# Supplementary material for: Rhinovirus Reduces the Severity of Subsequent Respiratory Viral Infections by Interferon-Dependent and -Independent Mechanisms
Source: mSphere. 2021 Jun 23;6(3):e00479-21. doi: 10.1128/mSphere.00479-21 (PMC8265665; doi:10.1128/mSphere.00479-21)
Supplement: TABLE S1 [file msphere.00479-21-st001.xlsx]

## Sheet: PR8vsRV.PR8.2
	mock.PR8.2	RV.PR8.2	raw_log2	gene_name	refseq
Clca1	1.56911	72.8217	3.8375	chloride channel accessory 1	NM_017474
Ctla4	0.884594	7.66597	2.15942	cytotoxic T-lymphocyte-associated protein 4	NM_001281976
Icos	3.53797	14.7132	1.42519	inducible T cell co-stimulator	NM_017480
Izumo1r	0.590733	2.39062	1.39794	IZUMO1 receptor, JUNO	NM_022888
Il2ra	4.91539	16.7652	1.22693	interleukin 2 receptor, alpha chain	NM_008367
Gzmk	0.477086	1.58223	1.19889	granzyme K	NM_008196
Gpr15	0.44198	1.41713	1.16512	G protein-coupled receptor 15	NM_001162955
Tnfsf8	1.53083	4.66727	1.11476	tumor necrosis factor (ligand) superfamily, member 8	NM_009403
Lag3	2.82923	8.47572	1.0972	lymphocyte-activation gene 3	NM_008479
Rgs1	4.66486	12.6074	0.994229	regulator of G-protein signaling 1	NM_015811
Cd72	6.56017	16.7135	0.935201	CD72 antigen	NM_001110320
Cd5	3.97065	9.58508	0.881277	CD5 antigen	NM_007650
Cd6	5.25701	11.7368	0.803165	CD6 antigen	NM_001037801
Lat	4.59029	9.93637	0.772258	linker for activation of T cells	NM_010689
Themis	3.99868	8.5865	0.764226	thymocyte selection associated	NM_001305663
Gimap7	4.2129	8.68834	0.723832	GTPase, IMAP family member 7	NM_146167
Cd28	7.77553	15.8404	0.711579	CD28 antigen	NM_007642
Cd3e	8.47465	17.0215	0.697395	CD3 antigen, epsilon polypeptide	NM_007648
Rasal3	9.43612	18.6646	0.682084	RAS protein activator like 3	NM_001347343
Cd4	12.172	23.9374	0.676304	CD4 antigen	NM_013488
Abra	2.38407	0.860935	-1.01855	actin-binding Rho activating protein	NM_175456
Cyp26b1	63.8296	9.16269	-1.94108	cytochrome P450, family 26, subfamily b, polypeptide 1	NM_001177713

## Sheet: PR8vsRV.PR8.4
	x
1	#N/A

## Sheet: PR8vsRV.PR8.6
	mock.PR8.6	RV.PR8.6	raw_log2	gene_name	refseq
Clca1	1.49738	126.792	4.43883	chloride channel accessory 1	NM_017474
Muc5ac	0.727014	20.0777	3.31842	mucin 5, subtypes A and C, tracheobronchial/gastric	NM_010844
Tff2	0.220861	4.34737	2.97979	trefoil factor 2 (spasmolytic protein 1)	NM_009363
Alas2	0.962661	14.9468	2.74255	aminolevulinic acid synthase 2, erythroid	NM_001102446
Hepacam2	0.0949803	1.14053	2.48558	HEPACAM family member 2	NM_178899
Cd209e	0.0618933	0.642955	2.34066	CD209e antigen	NM_130905
Gp2	0.729707	6.45189	2.17949	glycoprotein 2 (zymogen granule membrane)	NM_025989
Sfrp4	0.20577	1.59968	2.0508	secreted frizzled-related protein 4	NM_016687
Cecr6	0.176663	1.37242	2.05009	#N/A	#N/A
Mcpt1	0.315934	2.43398	2.04175	mast cell protease 1	NM_008570
Cd207	0.0897497	0.684727	2.032	CD207 antigen	NM_144943
Ccdc129	0.628364	4.45047	1.95765	#N/A	#N/A
Chad	1.8664	12.4656	1.89896	chondroadherin	NM_007689
C1qtnf3	0.373442	2.18654	1.76731	C1q and tumor necrosis factor related protein 3	NM_001204134
Muc5b	19.8032	114.232	1.75239	mucin 5, subtype B, tracheobronchial	NM_028801
Scgb3a2	25.567	146.303	1.74437	secretoglobin, family 3A, member 2	NM_001289643
Snca	0.321617	1.82967	1.73853	synuclein, alpha	NM_001042451
Fcgbp	1.81423	10.1865	1.72541	Fc fragment of IgG binding protein	NM_001122603
Nrn1	1.16517	6.4465	1.71067	neuritin 1	NM_153529
9630028I04Rik	0.419214	2.28475	1.69563	RIKEN cDNA 9630028I04 gene	NR_131118
Asgr2	0.135718	0.734904	1.68916	asialoglycoprotein receptor 2	NM_001313925
Cd209d	0.173423	0.924634	1.67367	CD209d antigen	NM_130904
Acoxl	2.90461	15.1204	1.64975	acyl-Coenzyme A oxidase-like	NM_028765
Rtkn2	24.3367	126.561	1.64874	rhotekin 2	NM_001081346
Fcrls	0.451769	2.33334	1.64189	Fc receptor-like S, scavenger receptor	NM_030707
6330403K07Rik	0.191015	0.9378	1.59119	RIKEN cDNA 6330403K07 gene	NM_134022
Cyp1a1	0.953473	4.59686	1.57302	cytochrome P450, family 1, subfamily a, polypeptide 1	NM_001136059
0610009L18Rik	0.127443	0.604958	1.55749	RIKEN cDNA 0610009L18 gene	NR_038126
Tmem28	0.164628	0.773873	1.54772	transmembrane protein 28	NM_001081283
Bcan	0.40027	1.86051	1.53647	brevican	NM_001109758
Scgb3a1	10.4127	48.3204	1.53483	secretoglobin, family 3A, member 1	NM_054037
Ces2e	0.278774	1.29025	1.53219	carboxylesterase 2E	NM_001163756
Dhrs7c	0.231764	1.06377	1.52386	dehydrogenase/reductase (SDR family) member 7C	NM_001013013
Upk2	0.0947723	0.433871	1.52127	uroplakin 2	NM_009476
Colq	2.96766	13.5832	1.52106	collagen-like tail subunit (single strand of homotrimer) of asymmetric acetylcholinesterase	NM_009937
Gsta2	0.15625	0.695108	1.49261	glutathione S-transferase, alpha 2 (Yc2)	NM_008182
Myl3	0.413764	1.82763	1.48548	myosin, light polypeptide 3	NM_001364484
Kcne3	0.217805	0.93627	1.4583	potassium voltage-gated channel, Isk-related subfamily, gene 3	NM_001190869
Mcpt4	0.192161	0.818592	1.44925	mast cell protease 4	NM_010779
Hc	100.599	421.293	1.43219	hemolytic complement	NM_010406
Chp2	0.227876	0.946889	1.42438	calcineurin-like EF hand protein 2	NM_027363
2810408A11Rik	0.158344	0.64819	1.40942	RIKEN cDNA 2810408A11 gene	NM_001316696
Bpifb5	0.957091	3.89769	1.40424	BPI fold containing family B, member 5	NM_144890
Hepacam	0.600288	2.43937	1.40209	hepatocyte cell adhesion molecule	NM_175189
Ces1e	0.911758	3.68207	1.39586	carboxylesterase 1E	NM_133660
Cd209a	0.874874	3.50807	1.38874	CD209a antigen	NM_133238
Ccdc155	0.199278	0.779788	1.36432	coiled-coil domain containing 155	NM_201374
Tmed6	0.145358	0.556707	1.34284	transmembrane p24 trafficking protein 6	NM_025458
Bex2	1.85028	7.07682	1.34149	brain expressed X-linked 2	NM_009749
Ces1g	0.42205	1.61361	1.34111	carboxylesterase 1G	NM_021456
Mcoln3	0.397538	1.5023	1.32946	mucolipin 3	NM_134160
Tlr11	0.869629	3.2529	1.31924	toll-like receptor 11	NM_205819
Igfbp2	21.5886	80.1692	1.31197	insulin-like growth factor binding protein 2	NM_001310659
Tulp1	0.282431	1.04206	1.30552	tubby like protein 1	NM_021478
Aass	0.976589	3.54744	1.28992	aminoadipate-semialdehyde synthase	NM_013930
Agr2	1.95913	7.0083	1.27459	anterior gradient 2	NM_011783
Cpne5	0.41647	1.4879	1.27331	copine V	NM_001360239
Tmem132d	1.42812	5.01697	1.25647	transmembrane protein 132D	NM_172885
Kcne2	2.7508	9.57689	1.24746	potassium voltage-gated channel, Isk-related subfamily, gene 2	NM_001358372
Cyp2f2	292.644	1013.91	1.24262	cytochrome P450, family 2, subfamily f, polypeptide 2	NM_007817
Siglecf	1.84933	6.36546	1.23606	sialic acid binding Ig-like lectin F	NM_001271019
Lrrc74b	1.23237	4.23012	1.2333	leucine rich repeat containing 74B	NM_001145435
Hgfac	0.387156	1.31813	1.22515	hepatocyte growth factor activator	NM_019447
Aox3	17.8089	59.9665	1.21409	aldehyde oxidase 3	NM_023617
Cbs	0.467487	1.57292	1.21332	cystathionine beta-synthase	NM_001271353
Mturn	6.65845	22.3236	1.20976	maturin, neural progenitor differentiation regulator homolog (Xenopus)	NM_001289740
Cr2	1.91462	6.38033	1.2037	complement receptor 2	NM_007758
Pbld2	0.447267	1.48662	1.2011	phenazine biosynthesis-like protein domain containing 2	NM_026085
Rprm	1.21091	4.02415	1.20094	reprimo, TP53 dependent G2 arrest mediator candidate	NM_023396
Tmeff2	0.844597	2.79813	1.19785	transmembrane protein with EGF-like and two follistatin-like domains 2	NM_019790
Spdef	0.537239	1.77731	1.19641	SAM pointed domain containing ets transcription factor	NM_001357728
Atp2b2	0.887038	2.93411	1.19627	ATPase, Ca++ transporting, plasma membrane 2	NM_001036684
Lypd2	2.16243	7.13754	1.19414	Ly6/Plaur domain containing 2	NM_026671
Atp7b	9.66251	31.8498	1.19278	ATPase, Cu++ transporting, beta polypeptide	NM_007511
Bpifb1	25.8865	85.282	1.19224	BPI fold containing family B, member 1	NM_001012392
Tinag	1.89232	6.22698	1.19109	tubulointerstitial nephritis antigen	NM_012033
Wdr93	0.492715	1.62106	1.19091	WD repeat domain 93	NM_001037927
Abca17	1.58338	5.17624	1.18451	ATP-binding cassette, sub-family A (ABC1), member 17	NM_001031621
Cpm	27.7102	89.5105	1.17256	carboxypeptidase M	NM_027468
Ckm	3.4897	11.2525	1.17077	creatine kinase, muscle	NM_007710
Cdh16	3.26397	10.2978	1.14899	cadherin 16	NM_001252627
Cilp	1.42704	4.49537	1.14745	cartilage intermediate layer protein, nucleotide pyrophosphohydrolase	NM_001364527
Kcnn3	1.8818	5.81877	1.12886	potassium intermediate/small conductance calcium-activated channel, subfamily N, member 3	NM_080466
Pla2g1b	1.77045	5.43034	1.12077	phospholipase A2, group IB, pancreas	NM_001356586
Klf15	8.88105	27.2068	1.11955	Kruppel-like factor 15	NM_001355668
Mettl7a1	127.899	391.714	1.11929	methyltransferase like 7A1	NM_027334
Slc4a5	9.77345	29.6686	1.11042	solute carrier family 4, sodium bicarbonate cotransporter, member 5	NM_001166067
Ros1	2.13749	6.46002	1.106	Ros1 proto-oncogene	NM_011282
Slc15a2	7.3218	22.1212	1.10568	solute carrier family 15 (H+/peptide transporter), member 2	NM_001145899
2810433D01Rik	0.534088	1.61251	1.10499	RIKEN cDNA 2810433D01 gene	NR_033474
Glp1r	2.57008	7.75356	1.10422	glucagon-like peptide 1 receptor	NM_021332
Pla2g2d	0.704758	2.12148	1.10201	phospholipase A2, group IID	NM_001347230
Zbtb8b	0.357621	1.06679	1.09293	zinc finger and BTB domain containing 8b	NM_153541
Tmem35	0.318562	0.948788	1.09137	#N/A	#N/A
Krt79	0.775587	2.30455	1.08902	keratin 79	NM_146063
Cldn8	0.67652	2.00079	1.08433	claudin 8	NM_018778
Mettl21e	1.84624	5.44035	1.08069	methyltransferase like 21E	NM_207281
Adamts17	2.3601	6.87821	1.06965	a disintegrin-like and metallopeptidase (reprolysin type) with thrombospondin type 1 motif, 17	NM_001033877
Pla2g4f	1.197	3.46845	1.06389	phospholipase A2, group IVF	NM_001024145
Sgpp2	14.632	42.0205	1.05495	sphingosine-1-phosphate phosphotase 2	NM_001004173
Ctsf	3.74021	10.6861	1.0498	cathepsin F	NM_019861
Wnt10b	2.27803	6.47715	1.04497	wingless-type MMTV integration site family, member 10B	NM_011718
Cxcr1	0.286099	0.810919	1.04183	chemokine (C-X-C motif) receptor 1	NM_178241
Arhgef38	0.842004	2.38573	1.04147	Rho guanine nucleotide exchange factor (GEF) 38	NM_029953
Gm11744	0.530432	1.50043	1.03982	#N/A	#N/A
9530053A07Rik	0.333863	0.942752	1.03807	RIKEN cDNA 9530053A07 gene	NM_001164655
Scn3a	5.39963	15.1268	1.03014	sodium channel, voltage-gated, type III, alpha	NM_001355166
Diras2	1.14954	3.19674	1.02277	DIRAS family, GTP-binding RAS-like 2	NM_001024474
Hey1	11.8849	33.0043	1.02137	hairy/enhancer-of-split related with YRPW motif 1	NM_010423
Zfp385b	1.35311	3.73418	1.01512	zinc finger protein 385B	NM_001113399
Cttnbp2	3.30136	9.09884	1.01381	cortactin binding protein 2	NM_080285
Il9r	0.389691	1.06957	1.00965	interleukin 9 receptor	NM_001134458
Car8	28.68	78.5338	1.00733	carbonic anhydrase 8	NM_007592
Gjb1	0.659137	1.80257	1.00604	gap junction protein, beta 1	NM_001302496
Ms4a2	0.383603	1.04849	1.0055	membrane-spanning 4-domains, subfamily A, member 2	NM_001276328
Colgalt2	4.60214	12.4086	0.991865	collagen beta(1-O)galactosyltransferase 2	NM_177756
Grin2c	3.02752	8.14889	0.990139	glutamate receptor, ionotropic, NMDA2C (epsilon 3)	NM_010350
Lama1	0.885725	2.38175	0.989185	laminin, alpha 1	NM_008480
Neu2	0.22673	0.608518	0.987268	neuraminidase 2	NM_001160163
Mgl2	4.32563	11.5848	0.98514	macrophage galactose N-acetyl-galactosamine specific lectin 2	NM_145137
Tcte1	1.16545	3.12098	0.985041	t-complex-associated testis expressed 1	NM_013688
Fmo3	5.72123	15.3112	0.984398	flavin containing monooxygenase 3	NM_008030
Nxph3	2.03421	5.37676	0.97198	neurexophilin 3	NM_130858
Nupr1l	0.305773	0.807619	0.971248	nuclear protein transcriptional regulator 1 like	NM_001359308
Ppp1r14c	21.2243	56.0203	0.970566	protein phosphatase 1, regulatory inhibitor subunit 14C	NM_133485
Faim2	4.16415	10.9298	0.964979	Fas apoptotic inhibitory molecule 2	NM_001038658
Aldh3a1	2.75849	7.23333	0.964017	aldehyde dehydrogenase family 3, subfamily A1	NM_001112725
Cdhr3	5.20461	13.6147	0.961603	cadherin-related family member 3	NM_001024478
Dcdc2a	1.08525	2.82661	0.957271	doublecortin domain containing 2a	NM_001195617
Plekhd1	3.70678	9.62627	0.954333	pleckstrin homology domain containing, family D (with coiled-coil domains) member 1	NM_001177503
Lilra5	4.12795	10.687	0.951244	leukocyte immunoglobulin-like receptor, subfamily A (with TM domain), member 5	NM_001081239
Ifltd1	0.759244	1.94829	0.942386	#N/A	#N/A
Ccl22	1.81629	4.65951	0.942117	chemokine (C-C motif) ligand 22	NM_009137
Rgs22	1.6568	4.24598	0.941085	regulator of G-protein signalling 22	NM_001195748
Wnt3a	3.21812	8.22894	0.938862	wingless-type MMTV integration site family, member 3A	NM_009522
Pxmp2	1.84899	4.7235	0.937909	peroxisomal membrane protein 2	NM_008993
Sfrp2	1.8095	4.61546	0.936363	secreted frizzled-related protein 2	NM_009144
Egfl6	21.6364	55.1376	0.935454	EGF-like-domain, multiple 6	NM_019397
Itgbl1	2.96746	7.51459	0.92914	integrin, beta-like 1	NM_145467
Sec14l3	350.552	887.369	0.928753	SEC14-like lipid binding 3	NM_001029937
Kcnmb2	1.33429	3.37084	0.926761	potassium large conductance calcium-activated channel, subfamily M, beta member 2	NM_028231
Zmynd12	0.578679	1.45382	0.921204	zinc finger, MYND domain containing 12	NM_001014900
Hkdc1	2.9563	7.41958	0.920182	hexokinase domain containing 1	NM_145419
Chrdl1	9.388	23.3907	0.912908	chordin-like 1	NM_001114385
Ccdc153	6.07472	15.0077	0.90443	coiled-coil domain containing 153	NM_001081369
Ldlrad1	1.25409	3.09487	0.903339	low density lipoprotein receptor class A domain containing 1	NM_001081272
Scin	0.835373	2.05497	0.90014	scinderin	NM_001146196
Iqca	1.95978	4.81966	0.899869	IQ motif containing with AAA domain	NM_001033777
Sec14l4	19.4939	47.935	0.899745	SEC14-like lipid binding 4	NM_146013
Gjb6	1.32288	3.25227	0.899542	gap junction protein, beta 6	NM_001010937
Iyd	1.74914	4.28679	0.896413	iodotyrosine deiodinase	NM_027391
Serpina10	1.32441	3.24103	0.894927	serine (or cysteine) peptidase inhibitor, clade A (alpha-1 antiproteinase, antitrypsin), member 10	NM_001301404
Pde8b	16.2983	39.8323	0.893616	phosphodiesterase 8B	NM_001170669
Acss1	17.8276	43.5521	0.893211	acyl-CoA synthetase short-chain family member 1	NM_080575
Matn4	14.4374	35.0701	0.887529	matrilin 4	NM_001252563
Col4a6	0.582488	1.41025	0.884217	collagen, type IV, alpha 6	NM_053185
P2rx6	1.22942	2.95065	0.87548	purinergic receptor P2X, ligand-gated ion channel, 6	NM_001159561
Gnmt	0.727095	1.74397	0.874864	glycine N-methyltransferase	NM_001364890
Pcdh12	13.1013	31.3821	0.873526	protocadherin 12	NM_017378
Tppp	6.92568	16.5507	0.871195	tubulin polymerization promoting protein	NM_182839
Pcolce2	51.0645	122.005	0.870969	procollagen C-endopeptidase enhancer 2	NM_029620
D630003M21Rik	0.651995	1.54988	0.865899	RIKEN cDNA D630003M21 gene	NM_001131021
Slc27a2	0.740783	1.75158	0.860569	solute carrier family 27 (fatty acid transporter), member 2	NM_011978
Sntb1	5.22403	12.275	0.854297	syntrophin, basic 1	NM_016667
Scd1	299.441	702.495	0.852719	stearoyl-Coenzyme A desaturase 1	NM_009127
Lrrc46	1.03369	2.42062	0.850891	leucine rich repeat containing 46	NM_027026
Fgf18	4.62538	10.8183	0.849681	fibroblast growth factor 18	NM_008005
Edn3	7.99734	18.5927	0.843658	endothelin 3	NM_007903
Kcnk12	0.700799	1.62298	0.839801	potassium channel, subfamily K, member 12	NM_199251
Fgf1	71.8175	166.087	0.838382	fibroblast growth factor 1	NM_010197
Fam216b	4.41894	10.1953	0.836028	family with sequence similarity 216, member B	NM_177629
Ccr6	1.37029	3.15999	0.835546	chemokine (C-C motif) receptor 6	NM_001190333
Jchain	15.1404	34.8521	0.833747	immunoglobulin joining chain	NM_152839
5330417C22Rik	26.8979	61.7865	0.831638	RIKEN cDNA 5330417C22 gene	NM_001033304
Tnn	14.3032	32.8402	0.831172	tenascin N	NM_177839
1700026D08Rik	1.92643	4.41885	0.830214	#N/A	#N/A
Scube2	22.7481	52.0967	0.828621	signal peptide, CUB domain, EGF-like 2	NM_020052
Cx3cr1	6.0115	13.7397	0.826613	chemokine (C-X3-C motif) receptor 1	NM_009987
Synm	30.2405	69.0898	0.826227	synemin, intermediate filament protein	NM_183312
Ociad2	4.28661	9.76225	0.823027	OCIA domain containing 2	NM_001310636
Dnaic1	1.86139	4.23875	0.822945	dynein, axonemal, intermediate chain 1	NM_175138
Mmp15	53.4527	121.494	0.821069	matrix metallopeptidase 15	NM_008609
Ace2	5.44501	12.3541	0.819291	angiotensin I converting enzyme (peptidyl-dipeptidase A) 2	NM_001130513
Bbox1	0.458274	1.03279	0.812553	butyrobetaine (gamma), 2-oxoglutarate dioxygenase 1 (gamma-butyrobetaine hydroxylase)	NM_130452
Hydin	7.41825	16.718	0.812543	HYDIN, axonemal central pair apparatus protein	NM_172916
Ltc4s	1.22242	2.75103	0.81114	leukotriene C4 synthase	NM_001313968
Wdr63	2.92114	6.57153	0.810773	WD repeat domain 63	NM_172864
Cutal	2.44089	5.48614	0.809862	cutA divalent cation tolerance homolog-like	NM_001308024
Tmem116	3.19113	7.1061	0.800577	transmembrane protein 116	NM_001161626
Mfap3l	11.8972	26.4892	0.800436	microfibrillar-associated protein 3-like	NM_001177881
Aldoc	2.55449	5.66101	0.79575	aldolase C, fructose-bisphosphate	NM_001303423
Fhdc1	16.1681	35.7212	0.792703	FH2 domain containing 1	NM_001033301
Vsnl1	2.803	6.17027	0.789052	visinin-like 1	NM_012038
Igfbp6	36.0578	79.3155	0.78831	insulin-like growth factor binding protein 6	NM_008344
Lrrn3	2.52872	5.55164	0.786381	leucine rich repeat protein 3, neuronal	NM_001271708
Elf5	7.20767	15.8053	0.785202	E74-like factor 5	NM_001145813
Irx5	9.55298	20.8927	0.782549	Iroquois homeobox 5	NM_018826
AU021092	20.3623	44.4996	0.781794	expressed sequence AU021092	NM_001033220
Cma1	1.22733	2.68201	0.781727	chymase 1, mast cell	NM_010780
Itih4	54.0134	118.006	0.781503	inter alpha-trypsin inhibitor, heavy chain 4	NM_001159299
St8sia2	6.55909	14.3285	0.781398	ST8 alpha-N-acetyl-neuraminide alpha-2,8-sialyltransferase 2	NM_009181
Gprin3	3.10882	6.759	0.776632	GPRIN family member 3	NM_183183
C530008M17Rik	1.11971	2.42194	0.771497	RIKEN cDNA C530008M17 gene	NM_001163793
Cat	95.9393	205.664	0.762527	catalase	NM_009804
Tspan2	46.8807	100.438	0.761934	tetraspanin 2	NM_001243132
Ak7	7.25559	15.4368	0.754984	adenylate kinase 7	NM_030187
BC035044	1.46203	3.10833	0.754259	cDNA sequence BC035044	NM_001254946
Sntn	2.80201	5.95686	0.754206	sentan, cilia apical structure protein	NM_177624
Slc34a2	594.573	1261.64	0.752324	solute carrier family 34 (sodium phosphate), member 2	NM_011402
Aplnr	13.547	28.7329	0.751879	apelin receptor	NM_011784
Lgals12	0.552096	1.16636	0.747922	lectin, galactose binding, soluble 12	NM_001356574
C77370	4.72452	9.95303	0.745111	#N/A	#N/A
Sfta2	5.9663	12.5284	0.741867	surfactant associated 2	NM_001163194
4930578C19Rik	1.34423	2.81867	0.740442	RIKEN cDNA 4930578C19 gene	NM_175228
Gstm1	82.5452	172.425	0.736618	glutathione S-transferase, mu 1	NM_010358
Atp6v0d2	18.2858	37.9847	0.731061	ATPase, H+ transporting, lysosomal V0 subunit D2	NM_175406
Gm12695	0.414723	0.860081	0.729415	predicted gene 12695	NM_001081284
Ptgfr	3.69903	7.64823	0.726404	prostaglandin F receptor	NM_008966
Ephx1	30.8728	63.8221	0.726225	epoxide hydrolase 1, microsomal	NM_001312918
Sftpa1	1065.43	2199.4	0.724803	surfactant associated protein A1	NM_023134
Osbpl6	20.5042	42.0764	0.718855	oxysterol binding protein-like 6	NM_001290733
Hpgd	152.353	309.363	0.708314	hydroxyprostaglandin dehydrogenase 15 (NAD)	NM_008278
Fmo5	9.54278	19.2864	0.703616	flavin containing monooxygenase 5	NM_001161763
Abca5	28.2277	56.257	0.689628	ATP-binding cassette, sub-family A (ABC1), member 5	NM_147219
2010001A14Rik	0.94586	1.83618	0.663347	RIKEN cDNA 2010001A14 gene	NR_131042
H2-Ea-ps	194.774	377.731	0.662344	histocompatibility 2, class II antigen E alpha, pseudogene	NM_010381
Slco4c1	9.99301	18.8243	0.633262	solute carrier organic anion transporter family, member 4C1	NM_172658
Ret	1.72905	2.90083	0.517427	ret proto-oncogene	NM_001080780
Igf1	171.079	94.1602	-0.597127	insulin-like growth factor 1	NM_001111274
Ptch2	6.42173	3.43619	-0.625323	patched 2	NM_001312903
Artn	3.44061	1.80125	-0.647167	artemin	NM_001284191
Xylt1	11.7279	6.13849	-0.647389	xylosyltransferase 1	NM_175645
Cd14	119.42	60.7663	-0.675609	CD14 antigen	NM_009841
Cyr61	320.681	163.067	-0.676284	cysteine rich protein 61	NM_010516
Myc	63.9162	32.3306	-0.681558	myelocytomatosis oncogene	NM_001177352
Plin2	799.696	402.133	-0.687448	perilipin 2	NM_007408
Rnd1	37.5322	18.6173	-0.701106	Rho family GTPase 1	NM_172612
Chrna7	7.75106	3.8192	-0.707789	cholinergic receptor, nicotinic, alpha polypeptide 7	NM_007390
Cyp1b1	85.3287	41.8818	-0.71166	cytochrome P450, family 1, subfamily b, polypeptide 1	NM_001364889
Cldn4	40.8336	19.866	-0.720494	claudin 4	NM_009903
Tnip3	36.7285	17.8339	-0.722449	TNFAIP3 interacting protein 3	NM_001001495
Nos2	51.7981	25.106	-0.724246	nitric oxide synthase 2, inducible	NM_001313921
Adm	45.5513	21.9121	-0.731797	adrenomedullin	NM_009627
Areg	15.8953	7.62278	-0.734885	amphiregulin	NM_009704
Inhba	13.575	6.47854	-0.739735	inhibin beta-A	NM_008380
Igf2bp2	74.6903	35.5425	-0.742621	insulin-like growth factor 2 mRNA binding protein 2	NM_183029
Vash2	1.28341	0.606831	-0.749025	vasohibin 2	NM_144879
Mmp3	44.4984	20.9252	-0.7545	matrix metallopeptidase 3	NM_010809
Slc39a14	165.301	77.5256	-0.757157	solute carrier family 39 (zinc transporter), member 14	NM_001135151
Dpf1	1.41581	0.663344	-0.758162	D4, zinc and double PHD fingers family 1	NM_013874
Rasd1	15.1261	7.0347	-0.765564	RAS, dexamethasone-induced 1	NM_009026
C5ar1	42.7154	19.7855	-0.769608	complement component 5a receptor 1	NM_001173550
Fos	101.693	46.9984	-0.771848	FBJ osteosarcoma oncogene	NM_010234
Tnc	220.334	101.457	-0.775508	tenascin C	NM_011607
Ms4a8a	36.0108	16.507	-0.780032	membrane-spanning 4-domains, subfamily A, member 8A	NM_022430
Adam8	212.332	96.9713	-0.783735	a disintegrin and metallopeptidase domain 8	NM_001291066
Ccr1	185.136	83.8732	-0.791784	chemokine (C-C motif) receptor 1	NM_009912
Pappa	10.8367	4.89626	-0.794468	pregnancy-associated plasma protein A	NM_021362
Has2	6.94873	3.13783	-0.795029	hyaluronan synthase 2	NM_008216
Draxin	7.663	3.44743	-0.798775	dorsal inhibitory axon guidance protein	NM_027426
Enc1	138.54	62.2833	-0.799468	ectodermal-neural cortex 1	NM_007930
Cmpk2	438.008	196.376	-0.802206	cytidine monophosphate (UMP-CMP) kinase 2, mitochondrial	NM_020557
Tgm1	33.1522	14.8593	-0.802485	transglutaminase 1, K polypeptide	NM_001161714
Cyp4f18	34.1389	15.282	-0.80376	cytochrome P450, family 4, subfamily f, polypeptide 18	NM_024444
Tnfaip3	233.185	103.576	-0.811529	tumor necrosis factor, alpha-induced protein 3	NM_001166402
Kcne4	25.2975	11.1406	-0.820113	potassium voltage-gated channel, Isk-related subfamily, gene 4	NM_021342
Asb4	4.33014	1.89834	-0.824621	ankyrin repeat and SOCS box-containing 4	NM_001355662
Egr2	40.6583	17.4697	-0.844733	early growth response 2	NM_001347458
Gm13889	207.858	88.498	-0.853875	predicted gene 13889	NM_001145034
Serpine1	232.598	98.3113	-0.861175	serine (or cysteine) peptidase inhibitor, clade E, member 1	NM_008871
Gm38407	3.12209	1.30837	-0.869716	predicted gene, 38407	NR_110487
Thbs1	1294.59	537.479	-0.879057	thrombospondin 1	NM_001313914
Prokr1	3.64926	1.51469	-0.879314	prokineticin receptor 1	NM_001355655
Mt1	225.595	92.4334	-0.892252	metallothionein 1	NM_013602
Lif	36.8155	15.0619	-0.893753	leukemia inhibitory factor	NM_001039537
F3	429.076	173.993	-0.902619	coagulation factor III	NM_010171
F13a1	74.9309	30.2696	-0.906421	coagulation factor XIII, A1 subunit	NM_001166391
Ccrn4l	82.1451	31.6236	-0.954585	#N/A	#N/A
Il1rn	578.962	222.851	-0.954731	interleukin 1 receptor antagonist	NM_001039701
Egr1	236.716	90.9113	-0.956978	early growth response 1	NM_007913
A530064D06Rik	5.37663	2.04033	-0.968951	RIKEN cDNA A530064D06 gene	NM_001113556
Spp1	675.807	251.973	-0.986585	secreted phosphoprotein 1	NM_001204201
Ltb4r1	30.0689	11.1926	-0.988242	leukotriene B4 receptor 1	NM_008519
Asprv1	12.9329	4.73393	-1.00502	aspartic peptidase, retroviral-like 1	NM_026414
Vcan	209.053	75.7554	-1.01508	versican	NM_001081249
Ereg	17.4018	6.15887	-1.03868	epiregulin	NM_007950
Inhbb	91.8686	31.5306	-1.0694	inhibin beta-B	NM_008381
Ccl20	19.5919	6.59481	-1.08883	chemokine (C-C motif) ligand 20	NM_001159738
Il1r2	18.4447	5.8527	-1.14787	interleukin 1 receptor, type II	NM_001360800
Rhov	40.2854	12.5723	-1.16449	ras homolog family member V	NM_145530
Cxcl1	30.4403	8.86733	-1.23339	chemokine (C-X-C motif) ligand 1	NM_008176
Mmp8	72.344	20.7237	-1.25016	matrix metallopeptidase 8	NM_008611
Adamts4	39.9559	10.4371	-1.34241	a disintegrin-like and metallopeptidase (reprolysin type) with thrombospondin type 1 motif, 4	NM_172845
Serpinb2	3.00193	0.774438	-1.35487	serine (or cysteine) peptidase inhibitor, clade B, member 2	NM_001174170
Ptx3	14.2079	3.62532	-1.36586	pentraxin related gene	NM_008987
Cxcl2	14.1013	3.4287	-1.41409	chemokine (C-X-C motif) ligand 2	NM_009140
Stfa2	2.52232	0.531422	-1.55738	stefin A2	NM_001082545
Saa1	8.20056	1.32682	-1.82142	serum amyloid A 1	NM_001357493
Il6	30.3223	4.57043	-1.89228	interleukin 6	NM_001314054
Saa2	1.95885	0.292069	-1.90312	serum amyloid A 2	NM_001357491
Krt14	4.03884	0.533798	-2.0237	keratin 14	NM_001313956
Rhcg	1.19976	0.0910125	-2.57888	Rhesus blood group-associated C glycoprotein	NM_019799

## Sheet: mockvsRV.0
	mock.0	RV.0	raw_log2	gene_name	refseq
Rnase2a	0.0384322	1.08996	3.345	ribonuclease, RNase A family, 2A (liver, eosinophil-derived neurotoxin)	NM_053113
Gdf3	0.051612	0.926557	2.88772	growth differentiation factor 3	NM_008108
Ccl7	0.201651	3.44363	2.83774	chemokine (C-C motif) ligand 7	NM_013654
Clca1	0.827071	14.073	2.83412	chloride channel accessory 1	NM_017474
Ccl8	0.434862	7.01055	2.78014	chemokine (C-C motif) ligand 8	NM_021443
Gpr84	0.0776004	1.08427	2.63709	G protein-coupled receptor 84	NM_030720
Ccl2	0.618247	8.15095	2.579	chemokine (C-C motif) ligand 2	NM_011333
Tm4sf19	0.0534768	0.636497	2.47673	transmembrane 4 L six family member 19	NM_001160402
Hal	1.68409	19.9015	2.46957	histidine ammonia lyase	NM_010401
Slc26a4	1.55885	16.1171	2.33593	solute carrier family 26, member 4	NM_011867
Irg1	0.352501	3.53487	2.30538	#N/A	#N/A
Mab21l3	0.193018	1.72111	2.18795	mab-21-like 3 (C. elegans)	NM_172295
Dmbt1	0.37816	2.92277	2.04497	deleted in malignant brain tumors 1	NM_001347632
C3ar1	4.41849	33.5873	2.02835	complement component 3a receptor 1	NM_009779
Fcrlb	0.075034	0.557158	2.00491	Fc receptor-like B	NM_001029984
Trim30d	0.278527	2.06359	2.00269	tripartite motif-containing 30D	NM_001167828
Ankle1	0.172206	1.21344	1.95252	ankyrin repeat and LEM domain containing 1	NM_001310502
Cxcl5	1.65426	10.8131	1.8774	chemokine (C-X-C motif) ligand 5	NM_009141
Nuf2	1.55456	9.36526	1.79582	NUF2, NDC80 kinetochore complex component	NM_001355159
Pbk	1.46277	8.65951	1.77833	PDZ binding kinase	NM_023209
Kif18b	1.19036	7.02753	1.77558	kinesin family member 18B	NM_197959
Fam64a	0.97893	5.71318	1.76407	#N/A	#N/A
Troap	0.449215	2.60928	1.75933	trophinin associated protein	NM_001162506
Cdc25c	0.332926	1.92541	1.75497	cell division cycle 25C	NM_009860
Ckap2	2.31229	13.3602	1.75404	cytoskeleton associated protein 2	NM_001004140
Ms4a7	2.05307	11.7581	1.7452	membrane-spanning 4-domains, subfamily A, member 7	NM_001025610
Lcn2	72.8822	409.819	1.72687	lipocalin 2	NM_008491
Cxcl3	0.726216	4.07982	1.72596	chemokine (C-X-C motif) ligand 3	NM_203320
Mx1	1.40048	7.8398	1.7224	MX dynamin-like GTPase 1	NM_010846
Ccna2	5.22153	28.0072	1.67967	cyclin A2	NM_009828
Aunip	0.0920732	0.490815	1.67348	aurora kinase A and ninein interacting protein	NM_001081099
Ttk	0.859474	4.55968	1.66869	Ttk protein kinase	NM_001110265
Kntc1	1.51426	7.9845	1.66257	kinetochore associated 1	NM_001042421
Cenpf	6.48631	33.7761	1.65006	centromere protein F	NM_001081363
Cxcl10	1.77624	9.21032	1.64583	chemokine (C-X-C motif) ligand 10	NM_021274
Esco2	1.07375	5.5651	1.64536	establishment of sister chromatid cohesion N-acetyltransferase 2	NM_028039
Tnfrsf9	1.0962	5.6793	1.64498	tumor necrosis factor receptor superfamily, member 9	NM_001077508
Cdkn3	0.47975	2.47906	1.64237	cyclin-dependent kinase inhibitor 3	NM_001360041
Melk	1.57601	8.05595	1.63151	maternal embryonic leucine zipper kinase	NM_010790
Kif2c	1.55301	7.90655	1.62749	kinesin family member 2C	NM_001290662
Depdc1a	0.813792	4.13216	1.62485	DEP domain containing 1a	NM_001172092
Ska1	0.361366	1.79896	1.60508	spindle and kinetochore associated complex subunit 1	NM_001164355
Parpbp	0.70669	3.51806	1.60507	PARP1 binding protein	NM_029249
Pif1	0.354002	1.75996	1.60374	PIF1 5'-to-3' DNA helicase	NM_001357526
Lrr1	0.104551	0.508779	1.58234	leucine rich repeat protein 1	NM_001081406
Prc1	6.89163	32.9691	1.56526	protein regulator of cytokinesis 1	NM_001285997
Ccl22	2.86219	13.6337	1.56096	chemokine (C-C motif) ligand 22	NM_009137
Hmmr	3.02902	14.3955	1.55867	hyaluronan mediated motility receptor (RHAMM)	NM_013552
Cep55	2.47288	11.7498	1.55845	centrosomal protein 55	NM_001164362
Gif	0.128965	0.612503	1.55801	gastric intrinsic factor	NM_008118
Iqgap3	3.58244	16.8248	1.54681	IQ motif containing GTPase activating protein 3	NM_001033484
Retnla	51.4812	240.655	1.54215	resistin like alpha	NM_020509
Trem2	2.72434	12.7008	1.53944	triggering receptor expressed on myeloid cells 2	NM_001272078
Ccl3	0.90553	4.19952	1.5342	chemokine (C-C motif) ligand 3	NM_011337
Shcbp1	1.05581	4.88409	1.53168	Shc SH2-domain binding protein 1	NM_011369
Birc5	1.88958	8.69052	1.52588	baculoviral IAP repeat-containing 5	NM_001012272
Clspn	1.44015	6.62162	1.52559	claspin	NM_175554
Apol9b	0.523839	2.40398	1.5237	apolipoprotein L 9b	NM_001168660
Apol9a	0.461206	2.11107	1.52111	apolipoprotein L 9a	NM_001162883
Cdca5	0.844953	3.82912	1.51111	cell division cycle associated 5	NM_026410
Cdca3	1.75811	7.88417	1.50062	cell division cycle associated 3	NM_013538
Dlgap5	1.82026	8.03807	1.48521	DLG associated protein 5	NM_001145949
Sgol1	0.841883	3.7062	1.48212	#N/A	#N/A
Kif20a	5.97922	26.0933	1.47339	kinesin family member 20A	NM_001166406
Cd80	0.671466	2.88734	1.45863	CD80 antigen	NM_001359898
Clec5a	2.79095	11.9558	1.45483	C-type lectin domain family 5, member a	NM_001038604
Rrm2	4.92589	20.9953	1.4498	ribonucleotide reductase M2	NM_009104
Cenpm	0.529148	2.25393	1.44916	centromere protein M	NM_001080158
Ube2c	3.88042	16.4789	1.44614	ubiquitin-conjugating enzyme E2C	NM_026785
Aspm	4.07149	17.201	1.44096	abnormal spindle microtubule assembly	NM_009791
Il1rn	7.45054	31.4706	1.44077	interleukin 1 receptor antagonist	NM_001039701
Aurkb	2.03882	8.57651	1.43666	aurora kinase B	NM_011496
Dscc1	0.244832	1.02911	1.43588	DNA replication and sister chromatid cohesion 1	NM_001355594
Ndc80	1.58121	6.63338	1.43392	NDC80 kinetochore complex component	NM_023294
Wfdc17	2.74177	11.4983	1.43359	WAP four-disulfide core domain 17	NM_001081957
Ccl17	0.827897	3.46398	1.43128	chemokine (C-C motif) ligand 17	NM_011332
Ncapg	2.15373	9.00753	1.43086	non-SMC condensin I complex, subunit G	NM_019438
Mcm10	0.871736	3.63101	1.42678	minichromosome maintenance 10 replication initiation factor	NM_001305259
Arhgef39	0.616694	2.56126	1.42388	Rho guanine nucleotide exchange factor (GEF) 39	NM_001013377
Cdca2	1.74907	7.24919	1.4218	cell division cycle associated 2	NM_001110162
Tarm1	0.133918	0.555021	1.42178	T cell-interacting, activating receptor on myeloid cells 1	NM_001362148
Ccnb1	3.32926	13.7911	1.42127	cyclin B1	NM_172301
Mki67	30.1946	124.041	1.41295	antigen identified by monoclonal antibody Ki 67	NM_001081117
Msr1	5.98739	24.583	1.4124	macrophage scavenger receptor 1	NM_001113326
Cdk1	4.1923	17.123	1.40717	cyclin-dependent kinase 1	NM_007659
Itln1	0.108623	0.442198	1.40387	intelectin 1 (galactofuranose binding)	NM_010584
Ifi202b	4.6519	18.9227	1.40309	interferon activated gene 202B	NM_008327
Mmp12	7.03179	28.4283	1.39694	matrix metallopeptidase 12	NM_001320076
Il12b	0.250634	1.01219	1.39588	interleukin 12b	NM_001303244
Top2a	18.8043	75.5114	1.3902	topoisomerase (DNA) II alpha	NM_011623
Neil3	0.566176	2.26476	1.38632	nei like 3 (E. coli)	NM_146208
Knstrn	3.42367	13.6381	1.38215	kinetochore-localized astrin/SPAG5 binding	NM_026412
2610318N02Rik	0.191066	0.758243	1.37839	RIKEN cDNA 2610318N02 gene	NM_001358255
Cenpi	0.912538	3.59745	1.37175	centromere protein I	NM_001305631
Tpx2	5.76649	22.6996	1.37028	TPX2, microtubule-associated	NM_001141975
Aurka	2.54166	9.99682	1.36945	aurora kinase A	NM_001291185
Mis18bp1	1.42577	5.60723	1.36935	MIS18 binding protein 1	NM_172578
BC030867	0.296058	1.15414	1.36056	cDNA sequence BC030867	NM_153544
Casc5	2.62363	10.2269	1.36046	#N/A	#N/A
Gp2	0.488978	1.90424	1.35952	glycoprotein 2 (zymogen granule membrane)	NM_025989
Cdc20	6.9516	27.0148	1.35741	cell division cycle 20	NM_023223
Nusap1	4.53305	17.5798	1.35536	nucleolar and spindle associated protein 1	NM_001042652
Irf7	25.0529	96.227	1.34572	interferon regulatory factor 7	NM_001252600
Spag5	2.52898	9.69009	1.34329	sperm associated antigen 5	NM_017407
Cenph	0.376276	1.43691	1.33993	centromere protein H	NM_021886
Cxcl9	0.64381	2.45847	1.33989	chemokine (C-X-C motif) ligand 9	NM_008599
Ccl12	0.527624	2.00947	1.33724	chemokine (C-C motif) ligand 12	NM_011331
2810417H13Rik	2.56058	9.74353	1.33637	#N/A	#N/A
Ch25h	2.18227	8.28794	1.33444	cholesterol 25-hydroxylase	NM_009890
Plk1	3.03466	11.5089	1.33302	polo like kinase 1	NM_011121
Chek1	0.786081	2.97901	1.33229	checkpoint kinase 1	NM_007691
Tk1	2.18682	8.26479	1.32956	thymidine kinase 1	NM_001271729
E2f8	1.52938	5.7737	1.32845	E2F transcription factor 8	NM_001013368
Fam83d	1.04523	3.92968	1.32432	family with sequence similarity 83, member D	NM_027975
Gtse1	1.3584	5.10375	1.32367	G two S phase expressed protein 1	NM_001168672
Fcgr2b	10.6171	39.7029	1.31896	Fc receptor, IgG, low affinity IIb	NM_001077189
Cdca8	2.44672	9.09426	1.3129	cell division cycle associated 8	NM_026560
Ticrr	0.642247	2.37211	1.30656	TOPBP1-interacting checkpoint and replication regulator	NM_029835
Cenpe	5.4245	19.944	1.302	centromere protein E	NM_173762
Rad51	1.42712	5.22786	1.29834	RAD51 recombinase	NM_011234
Mtfr2	0.33363	1.21843	1.29528	mitochondrial fission regulator 2	NM_027930
Cdc6	1.12268	4.0695	1.2878	cell division cycle 6	NM_001025779
Uhrf1	4.98047	17.9628	1.28278	ubiquitin-like, containing PHD and RING finger domains, 1	NM_001111078
Gpr162	0.375643	1.3516	1.2804	G protein-coupled receptor 162	NM_001355257
Cxcl1	1.67934	6.01323	1.27556	chemokine (C-X-C motif) ligand 1	NM_008176
Ifi44	15.8671	56.6821	1.27321	interferon-induced protein 44	NM_133871
Il1r2	0.644988	2.30242	1.27248	interleukin 1 receptor, type II	NM_001360800
Ifi44l	2.6139	9.31977	1.27129	interferon-induced protein 44 like	NM_031367
Ccl9	17.3883	61.7438	1.2672	chemokine (C-C motif) ligand 9	NM_011338
Bub1b	5.05011	17.9248	1.26678	BUB1B, mitotic checkpoint serine/threonine kinase	NM_009773
Ccne1	0.761544	2.6755	1.25654	cyclin E1	NM_007633
Spc24	1.93189	6.78614	1.25638	SPC24, NDC80 kinetochore complex component, homolog (S. cerevisiae)	NM_001357331
Tnip3	0.959664	3.36296	1.254	TNFAIP3 interacting protein 3	NM_001001495
5830411N06Rik	0.873682	3.03494	1.24523	RIKEN cDNA 5830411N06 gene	NM_001128145
Kif11	5.6051	19.4119	1.24221	kinesin family member 11	NM_010615
Stra6l	0.615965	2.13169	1.24148	STRA6-like	NM_001305421
Espl1	2.46613	8.53249	1.24123	extra spindle pole bodies 1, separase	NM_001014976
Spic	0.180252	0.621431	1.23767	Spi-C transcription factor (Spi-1/PU.1 related)	NM_011461
Dtl	2.25318	7.70431	1.22944	denticleless E3 ubiquitin protein ligase	NM_001305233
Fcgr1	5.12756	17.4011	1.2219	Fc receptor, IgG, high affinity I	NM_010186
Spp1	33.6558	114.196	1.22173	secreted phosphoprotein 1	NM_001204201
Cxcl13	3.14295	10.6462	1.22004	chemokine (C-X-C motif) ligand 13	NM_018866
Rmrp	0.849214	2.87022	1.21783	RNA component of mitochondrial RNAase P	NR_001460
Kifc1	1.40346	4.73362	1.21575	kinesin family member C1	NM_001195298
Phf19	1.60485	5.40096	1.21354	PHD finger protein 19	NM_028716
Stil	1.5968	5.32487	1.20439	Scl/Tal1 interrupting locus	NM_001304551
Sgol2a	3.0285	10.0853	1.20302	#N/A	#N/A
Ect2	7.15627	23.7795	1.20083	ect2 oncogene	NM_001177625
Ptafr	4.74052	15.7352	1.19975	platelet-activating factor receptor	NM_001081211
Gas2l3	3.39351	11.2604	1.19943	growth arrest-specific 2 like 3	NM_001033331
Zbp1	7.11352	23.5069	1.1953	Z-DNA binding protein 1	NM_001139519
Asf1b	2.53679	8.35485	1.19194	anti-silencing function 1B histone chaperone	NM_024184
Fignl1	1.59869	5.25086	1.18921	fidgetin-like 1	NM_001163359
Ckap2l	5.65241	18.4275	1.18176	cytoskeleton associated protein 2-like	NM_181589
Orm1	0.744916	2.41827	1.17753	orosomucoid 1	NM_008768
Timp1	4.12118	13.2445	1.16744	tissue inhibitor of metalloproteinase 1	NM_001044384
Tnf	0.672106	2.15928	1.16711	tumor necrosis factor	NM_001278601
Rsad2	7.51438	24.0459	1.16315	radical S-adenosyl methionine domain containing 2	NM_021384
1190002F15Rik	0.338949	1.08199	1.1607	#N/A	#N/A
Cd177	9.72089	30.8	1.15324	CD177 antigen	NM_026862
Kcnj10	1.31247	4.15822	1.15318	potassium inwardly-rectifying channel, subfamily J, member 10	NM_001039484
Ifi27l2a	22.075	69.8046	1.15126	interferon, alpha-inducible protein 27 like 2A	NM_001281830
C330027C09Rik	3.92422	12.399	1.15045	#N/A	#N/A
Ackr1	0.231403	0.728334	1.1466	atypical chemokine receptor 1 (Duffy blood group)	NM_010045
Racgap1	8.58693	26.9898	1.14522	Rac GTPase-activating protein 1	NM_001253808
Bub1	3.43823	10.8021	1.14478	BUB1, mitotic checkpoint serine/threonine kinase	NM_001113179
Kif23	7.49488	23.5466	1.14476	kinesin family member 23	NM_024245
Siglec1	10.2648	32.2145	1.14369	sialic acid binding Ig-like lectin 1, sialoadhesin	NM_011426
C1qc	16.9817	53.1326	1.14066	complement component 1, q subcomponent, C chain	NM_007574
Mx2	2.35286	7.34425	1.13829	MX dynamin-like GTPase 2	NM_013606
Apobec1	10.5101	32.6282	1.13284	apolipoprotein B mRNA editing enzyme, catalytic polypeptide 1	NM_001134391
Clec4d	3.5374	10.9697	1.13175	C-type lectin domain family 4, member d	NM_001163161
Oas2	3.92599	12.1195	1.1272	2'-5' oligoadenylate synthetase 2	NM_001347448
Clec10a	1.99997	6.15502	1.12414	C-type lectin domain family 10, member A	NM_001204252
Pttg1	2.16497	6.63459	1.11989	pituitary tumor-transforming gene 1	NM_001131054
D17H6S56E-5	63.2273	193.451	1.11829	DNA segment, Chr 17, human D6S56E 5	NM_033075
C1qb	15.829	48.3183	1.11597	complement component 1, q subcomponent, beta polypeptide	NM_009777
Kifc5b	0.861847	2.62925	1.11538	kinesin family member C5B	NM_016761
Brca1	2.59341	7.90735	1.11482	breast cancer 1, early onset	NM_009764
Ifit1	18.2939	55.6695	1.11287	interferon-induced protein with tetratricopeptide repeats 1	NM_008331
Oas3	6.02492	18.3209	1.11214	2'-5' oligoadenylate synthetase 3	NM_145226
Spdl1	1.45729	4.3913	1.10305	spindle apparatus coiled-coil protein 1	NM_027411
Steap4	34.4088	103.672	1.10292	STEAP family member 4	NM_054098
Tacc3	4.96305	14.9428	1.10221	transforming, acidic coiled-coil containing protein 3	NM_001040435
Ms4a6d	9.11699	27.4411	1.1019	membrane-spanning 4-domains, subfamily A, member 6D	NM_026835
Mcidas	1.3463	4.03061	1.09656	multiciliate differentiation and DNA synthesis associated cell cycle protein	NM_001037914
Diap3	3.11922	9.25613	1.0877	#N/A	#N/A
Vnn3	2.34304	6.94265	1.08623	vanin 3	NM_011979
Reg3g	20.1305	59.4324	1.08261	regenerating islet-derived 3 gamma	NM_011260
Noxo1	3.8747	11.3602	1.07564	NADPH oxidase organizer 1	NM_001357836
Arg1	1.14043	3.33834	1.07407	arginase, liver	NM_007482
Oasl1	3.72713	10.8488	1.06841	2'-5' oligoadenylate synthetase-like 1	NM_001359945
Tm4sf5	0.153024	0.445237	1.06801	transmembrane 4 superfamily member 5	NM_029360
Anln	10.4431	30.3744	1.06766	anillin, actin binding protein	NM_028390
Dctd	0.226382	0.656183	1.06421	dCMP deaminase	NM_001161515
Adamts4	0.545814	1.58141	1.06379	a disintegrin-like and metallopeptidase (reprolysin type) with thrombospondin type 1 motif, 4	NM_172845
Gatm	14.3741	41.5915	1.06247	glycine amidinotransferase (L-arginine:glycine amidinotransferase)	NM_025961
C1qa	25.0949	72.1698	1.05636	complement component 1, q subcomponent, alpha polypeptide	NM_007572
Osm	0.712523	2.02237	1.04322	oncostatin M	NM_001013365
Inhba	0.916124	2.59561	1.04142	inhibin beta-A	NM_008380
Gpnmb	24.1274	68.2996	1.04055	glycoprotein (transmembrane) nmb	NM_053110
E2f7	2.30814	6.47953	1.03221	E2F transcription factor 7	NM_001358560
Foxn4	1.10624	3.10353	1.03157	forkhead box N4	NM_148935
Psrc1	0.810122	2.2579	1.025	proline/serine-rich coiled-coil 1	NM_001190161
Ccl6	133.398	370.713	1.02209	chemokine (C-C motif) ligand 6	NM_009139
Orc1	0.512146	1.42179	1.02106	origin recognition complex, subunit 1	NM_001014425
Exo1	0.757446	2.07988	1.01011	exonuclease 1	NM_012012
Ccdc18	0.964122	2.62822	1.00284	coiled-coil domain containing 18	NM_028481
Tff2	1.54343	4.14596	0.988131	trefoil factor 2 (spasmolytic protein 1)	NM_009363
Clec4n	15.3039	41.0389	0.986412	C-type lectin domain family 4, member n	NM_001190320
Cks2	3.53647	9.42295	0.98002	CDC28 protein kinase regulatory subunit 2	NM_025415
Ercc6l	2.01366	5.34132	0.97552	excision repair cross-complementing rodent repair deficiency complementation group 6 like	NM_146235
Vnn1	10.0441	26.6391	0.975393	vanin 1	NM_011704
Has3	2.7073	7.17051	0.974025	hyaluronan synthase 3	NM_001331048
Sapcd2	0.732614	1.93653	0.972034	suppressor APC domain containing 2	NM_001081085
Ctla4	0.462628	1.21985	0.969559	cytotoxic T-lymphocyte-associated protein 4	NM_001281976
Hells	3.86459	10.1595	0.966551	helicase, lymphoid specific	NM_008234
Ube2t	0.981851	2.57036	0.962363	ubiquitin-conjugating enzyme E2T	NM_001278115
Zwilch	1.6086	4.19755	0.959137	zwilch kinetochore protein	NM_026507
2700099C18Rik	0.673304	1.75683	0.959069	NDC80 homolog, kinetochore complex component pseudogene	NR_024720
Ccr1	7.57449	19.7428	0.958001	chemokine (C-C motif) receptor 1	NM_009912
Ly86	8.10273	21.0926	0.956722	lymphocyte antigen 86	NM_010745
Dnph1	0.796738	2.07316	0.956303	2'-deoxynucleoside 5'-phosphate N-hydrolase 1	NM_207161
Cd14	19.2508	50.0626	0.955722	CD14 antigen	NM_009841
Arhgap11a	7.95642	20.6644	0.954434	Rho GTPase activating protein 11A	NM_181416
Nxpe5	0.412304	1.06778	0.951578	neurexophilin and PC-esterase domain family, member 5	NM_001013773
Slc11a1	5.2559	13.5083	0.943951	solute carrier family 11 (proton-coupled divalent metal ion transporters), member 1	NM_013612
Rgs1	1.42738	3.65491	0.94023	regulator of G-protein signaling 1	NM_015811
Cd200r1	4.1062	10.4778	0.936762	CD200 receptor 1	NM_021325
Mefv	1.08001	2.75236	0.935488	Mediterranean fever	NM_001161790
Gm6377	0.601676	1.53	0.933301	predicted gene 6377	NM_001037917
Adgre1	18.4049	46.7085	0.93131	adhesion G protein-coupled receptor E1	NM_001355722
Rgs16	0.78464	1.98463	0.927961	regulator of G-protein signaling 16	NM_011267
Aqp9	1.1583	2.91906	0.92431	aquaporin 9	NM_001271843
Cd300lf	6.43475	16.1397	0.919569	CD300 molecule like family member F	NM_001169153
Agr2	1.60629	4.02254	0.917987	anterior gradient 2	NM_011783
Fbxo5	2.63181	6.57453	0.91553	F-box protein 5	NM_025995
Brip1	2.23073	5.5689	0.914868	BRCA1 interacting protein C-terminal helicase 1	NM_178309
Bcl2a1b	5.31385	13.2416	0.913049	B cell leukemia/lymphoma 2 related protein A1b	NM_007534
Slc7a11	3.72764	9.22901	0.906577	solute carrier family 7 (cationic amino acid transporter, y+ system), member 11	NM_011990
Itgam	23.1362	57.2397	0.905847	integrin alpha M	NM_001082960
Shisa8	0.536342	1.31906	0.899906	shisa family member 8	NM_001207021
Depdc1b	1.11717	2.73477	0.895252	DEP domain containing 1B	NM_178683
Mcm6	12.8897	31.4926	0.893325	minichromosome maintenance complex component 6	NM_001313695
Mmp13	0.991846	2.42311	0.893239	matrix metallopeptidase 13	NM_008607
Ddias	0.902778	2.2002	0.890828	DNA damage-induced apoptosis suppressor	NM_001080995
Clec7a	56.8302	138.031	0.887411	C-type lectin domain family 7, member a	NM_001309637
Milr1	2.18677	5.29509	0.884352	mast cell immunoglobulin like receptor 1	NM_001033435
Ctsk	21.2047	51.2872	0.883217	cathepsin K	NM_007802
Kif20b	5.7274	13.7778	0.877793	kinesin family member 20B	NM_001362434
Dhx58	8.20596	19.6804	0.874763	DEXH (Asp-Glu-X-His) box polypeptide 58	NM_030150
Tgtp1	5.01939	12.0305	0.874139	T cell specific GTPase 1	NM_011579
Efcab11	0.647467	1.5518	0.874104	EF-hand calcium binding domain 11	NM_030172
Gm21188	3.01663	7.22781	0.873797	predicted gene, 21188	NM_001302966
Phf11a	1.11751	2.66833	0.870348	PHD finger protein 11A	NM_172603
Hsd11b2	1.14127	2.71967	0.868369	hydroxysteroid 11-beta dehydrogenase 2	NM_008289
Wfdc21	0.856193	2.04024	0.868329	WAP four-disulfide core domain 21	NM_183249
Ncapd2	10.001	23.7928	0.866699	non-SMC condensin I complex, subunit D2	NM_146171
Polq	1.32612	3.15365	0.866301	polymerase (DNA directed), theta	NM_001159369
Slc37a2	7.35167	17.4259	0.863032	solute carrier family 37 (glycerol-3-phosphate transporter), member 2	NM_001145960
Pdcd1lg2	0.696044	1.64437	0.859701	programmed cell death 1 ligand 2	NM_021396
Arsi	0.720208	1.70087	0.859358	arylsulfatase i	NM_001038499
Slamf9	4.41742	10.4252	0.858672	SLAM family member 9	NM_029612
Pole	3.46726	8.1813	0.858487	polymerase (DNA directed), epsilon	NM_011132
Marco	1.93347	4.55213	0.856279	macrophage receptor with collagenous structure	NM_010766
Bcl2a1d	4.08631	9.59722	0.853832	B cell leukemia/lymphoma 2 related protein A1d	NM_007536
Clec12a	7.90613	18.5684	0.853822	C-type lectin domain family 12, member a	NM_177686
Nsl1	1.48278	3.46891	0.849919	NSL1, MIS12 kinetochore complex component	NM_198654
Mthfd2	3.67559	8.58305	0.848077	methylenetetrahydrofolate dehydrogenase (NAD+ dependent), methenyltetrahydrofolate cyclohydrolase	NM_008638
Ybx2	0.867219	2.02365	0.847369	Y box protein 2	NM_001347634
Rmi2	0.893598	2.08472	0.847133	RecQ mediated genome instability 2	NM_001033278
Nek2	8.67212	20.0936	0.840288	NIMA (never in mitosis gene a)-related expressed kinase 2	NM_010892
Adgrg5	1.96546	4.54351	0.837972	adhesion G protein-coupled receptor G5	NM_001033468
Gpr34	3.46139	7.97191	0.834254	G protein-coupled receptor 34	NM_011823
Slc6a20a	1.11555	2.55494	0.828683	solute carrier family 6 (neurotransmitter transporter), member 20A	NM_139142
Oasl2	37.1843	84.3982	0.819659	2'-5' oligoadenylate synthetase-like 2	NM_001359181
Tfec	3.22556	7.30152	0.816976	transcription factor EC	NM_031198
Gen1	1.22162	2.75935	0.814819	GEN1, Holliday junction 5' flap endonuclease	NM_177331
Traip	0.813135	1.83095	0.811695	TRAF-interacting protein	NM_011634
Bard1	1.89962	4.27251	0.810546	BRCA1 associated RING domain 1	NM_007525
Tlr9	4.31554	9.67172	0.806984	toll-like receptor 9	NM_031178
Gsg2	1.45367	3.25266	0.805384	#N/A	#N/A
Ccdc67	4.26205	9.44322	0.795546	#N/A	#N/A
Kif4	5.08675	11.2482	0.793565	kinesin family member 4	NM_008446
Fcgr3	20.6884	45.7329	0.793247	Fc receptor, IgG, low affinity III	NM_001356511
Slamf8	1.1518	2.54035	0.790975	SLAM family member 8	NM_029084
Slc39a2	2.46156	5.42093	0.78947	solute carrier family 39 (zinc transporter), member 2	NM_001039676
Tcf19	4.68504	10.2923	0.78702	transcription factor 19	NM_001163763
Pidd1	1.37377	3.01752	0.78688	p53 induced death domain protein 1	NM_001360523
Arg2	8.25103	18.0987	0.785501	arginase type II	NM_009705
Scimp	1.96131	4.26072	0.775825	SLP adaptor and CSK interacting membrane protein	NM_001045526
Btnl2	0.23691	0.513152	0.77289	butyrophilin-like 2	NM_079835
Piwil4	1.89135	4.07618	0.767872	piwi-like RNA-mediated gene silencing 4	NM_177905
Hcar2	5.63966	12.1303	0.765879	hydroxycarboxylic acid receptor 2	NM_030701
Cd200r4	4.27232	9.17274	0.764079	CD200 receptor 4	NM_207244
Prss30	0.279726	0.595842	0.756165	protease, serine 30	NM_013921
Lrg1	35.7525	75.9961	0.754061	leucine-rich alpha-2-glycoprotein 1	NM_029796
Cx3cr1	13.5317	28.7621	0.754022	chemokine (C-X3-C motif) receptor 1	NM_009987
4930427A07Rik	2.14556	4.55754	0.753384	#N/A	#N/A
Bcl2a1a	3.34725	7.10829	0.753123	B cell leukemia/lymphoma 2 related protein A1a	NM_009742
Ctss	151.719	321.723	0.751662	cathepsin S	NM_001267695
Tnfsf8	0.901356	1.90242	0.746982	tumor necrosis factor (ligand) superfamily, member 8	NM_009403
Havcr2	4.83319	10.1962	0.746507	hepatitis A virus cellular receptor 2	NM_134250
Lgals3bp	117.24	247.178	0.745889	lectin, galactoside-binding, soluble, 3 binding protein	NM_011150
Tgm1	2.8165	5.92144	0.743083	transglutaminase 1, K polypeptide	NM_001161714
1810011H11Rik	1.07665	2.26181	0.742307	#N/A	#N/A
Usp18	14.2899	30.0085	0.741926	ubiquitin specific peptidase 18	NM_011909
Rasa4	6.46754	13.5763	0.741529	RAS p21 protein activator 4	NM_001039103
Mcm5	13.302	27.8891	0.740321	minichromosome maintenance complex component 5	NM_001302540
Cpz	1.95416	4.09376	0.7395	carboxypeptidase Z	NM_153107
Cd33	7.66952	16.058	0.738956	CD33 antigen	NM_001111058
Bpifb1	50.0081	104.389	0.735937	BPI fold containing family B, member 1	NM_001012392
Gins1	0.914498	1.90619	0.734485	GINS complex subunit 1 (Psf1 homolog)	NM_001163476
Rtp4	22.4303	46.656	0.73239	receptor transporter protein 4	NM_023386
Cdc45	2.3388	4.85179	0.729709	cell division cycle 45	NM_001161623
Ncapg2	9.23466	19.1546	0.729577	non-SMC condensin II complex, subunit G2	NM_133762
Ddx60	8.2193	17.008	0.727201	DEAD (Asp-Glu-Ala-Asp) box polypeptide 60	NM_001081215
Tlr13	10.6069	21.6784	0.714809	toll-like receptor 13	NM_205820
Tlr7	10.9978	22.4048	0.711583	toll-like receptor 7	NM_001290755
Lmnb1	22.816	46.3526	0.708816	lamin B1	NM_010721
C3	803.063	1630.51	0.708214	complement component 3	NM_009778
Ncf4	11.4829	23.2923	0.707265	neutrophil cytosolic factor 4	NM_008677
Epsti1	7.81419	15.7976	0.703914	epithelial stromal interaction 1 (breast)	NM_029495
Lat2	4.60399	9.29948	0.703034	linker for activation of T cells family, member 2	NM_020044
Trim29	1.16677	2.34811	0.69937	tripartite motif-containing 29	NM_023655
Itih4	60.5949	121.71	0.697427	inter alpha-trypsin inhibitor, heavy chain 4	NM_001159299
Clec4a2	5.39358	10.7055	0.685548	C-type lectin domain family 4, member a2	NM_001170332
Per1	87.3927	41.2363	-0.751092	period circadian clock 1	NM_001159367
Orm3	1.17823	0.537869	-0.784158	orosomucoid 3	NM_013623
Nr4a1	64.0934	24.5605	-0.9592	nuclear receptor subfamily 4, group A, member 1	NM_010444

## Sheet: PVMvsRV.PVM.2
	mock.PVM.2	RV.PVM.2	raw_log2	gene_name	refseq
Clca1	1.06156	124.545	4.76492	chloride channel accessory 1	NM_017474
Ccl8	0.388139	12.9809	3.50987	chemokine (C-C motif) ligand 8	NM_021443
Gdf3	0.0581644	1.24881	3.06667	growth differentiation factor 3	NM_008108
Cxcl9	0.859026	14.5456	2.82925	chemokine (C-X-C motif) ligand 9	NM_008599
Ctla4	0.491325	5.5758	2.42908	cytotoxic T-lymphocyte-associated protein 4	NM_001281976
Hal	1.46578	14.5983	2.29852	histidine ammonia lyase	NM_010401
Ubd	0.0670865	0.657389	2.28229	ubiquitin D	NM_023137
Retnla	29.6717	289.051	2.27641	resistin like alpha	NM_020509
Cd209e	0.134471	1.29738	2.26676	CD209e antigen	NM_130905
Itln1	0.129498	1.14378	2.17843	intelectin 1 (galactofuranose binding)	NM_010584
Tigit	0.338456	2.74413	2.09282	T cell immunoreceptor with Ig and ITIM domains	NM_001146325
Tmem8c	0.0743515	0.491109	1.88786	#N/A	#N/A
Ccl7	0.448272	2.94887	1.88378	chemokine (C-C motif) ligand 7	NM_013654
Ms4a7	1.6904	10.4631	1.82289	membrane-spanning 4-domains, subfamily A, member 7	NM_001025610
Cd209d	0.343631	2.09228	1.80644	CD209d antigen	NM_130904
Gpr15	0.196567	1.14652	1.76348	G protein-coupled receptor 15	NM_001162955
Ackr1	0.199769	1.14627	1.74711	atypical chemokine receptor 1 (Duffy blood group)	NM_010045
Muc5ac	2.04678	11.5973	1.7345	mucin 5, subtypes A and C, tracheobronchial/gastric	NM_010844
Art2a-ps	0.165035	0.932844	1.73208	ADP-ribosyltransferase 2a, pseudogene	NM_007490
Ska1	0.212524	1.18013	1.71432	spindle and kinetochore associated complex subunit 1	NM_001164355
Neil3	0.314549	1.72834	1.70378	nei like 3 (E. coli)	NM_146208
Depdc1a	0.401074	2.18058	1.6932	DEP domain containing 1a	NM_001172092
Ccl22	3.325	18.0369	1.69095	chemokine (C-C motif) ligand 22	NM_009137
Ccr4	1.14843	6.22273	1.68982	chemokine (C-C motif) receptor 4	NM_009916
Birc5	1.09701	5.89733	1.68192	baculoviral IAP repeat-containing 5	NM_001012272
C3ar1	3.6599	19.3427	1.66488	complement component 3a receptor 1	NM_009779
Dbp	8.18512	43.044	1.65991	D site albumin promoter binding protein	NM_016974
2610318N02Rik	0.112991	0.591538	1.65542	RIKEN cDNA 2610318N02 gene	NM_001358255
Fam26f	0.396853	1.98942	1.61203	#N/A	#N/A
Fam64a	0.53749	2.67145	1.60347	#N/A	#N/A
Batf3	0.310779	1.53914	1.5999	basic leucine zipper transcription factor, ATF-like 3	NM_030060
2810417H13Rik	1.81612	8.96762	1.59692	#N/A	#N/A
E2f8	0.936394	4.6118	1.59434	E2F transcription factor 8	NM_001013368
Spic	0.155495	0.76543	1.59383	Spi-C transcription factor (Spi-1/PU.1 related)	NM_011461
Icos	2.77721	13.4784	1.57964	inducible T cell co-stimulator	NM_017480
Dscc1	0.143537	0.692751	1.57407	DNA replication and sister chromatid cohesion 1	NM_001355594
Parpbp	0.405615	1.91879	1.55405	PARP1 binding protein	NM_029249
Sgol1	0.42595	2.00263	1.5479	#N/A	#N/A
Kif18b	0.814066	3.80908	1.5431	kinesin family member 18B	NM_197959
Slc26a4	4.29996	20.0565	1.53995	solute carrier family 26, member 4	NM_011867
Trem2	2.93092	13.5064	1.52785	triggering receptor expressed on myeloid cells 2	NM_001272078
Slamf8	0.98928	4.55049	1.52601	SLAM family member 8	NM_029084
Cenpm	0.271427	1.22778	1.50927	centromere protein M	NM_001080158
Depdc1b	0.500004	2.21258	1.4873	DEP domain containing 1B	NM_178683
Pdcd1lg2	0.508935	2.24346	1.48346	programmed cell death 1 ligand 2	NM_021396
Il12b	0.359633	1.58325	1.48215	interleukin 12b	NM_001303244
Ccr3	0.306229	1.34671	1.48109	chemokine (C-C motif) receptor 3	NM_009914
Mki67	17.8913	78.2773	1.47594	antigen identified by monoclonal antibody Ki 67	NM_001081117
Izumo1r	0.786998	3.40303	1.4642	IZUMO1 receptor, JUNO	NM_022888
Ccl17	1.23943	5.26554	1.44653	chemokine (C-C motif) ligand 17	NM_011332
Gpnmb	26.9079	113.71	1.44123	glycoprotein (transmembrane) nmb	NM_053110
Ttk	0.652014	2.74989	1.43925	Ttk protein kinase	NM_001110265
Aurkb	1.32461	5.57614	1.43738	aurora kinase B	NM_011496
Il2ra	2.96149	12.4244	1.43397	interleukin 2 receptor, alpha chain	NM_008367
Ccnb1	1.90205	7.89808	1.42369	cyclin B1	NM_172301
Dlgap5	1.41436	5.86413	1.42217	DLG associated protein 5	NM_001145949
Shcbp1	0.705075	2.91067	1.41784	Shc SH2-domain binding protein 1	NM_011369
Nuf2	1.24879	5.0755	1.40225	NUF2, NDC80 kinetochore complex component	NM_001355159
Ccna2	3.99127	16.0928	1.39426	cyclin A2	NM_009828
Pdcd1	0.504814	2.03272	1.39294	programmed cell death 1	NM_008798
Fcgr2b	10.0956	40.444	1.38782	Fc receptor, IgG, low affinity IIb	NM_001077189
Nusap1	2.83963	11.3416	1.3848	nucleolar and spindle associated protein 1	NM_001042652
Cdca3	1.02426	4.04985	1.37471	cell division cycle associated 3	NM_013538
Aspm	2.32777	9.17081	1.37112	abnormal spindle microtubule assembly	NM_009791
Cdca5	0.657526	2.57974	1.36696	cell division cycle associated 5	NM_026410
Plk1	1.93586	7.58278	1.36533	polo like kinase 1	NM_011121
Cdca8	1.50957	5.81033	1.34781	cell division cycle associated 8	NM_026560
Top2a	13.2784	50.6758	1.33931	topoisomerase (DNA) II alpha	NM_011623
Cep55	1.46782	5.60077	1.33913	centrosomal protein 55	NM_001164362
Troap	0.288758	1.10051	1.33794	trophinin associated protein	NM_001162506
Mmp12	6.98401	26.4045	1.32991	matrix metallopeptidase 12	NM_001320076
Kntc1	0.912091	3.44671	1.32943	kinetochore associated 1	NM_001042421
Ube2c	2.72077	10.2086	1.32232	ubiquitin-conjugating enzyme E2C	NM_026785
Clspn	1.18755	4.4291	1.3163	claspin	NM_175554
Mcm10	0.694441	2.56702	1.30739	minichromosome maintenance 10 replication initiation factor	NM_001305259
Ckap2	1.35717	5.00998	1.30603	cytoskeleton associated protein 2	NM_001004140
Fcgbp	6.8646	25.2682	1.30317	Fc fragment of IgG binding protein	NM_001122603
Esco2	0.798681	2.90804	1.29227	establishment of sister chromatid cohesion N-acetyltransferase 2	NM_028039
Cenpe	3.59597	12.9066	1.27792	centromere protein E	NM_173762
Kifc1	0.872486	3.10503	1.26943	kinesin family member C1	NM_001195298
Espl1	1.6498	5.83377	1.26301	extra spindle pole bodies 1, separase	NM_001014976
Cdkn3	0.331862	1.17344	1.26297	cyclin-dependent kinase inhibitor 3	NM_001360041
Rgs1	1.37746	4.86719	1.26228	regulator of G-protein signaling 1	NM_015811
Mybl2	0.931719	3.2794	1.25839	myeloblastosis oncogene-like 2	NM_008652
Ccl19	0.61582	2.16572	1.25755	chemokine (C-C motif) ligand 19	NM_011888
Rrm2	4.351	15.1912	1.25031	ribonucleotide reductase M2	NM_009104
Uhrf1	3.43425	11.9592	1.2477	ubiquitin-like, containing PHD and RING finger domains, 1	NM_001111078
Ndc80	1.2298	4.28132	1.24741	NDC80 kinetochore complex component	NM_023294
Cxcr3	1.76544	6.10559	1.2408	chemokine (C-X-C motif) receptor 3	NM_009910
Iqgap3	1.85713	6.3933	1.23622	IQ motif containing GTPase activating protein 3	NM_001033484
Ccne1	0.715024	2.45369	1.23303	cyclin E1	NM_007633
Clec7a	54.7537	187.552	1.23121	C-type lectin domain family 7, member a	NM_001309637
Sh2d1a	0.76259	2.60157	1.22715	SH2 domain containing 1A	NM_001313688
Kif11	3.91252	13.3203	1.2251	kinesin family member 11	NM_010615
Cd80	0.832361	2.76698	1.20125	CD80 antigen	NM_001359898
Dnase1l3	1.06938	3.53673	1.19613	deoxyribonuclease 1-like 3	NM_007870
Wfdc17	2.68356	8.76281	1.18337	WAP four-disulfide core domain 17	NM_001081957
Casc5	1.6589	5.40923	1.18195	#N/A	#N/A
Ch25h	2.75163	8.87648	1.17121	cholesterol 25-hydroxylase	NM_009890
C1qb	17.0023	54.1876	1.15911	complement component 1, q subcomponent, beta polypeptide	NM_009777
Ifi27l2a	20.7691	65.75	1.15239	interferon, alpha-inducible protein 27 like 2A	NM_001281830
Cd5	4.04874	12.7579	1.14774	CD5 antigen	NM_007650
Prc1	4.44869	13.9901	1.14574	protein regulator of cytokinesis 1	NM_001285997
Dtl	1.27276	3.98761	1.14201	denticleless E3 ubiquitin protein ligase	NM_001305233
Milr1	1.70914	5.33061	1.13748	mast cell immunoglobulin like receptor 1	NM_001033435
Cdk1	2.72301	8.481	1.13609	cyclin-dependent kinase 1	NM_007659
Sapcd2	0.43353	1.34958	1.13559	suppressor APC domain containing 2	NM_001081085
Spag5	1.97308	6.13682	1.13471	sperm associated antigen 5	NM_017407
Tpx2	4.24736	13.1523	1.1303	TPX2, microtubule-associated	NM_001141975
Cenpf	4.38146	13.499	1.12523	centromere protein F	NM_001081363
Cdc6	0.8954	2.73911	1.11812	cell division cycle 6	NM_001025779
C1qc	17.9883	54.9561	1.11681	complement component 1, q subcomponent, C chain	NM_007574
Clec5a	2.71732	8.27576	1.11368	C-type lectin domain family 5, member a	NM_001038604
Siglec1	10.1863	30.9637	1.11177	sialic acid binding Ig-like lectin 1, sialoadhesin	NM_011426
Hmmr	2.19357	6.65899	1.11044	hyaluronan mediated motility receptor (RHAMM)	NM_013552
Clec4a1	3.236	9.78082	1.10608	C-type lectin domain family 4, member a1	NM_199311
Sit1	0.470287	1.41267	1.09989	suppression inducing transmembrane adaptor 1	NM_019436
Ctss	159.002	476.901	1.0984	cathepsin S	NM_001267695
Ly86	6.25964	18.7221	1.09558	lymphocyte antigen 86	NM_010745
Lag3	1.34137	3.99928	1.09243	lymphocyte-activation gene 3	NM_008479
Cilp	3.73756	11.107	1.08914	cartilage intermediate layer protein, nucleotide pyrophosphohydrolase	NM_001364527
Il12rb1	0.837937	2.48708	1.08792	interleukin 12 receptor, beta 1	NM_008353
Gimap7	2.94707	8.70506	1.08309	GTPase, IMAP family member 7	NM_146167
Tnip3	1.03598	3.0599	1.08303	TNFAIP3 interacting protein 3	NM_001001495
Itgam	15.8916	46.6317	1.07649	integrin alpha M	NM_001082960
Ccl11	1.67008	4.87991	1.07225	chemokine (C-C motif) ligand 11	NM_011330
Aqp9	1.10681	3.20322	1.06267	aquaporin 9	NM_001271843
Tgtp1	6.32473	18.2954	1.06218	T cell specific GTPase 1	NM_011579
Kif2c	1.2723	3.6799	1.06206	kinesin family member 2C	NM_001290662
Knstrn	2.23812	6.45119	1.05863	kinetochore-localized astrin/SPAG5 binding	NM_026412
Brca1	1.65886	4.77719	1.05772	breast cancer 1, early onset	NM_009764
Hpse	7.48271	21.4677	1.05395	heparanase	NM_152803
Clec10a	2.32816	6.67859	1.05383	C-type lectin domain family 10, member A	NM_001204252
Ptpn7	7.55972	21.6283	1.05117	protein tyrosine phosphatase, non-receptor type 7	NM_001356382
Kcnj10	1.31308	3.73062	1.0442	potassium inwardly-rectifying channel, subfamily J, member 10	NM_001039484
Stil	1.14835	3.25241	1.04107	Scl/Tal1 interrupting locus	NM_001304551
Tlr1	3.54604	10.0047	1.03722	toll-like receptor 1	NM_001276445
Ccl24	0.835064	2.34613	1.03302	chemokine (C-C motif) ligand 24	NM_001356630
Melk	1.46188	4.07805	1.02589	maternal embryonic leucine zipper kinase	NM_010790
Gm21188	2.23468	6.23123	1.02548	predicted gene, 21188	NM_001302966
Tk1	1.79999	5.00774	1.02321	thymidine kinase 1	NM_001271729
Racgap1	5.99485	16.6113	1.01918	Rac GTPase-activating protein 1	NM_001253808
Cd6	5.10533	14.0689	1.01368	CD6 antigen	NM_001037801
Mcoln2	1.38127	3.80328	1.01286	mucolipin 2	NM_001005846
Lpxn	3.12735	8.59905	1.01147	leupaxin	NM_001361971
C1qa	28.0409	77.0487	1.01077	complement component 1, q subcomponent, alpha polypeptide	NM_007572
Mis18bp1	1.17157	3.20389	1.00603	MIS18 binding protein 1	NM_172578
Ptgir	4.03861	11.0022	1.00219	prostaglandin I receptor (IP)	NM_008967
Cpz	1.32525	3.60576	1.00093	carboxypeptidase Z	NM_153107
Asf1b	2.26296	6.15569	1.0007	anti-silencing function 1B histone chaperone	NM_024184
AI662270	6.81093	18.4793	0.998123	expressed sequence AI662270	NR_015519
H2-M2	0.561434	1.51995	0.995936	histocompatibility 2, M region locus 2	NM_001347387
Inhba	0.80354	2.17391	0.995257	inhibin beta-A	NM_008380
Bub1b	4.07782	11.0109	0.993319	BUB1B, mitotic checkpoint serine/threonine kinase	NM_009773
Rab37	1.39713	3.76538	0.991427	RAB37, member RAS oncogene family	NM_001163753
Ubash3a	1.62705	4.37893	0.990037	ubiquitin associated and SH3 domain containing, A	NM_177823
Slamf6	3.67682	9.87267	0.987722	SLAM family member 6	NM_001347186
Ly9	6.23132	16.7012	0.985891	lymphocyte antigen 9	NM_001277968
Lat2	3.2226	8.59846	0.981397	linker for activation of T cells family, member 2	NM_020044
Thy1	18.522	49.33	0.979573	thymus cell antigen 1, theta	NM_009382
Cd4	10.8948	28.8545	0.973977	CD4 antigen	NM_013488
Themis	3.31818	8.73654	0.968098	thymocyte selection associated	NM_001305663
Cd52	22.1152	58.1666	0.967047	CD52 antigen	NM_013706
Flt3	2.6024	6.82099	0.963571	FMS-like tyrosine kinase 3	NM_010229
Gpr68	2.54777	6.66026	0.960941	G protein-coupled receptor 68	NM_001177673
Slamf9	4.29345	11.182	0.957215	SLAM family member 9	NM_029612
Il21r	3.23122	8.34322	0.948589	interleukin 21 receptor	NM_021887
Tnfsf8	0.853207	2.20292	0.948538	tumor necrosis factor (ligand) superfamily, member 8	NM_009403
Fam83d	0.731746	1.884	0.945716	family with sequence similarity 83, member D	NM_027975
Ccl6	142.372	365.564	0.942995	chemokine (C-C motif) ligand 6	NM_009139
Sgol2a	2.18094	5.57369	0.938301	#N/A	#N/A
Chst10	1.28925	3.29232	0.937532	carbohydrate sulfotransferase 10	NM_145142
Gpr183	4.0204	10.2379	0.934712	G protein-coupled receptor 183	NM_183031
Psrc1	0.635461	1.61801	0.934598	proline/serine-rich coiled-coil 1	NM_001190161
Xcr1	1.98497	5.04659	0.933109	chemokine (C motif) receptor 1	NM_011798
Ube2t	0.637052	1.60361	0.923161	ubiquitin-conjugating enzyme E2T	NM_001278115
Cd28	6.76385	16.9824	0.920587	CD28 antigen	NM_007642
Sh2d2a	4.35244	10.8862	0.916764	SH2 domain containing 2A	NM_001025571
Myo1g	15.5461	38.7662	0.913738	myosin IG	NM_178440
Cd86	3.2464	8.08094	0.911961	CD86 antigen	NM_019388
Tnfrsf18	1.47986	3.67626	0.909946	tumor necrosis factor receptor superfamily, member 18	NM_009400
Atp8b4	5.3769	13.3218	0.907292	ATPase, class I, type 8B, member 4	NM_001080944
S100a4	10.1112	25.041	0.90687	S100 calcium binding protein A4	NM_011311
Gas2l3	2.71014	6.70641	0.906065	growth arrest-specific 2 like 3	NM_001033331
Cdca2	1.45914	3.60539	0.904579	cell division cycle associated 2	NM_001110162
Gpr35	3.33433	8.22032	0.902337	G protein-coupled receptor 35	NM_001104529
Lat	5.27644	12.9691	0.899316	linker for activation of T cells	NM_010689
Ms4a6b	12.488	30.618	0.896822	membrane-spanning 4-domains, subfamily A, member 6B	NM_027209
Gtse1	1.28104	3.14013	0.896594	G two S phase expressed protein 1	NM_001168672
Cd3e	7.68162	18.7415	0.891912	CD3 antigen, epsilon polypeptide	NM_007648
Adgre1	17.1593	41.8304	0.891087	adhesion G protein-coupled receptor E1	NM_001355722
Lrrc25	2.12213	5.15233	0.88703	leucine rich repeat containing 25	NM_153074
Ppfia4	4.15001	10.0682	0.886274	protein tyrosine phosphatase, receptor type, f polypeptide (PTPRF), interacting protein (liprin), alpha 4	NM_001144855
Kifc5b	0.70239	1.70295	0.885629	kinesin family member C5B	NM_016761
Fam89a	0.578211	1.3973	0.882358	family with sequence similarity 89, member A	NM_001081120
Ptpro	2.93399	7.07666	0.880437	protein tyrosine phosphatase, receptor type, O	NM_001164401
Epsti1	6.96009	16.6805	0.874048	epithelial stromal interaction 1 (breast)	NM_029495
C330027C09Rik	2.85205	6.82727	0.872886	#N/A	#N/A
Fignl1	1.4327	3.41876	0.869716	fidgetin-like 1	NM_001163359
Ckap2l	4.14367	9.84652	0.865537	cytoskeleton associated protein 2-like	NM_181589
Gpr65	3.6873	8.75729	0.864991	G-protein coupled receptor 65	NM_008152
Gatm	13.3815	31.7677	0.864575	glycine amidinotransferase (L-arginine:glycine amidinotransferase)	NM_025961
Ccl9	18.5848	44.0878	0.863841	chemokine (C-C motif) ligand 9	NM_011338
Ctsw	2.81107	6.56942	0.848859	cathepsin W	NM_009985
Cks2	2.91264	6.79029	0.846433	CDC28 protein kinase regulatory subunit 2	NM_025415
Bub1	2.78431	6.4461	0.839477	BUB1, mitotic checkpoint serine/threonine kinase	NM_001113179
Cd3d	4.78715	11.0613	0.837521	CD3 antigen, delta polypeptide	NM_013487
H2-Eb1	120.55	277.606	0.834134	histocompatibility 2, class II antigen E beta	NM_010382
H2-Aa	111.371	255.608	0.830779	histocompatibility 2, class II antigen A, alpha	NM_010378
Cd3g	8.01552	18.3679	0.829225	CD3 antigen, gamma polypeptide	NM_009850
Pycard	3.77186	8.60348	0.824599	PYD and CARD domain containing	NM_023258
Rac2	42.3624	96.6011	0.824328	Rac family small GTPase 2	NM_009008
Kmo	2.69142	6.12128	0.821703	kynurenine 3-monooxygenase (kynurenine 3-hydroxylase)	NM_133809
Fcho1	2.616	5.94817	0.821438	FCH domain only 1	NM_028715
H2-Ea-ps	132.65	300.768	0.818624	histocompatibility 2, class II antigen E alpha, pseudogene	NM_010381
Fyb	20.3777	46.0201	0.814634	FYN binding protein	NM_001278269
Ncf4	10.1571	22.8861	0.812353	neutrophil cytosolic factor 4	NM_008677
Fcgr3	21.5728	48.475	0.809616	Fc receptor, IgG, low affinity III	NM_001356511
Pole	2.38286	5.35426	0.80959	polymerase (DNA directed), epsilon	NM_011132
Galnt6	6.30225	14.1042	0.805566	polypeptide N-acetylgalactosaminyltransferase 6	NM_001161767
Cd300a	8.32932	18.6399	0.805524	CD300A molecule	NM_001347654
Fscn1	16.4208	36.5961	0.80139	fascin actin-bundling protein 1	NM_007984
Ciita	21.5287	47.9387	0.800537	class II transactivator	NM_001243760
H2-Ab1	103.871	231.086	0.799636	histocompatibility 2, class II antigen A, beta 1	NM_207105
Spp1	38.7448	86.1374	0.798948	secreted phosphoprotein 1	NM_001204201
Kcnab2	13.4726	29.8402	0.795197	potassium voltage-gated channel, shaker-related subfamily, beta member 2	NM_001252654
Clec4a2	4.50329	9.95177	0.792942	C-type lectin domain family 4, member a2	NM_001170332
Apoe	470.626	1037.9	0.790889	apolipoprotein E	NM_001305819
Was	11.0714	24.3752	0.7892	Wiskott-Aldrich syndrome	NM_009515
Irf4	5.7889	12.7013	0.785765	interferon regulatory factor 4	NM_001347508
Plbd1	26.5158	58.1593	0.785445	phospholipase B domain containing 1	NM_025806
Cd48	9.73821	21.348	0.784898	CD48 antigen	NM_001360767
Lcp2	16.1749	35.1113	0.775064	lymphocyte cytosolic protein 2	NM_010696
BC035044	1.32086	2.8576	0.771701	cDNA sequence BC035044	NM_001254946
Samsn1	8.91493	19.198	0.767082	SAM domain, SH3 domain and nuclear localization signals, 1	NM_023380
Camk4	5.90195	12.6477	0.762193	calcium/calmodulin-dependent protein kinase IV	NM_009793
Il27ra	7.07891	14.8853	0.743256	interleukin 27 receptor, alpha	NM_016671
Hells	3.25268	6.71811	0.725328	helicase, lymphoid specific	NM_008234
Susd1	2.40226	4.94073	0.721104	sushi domain containing 1	NM_001163288
Skap1	5.43763	11.1256	0.715906	src family associated phosphoprotein 1	NM_001033186
Cdc45	2.05853	4.19699	0.712375	cell division cycle 45	NM_001161623
Fgg	0.634705	0.103589	-1.81273	fibrinogen gamma chain	NM_001317105
Lars2	3555.97	550.39	-1.86575	leucyl-tRNA synthetase, mitochondrial	NM_001348167
Alas2	44.3976	6.18653	-1.97081	aminolevulinic acid synthase 2, erythroid	NM_001102446
Mir6236	23.8118	3.31449	-1.97188	microRNA 6236	NR_105744

## Sheet: PVMvsRV.PVM.4
	mock.PVM.4	RV.PVM.4	raw_log2	gene_name	refseq
Clca1	3.40751	603.541	5.17683	chloride channel accessory 1	NM_017474
Rnase2a	0.137489	11.2314	4.40292	ribonuclease, RNase A family, 2A (liver, eosinophil-derived neurotoxin)	NM_053113
Atp6v1b1	0.125628	3.40052	3.29836	ATPase, H+ transporting, lysosomal V1 subunit B1	NM_134157
Tff2	0.582189	11.5717	2.98952	trefoil factor 2 (spasmolytic protein 1)	NM_009363
Cd209e	0.137036	2.4499	2.88356	CD209e antigen	NM_130905
Cd209a	0.735529	12.8499	2.8605	CD209a antigen	NM_133238
A530016L24Rik	0.0558635	0.96308	2.84723	RIKEN cDNA A530016L24 gene	NM_177039
Lipf	0.040496	0.519655	2.55196	lipase, gastric	NM_026334
9230117E06Rik	0.0791296	0.899446	2.43069	RIKEN cDNA 9230117E06 gene	NR_130988
Fcgbp	5.99674	59.9027	2.30151	Fc fragment of IgG binding protein	NM_001122603
Cyp1a1	7.42709	70.3679	2.2486	cytochrome P450, family 1, subfamily a, polypeptide 1	NM_001136059
Chp2	0.182558	1.67412	2.21597	calcineurin-like EF hand protein 2	NM_027363
Calml3	0.291772	2.64904	2.20598	calmodulin-like 3	NM_027416
Adam5	0.113264	1.01149	2.18946	a disintegrin and metallopeptidase domain 5	NM_001272057
5430425K12Rik	0.0897796	0.791933	2.17712	RIKEN cDNA 5430425K12 gene	NR_103550
Ccr3	0.255524	2.2026	2.15408	chemokine (C-C motif) receptor 3	NM_009914
Muc5ac	3.99144	32.9874	2.11197	mucin 5, subtypes A and C, tracheobronchial/gastric	NM_010844
Nccrp1	0.0894168	0.713857	2.07737	non-specific cytotoxic cell receptor protein 1 homolog (zebrafish)	NM_001081115
Col6a5	0.687078	5.36829	2.05582	collagen, type VI, alpha 5	NM_001167923
Chia1	18.7928	144.315	2.03852	chitinase, acidic 1	NM_023186
Sept3	1.13447	8.62444	2.02843	septin 3	NM_001358836
Hes2	0.183082	1.38943	2.02672	hes family bHLH transcription factor 2	NM_001301805
Trem2	0.971385	7.23306	2.00769	triggering receptor expressed on myeloid cells 2	NM_001272078
Ltc4s	0.611437	4.47282	1.98996	leukotriene C4 synthase	NM_001313968
Car3	8.35125	61.0815	1.9898	carbonic anhydrase 3	NM_007606
Tmed6	0.121162	0.879352	1.98206	transmembrane p24 trafficking protein 6	NM_025458
Sfrp2	0.679538	4.8266	1.96049	secreted frizzled-related protein 2	NM_009144
Ros1	1.31381	9.31188	1.95836	Ros1 proto-oncogene	NM_011282
Fcrls	0.974962	6.76492	1.93711	Fc receptor-like S, scavenger receptor	NM_030707
9630028I04Rik	0.760369	5.04113	1.89158	RIKEN cDNA 9630028I04 gene	NR_131118
Col6a6	0.539103	3.56952	1.89028	collagen, type VI, alpha 6	NM_001102607
Retn	0.418575	2.66108	1.84963	resistin	NM_001204959
Snhg11	0.463973	2.91758	1.83868	small nucleolar RNA host gene 11	NM_175692
Krt79	1.00465	6.19441	1.81901	keratin 79	NM_146063
Mcpt1	0.101621	0.625046	1.81658	mast cell protease 1	NM_008570
Hc	181.35	1113.91	1.8152	hemolytic complement	NM_010406
Prmt8	0.307392	1.88569	1.81393	protein arginine N-methyltransferase 8	NM_201371
Fabp12	0.396591	2.41949	1.80841	fatty acid binding protein 12	NM_001357159
Zmat4	0.31285	1.86975	1.78784	zinc finger, matrin type 4	NM_001277239
Nrn1	2.84535	16.8069	1.7761	neuritin 1	NM_153529
Sost	0.439892	2.59723	1.77567	sclerostin	NM_024449
Cyp2e1	1.87022	11.0279	1.77437	cytochrome P450, family 2, subfamily e, polypeptide 1	NM_021282
Gsg1l	0.206656	1.21854	1.77435	GSG1-like	NM_001101488
Dgkb	0.531131	3.12915	1.77351	diacylglycerol kinase, beta	NM_001361686
Abca6	0.687296	4.03016	1.7688	ATP-binding cassette, sub-family A (ABC1), member 6	NM_001166556
Abca17	1.61095	9.4184	1.76584	ATP-binding cassette, sub-family A (ABC1), member 17	NM_001031621
Gcsam	0.400027	2.33858	1.76577	germinal center associated, signaling and motility	NM_001159297
Ndst4	0.349404	2.03213	1.76061	N-deacetylase/N-sulfotransferase (heparin glucosaminyl) 4	NM_022565
Cd209b	0.264906	1.53262	1.75536	CD209b antigen	NM_001037800
Ano5	0.584951	3.37727	1.75329	anoctamin 5	NM_001271879
Pbld2	0.481471	2.76874	1.7493	phenazine biosynthesis-like protein domain containing 2	NM_026085
Osbp2	0.220813	1.21637	1.70631	oxysterol binding protein 2	NM_001302630
Grin2c	2.57157	14.1363	1.70423	glutamate receptor, ionotropic, NMDA2C (epsilon 3)	NM_010350
Prss35	0.229346	1.24534	1.69193	protease, serine 35	NM_178738
Lrrc3b	0.165799	0.884633	1.6744	leucine rich repeat containing 3B	NM_146052
Hepacam2	0.609612	3.22289	1.66521	HEPACAM family member 2	NM_178899
Thrsp	2.48969	12.8173	1.63864	thyroid hormone responsive	NM_009381
6330403K07Rik	0.267546	1.35715	1.62385	RIKEN cDNA 6330403K07 gene	NM_134022
Adipoq	1.43879	7.23209	1.61472	adiponectin, C1Q and collagen domain containing	NM_009605
Acoxl	6.92444	34.6698	1.61081	acyl-Coenzyme A oxidase-like	NM_028765
Cilp	1.19939	5.98693	1.60777	cartilage intermediate layer protein, nucleotide pyrophosphohydrolase	NM_001364527
Gm2115	0.163829	0.815623	1.60513	predicted gene 2115	NR_045098
Flt3	1.41454	7.02515	1.6027	FMS-like tyrosine kinase 3	NM_010229
Kcnf1	0.465995	2.27983	1.58768	potassium voltage-gated channel, subfamily F, member 1	NM_201531
Zfp663	0.25688	1.24014	1.57437	zinc finger protein 663	NM_001005425
Nat8l	0.896519	4.31799	1.57202	N-acetyltransferase 8-like	NM_001001985
Hgfac	0.460718	2.21593	1.57064	hepatocyte growth factor activator	NM_019447
Cthrc1	0.651027	3.12612	1.569	collagen triple helix repeat containing 1	NM_001364812
Cecr6	0.400858	1.88731	1.5493	#N/A	#N/A
Nmur1	0.175291	0.82446	1.54828	neuromedin U receptor 1	NM_001319227
Adra2a	0.587777	2.75063	1.54324	adrenergic receptor, alpha 2a	NM_007417
Cldn22	0.238459	1.10518	1.53356	claudin 22	NM_029383
Adrb3	1.43029	6.58395	1.52676	adrenergic receptor, beta 3	NM_013462
Dcdc2a	2.19348	10.0964	1.52669	doublecortin domain containing 2a	NM_001195617
Lrrc17	0.965616	4.44213	1.52612	leucine rich repeat containing 17	NM_028977
Tlr11	0.821946	3.77745	1.52513	toll-like receptor 11	NM_205819
Scn3a	8.77561	40.2191	1.52236	sodium channel, voltage-gated, type III, alpha	NM_001355166
Lrrn2	0.725839	3.30576	1.51609	leucine rich repeat protein 2, neuronal	NM_010732
Lgals7	0.0979865	0.441635	1.50565	lectin, galactose binding, soluble 7	NM_008496
Avpr1a	0.341143	1.53599	1.50463	arginine vasopressin receptor 1A	NM_016847
Upk3a	0.13962	0.622659	1.49507	uroplakin 3A	NM_023478
Shisa7	0.438569	1.95445	1.49435	shisa family member 7	NM_001290291
Tinag	2.98707	13.2909	1.49278	tubulointerstitial nephritis antigen	NM_012033
Xcr1	1.39932	6.2231	1.49228	chemokine (C motif) receptor 1	NM_011798
Ccdc42	0.924053	4.08263	1.48573	coiled-coil domain containing 42	NM_177779
Angpt4	0.178274	0.784546	1.48178	angiopoietin 4	NM_009641
Cntn4	1.58886	6.98565	1.48084	contactin 4	NM_001109749
Il22ra2	0.241224	1.059	1.47935	interleukin 22 receptor, alpha 2	NM_178258
Adamts17	2.24832	9.73849	1.4659	a disintegrin-like and metallopeptidase (reprolysin type) with thrombospondin type 1 motif, 17	NM_001033877
Kcna5	0.279261	1.20205	1.45964	potassium voltage-gated channel, shaker-related subfamily, member 5	NM_145983
Kcne2	3.89924	16.7219	1.45594	potassium voltage-gated channel, Isk-related subfamily, gene 2	NM_001358372
Crabp1	0.284864	1.21073	1.44697	cellular retinoic acid binding protein I	NM_001284507
Syt3	0.337456	1.42693	1.44184	synaptotagmin III	NM_001114116
D630003M21Rik	0.457138	1.91786	1.43398	RIKEN cDNA D630003M21 gene	NM_001131021
Cidec	2.64551	11.0836	1.4326	cell death-inducing DFFA-like effector c	NM_001301295
Neu2	0.250353	1.04886	1.43258	neuraminidase 2	NM_001160163
Gm5084	0.187639	0.778884	1.42334	predicted gene 5084	NM_177810
Vsig1	0.204415	0.839797	1.41301	V-set and immunoglobulin domain containing 1	NM_001359143
Kcnj10	0.865426	3.49278	1.39523	potassium inwardly-rectifying channel, subfamily J, member 10	NM_001039484
Bcan	1.22235	4.92507	1.39357	brevican	NM_001109758
Cyp26b1	10.5111	42.043	1.38626	cytochrome P450, family 26, subfamily b, polypeptide 1	NM_001177713
Nxpe5	0.306144	1.22358	1.38548	neurexophilin and PC-esterase domain family, member 5	NM_001013773
Adig	0.164353	0.652437	1.3787	adipogenin	NM_145635
Slc8a3	0.328507	1.30247	1.37746	solute carrier family 8 (sodium/calcium exchanger), member 3	NM_001167920
Sema6c	0.583273	2.30794	1.37546	sema domain, transmembrane domain (TM), and cytoplasmic domain, (semaphorin) 6C	NM_001272024
Vit	0.28935	1.14387	1.37454	vitrin	NM_001197028
Htra3	6.1983	24.4305	1.37156	HtrA serine peptidase 3	NM_001042615
Pla2g1b	2.05275	8.0844	1.37075	phospholipase A2, group IB, pancreas	NM_001356586
Aass	2.3721	9.27435	1.36348	aminoadipate-semialdehyde synthase	NM_013930
Spta1	1.45352	5.59074	1.34712	spectrin alpha, erythrocytic 1	NM_011465
Phex	1.40267	5.36756	1.342	phosphate regulating endopeptidase homolog, X-linked	NM_011077
Itgbl1	2.15157	8.19588	1.33743	integrin, beta-like 1	NM_145467
Bex2	3.9674	15.0291	1.33188	brain expressed X-linked 2	NM_009749
Fcna	0.383538	1.44727	1.32799	ficolin A	NM_007995
B230217C12Rik	0.259031	0.974716	1.3252	RIKEN cDNA B230217C12 gene	NM_001080935
Scgb3a1	39.7982	149.75	1.32515	secretoglobin, family 3A, member 1	NM_054037
Akr1c19	0.131161	0.492896	1.32387	aldo-keto reductase family 1, member C19	NM_001013785
Sbk2	0.227195	0.849683	1.31906	SH3-binding domain kinase family, member 2	NM_001146329
Rem1	2.32685	8.58927	1.306	rad and gem related GTP binding protein 1	NM_009047
Cx3cr1	4.82606	17.7309	1.30128	chemokine (C-X3-C motif) receptor 1	NM_009987
Trim10	0.305529	1.11732	1.29665	tripartite motif-containing 10	NM_011280
Gdf10	2.86116	10.4605	1.29638	growth differentiation factor 10	NM_145741
Scin	0.961225	3.47184	1.28423	scinderin	NM_001146196
Aoc3	4.58208	16.4825	1.28015	amine oxidase, copper containing 3	NM_009675
Stab2	0.843441	3.01755	1.27471	stabilin 2	NM_138673
Cngb1	0.359765	1.28649	1.27422	cyclic nucleotide gated channel beta 1	NM_001195413
Vstm2a	0.586072	2.09316	1.27299	V-set and transmembrane domain containing 2A	NM_001290539
Apoe	192.743	686.785	1.27066	apolipoprotein E	NM_001305819
Cyp2a5	3.80786	13.5323	1.26801	cytochrome P450, family 2, subfamily a, polypeptide 5	NM_007812
Mpz	1.71393	6.08192	1.26653	myelin protein zero	NM_001315499
Syt17	0.832086	2.93855	1.26173	synaptotagmin XVII	NM_001362179
D630029K05Rik	0.58893	2.07663	1.2602	RIKEN cDNA D630029K05 gene	NR_027846
Depdc1b	0.268668	0.943232	1.25584	DEP domain containing 1B	NM_178683
Hebp2	0.808478	2.82896	1.25251	heme binding protein 2	NM_019487
C1qtnf3	0.947377	3.30289	1.24886	C1q and tumor necrosis factor related protein 3	NM_001204134
Dhrs7c	0.750823	2.61662	1.24847	dehydrogenase/reductase (SDR family) member 7C	NM_001013013
Slc7a10	8.9242	30.9216	1.24269	solute carrier family 7 (cationic amino acid transporter, y+ system), member 10	NM_017394
Shisa2	2.93853	10.1813	1.24264	shisa family member 2	NM_145463
Lpar5	0.481056	1.66468	1.2414	lysophosphatidic acid receptor 5	NM_001163268
Fras1	2.93228	10.1308	1.2398	Fraser extracellular matrix complex subunit 1	NM_175473
Unc79	1.17792	4.06177	1.23787	unc-79 homolog	NM_001081017
Lpcat1	65.6338	223.673	1.22609	lysophosphatidylcholine acyltransferase 1	NM_145376
Ccr6	1.05672	3.59304	1.22383	chemokine (C-C motif) receptor 6	NM_001190333
Tbxas1	5.64763	19.189	1.2231	thromboxane A synthase 1, platelet	NM_011539
Pnmal2	2.02459	6.7875	1.20971	PNMA-like 2	NM_001099636
Atp8a2	0.235782	0.788978	1.20783	ATPase, aminophospholipid transporter-like, class I, type 8A, member 2	NM_015803
Tmem232	1.50556	5.02633	1.20553	transmembrane protein 232	NM_001008973
Sfta2	3.89388	12.9087	1.1985	surfactant associated 2	NM_001163194
Kazald1	1.02242	3.38041	1.19583	Kazal-type serine peptidase inhibitor domain 1	NM_001362397
Kcna2	7.60341	25.1058	1.1945	potassium voltage-gated channel, shaker-related subfamily, member 2	NM_008417
Frem2	1.18759	3.91954	1.19405	Fras1 related extracellular matrix protein 2	NM_172862
Adh7	1.38288	4.55832	1.19279	alcohol dehydrogenase 7 (class IV), mu or sigma polypeptide	NM_009626
Mfap5	5.12773	16.8559	1.19004	microfibrillar associated protein 5	NM_001347434
Srpk3	0.346297	1.13676	1.18864	serine/arginine-rich protein specific kinase 3	NM_019684
Mrc1	44.5899	146.324	1.18832	mannose receptor, C type 1	NM_008625
Chrdl1	14.9077	48.6782	1.18335	chordin-like 1	NM_001114385
Hmgcs2	11.1889	36.4753	1.18172	3-hydroxy-3-methylglutaryl-Coenzyme A synthase 2	NM_008256
Mmp12	12.1089	39.466	1.1815	matrix metallopeptidase 12	NM_001320076
Slc15a2	10.7004	34.834	1.18031	solute carrier family 15 (H+/peptide transporter), member 2	NM_001145899
Lrat	55.7646	181.064	1.17771	lecithin-retinol acyltransferase (phosphatidylcholine-retinol-O-acyltransferase)	NM_023624
Kcnn3	3.92424	12.7395	1.17753	potassium intermediate/small conductance calcium-activated channel, subfamily N, member 3	NM_080466
Map2k6	1.56494	5.0781	1.17709	mitogen-activated protein kinase kinase 6	NM_001356345
Ptgfr	4.42122	14.2879	1.173	prostaglandin F receptor	NM_008966
Aqp3	0.903717	2.90389	1.16729	aquaporin 3	NM_016689
Adamts12	1.9216	6.17363	1.16713	a disintegrin-like and metallopeptidase (reprolysin type) with thrombospondin type 1 motif, 12	NM_175501
Pcolce2	76.7731	246.617	1.16698	procollagen C-endopeptidase enhancer 2	NM_029620
Ccdc155	0.493491	1.5828	1.16545	coiled-coil domain containing 155	NM_201374
Acsbg1	0.476807	1.52508	1.16269	acyl-CoA synthetase bubblegum family member 1	NM_053178
Rbpjl	5.17475	16.541	1.16205	recombination signal binding protein for immunoglobulin kappa J region-like	NM_009036
Cass4	6.05862	19.3527	1.16135	Cas scaffolding protein family member 4	NM_001033538
Igdcc4	0.887391	2.8311	1.16013	immunoglobulin superfamily, DCC subclass, member 4	NM_001290315
Slc22a3	3.04413	9.70651	1.15958	solute carrier family 22 (organic cation transporter), member 3	NM_011395
Siglecf	3.60091	11.4756	1.15904	sialic acid binding Ig-like lectin F	NM_001271019
Pkhd1l1	3.81441	12.1264	1.1566	polycystic kidney and hepatic disease 1-like 1	NM_138674
Arhgef38	1.80186	5.72772	1.1565	Rho guanine nucleotide exchange factor (GEF) 38	NM_029953
Atp2b2	2.58318	8.20847	1.15615	ATPase, Ca++ transporting, plasma membrane 2	NM_001036684
D430041D05Rik	0.932949	2.96238	1.1554	RIKEN cDNA D430041D05 gene	NM_001033347
Kcnj3	1.79244	5.68492	1.15424	potassium inwardly-rectifying channel, subfamily J, member 3	NM_001304810
Sgpp2	22.0126	69.0984	1.14392	sphingosine-1-phosphate phosphotase 2	NM_001004173
C1qtnf9	0.592654	1.8582	1.14275	C1q and tumor necrosis factor related protein 9	NM_183175
Bpifb5	1.63461	5.12329	1.14239	BPI fold containing family B, member 5	NM_144890
Gjb1	1.37237	4.29798	1.14161	gap junction protein, beta 1	NM_001302496
Cd40lg	0.444787	1.39206	1.14094	CD40 ligand	NM_011616
Gas1	8.06326	25.1886	1.13908	growth arrest specific 1	NM_008086
Smad9	5.58508	17.3687	1.13457	SMAD family member 9	NM_019483
Hpcal4	4.00786	12.46	1.13426	hippocalcin-like 4	NM_174998
Mamdc2	34.3743	106.853	1.13414	MAM domain containing 2	NM_174857
Ctsf	6.06106	18.8307	1.1336	cathepsin F	NM_019861
3632451O06Rik	1.47279	4.56958	1.13226	#N/A	#N/A
Hepacam	1.50264	4.66026	1.13185	hepatocyte cell adhesion molecule	NM_175189
Slc5a12	1.20939	3.75045	1.13176	solute carrier family 5 (sodium/glucose cotransporter), member 12	NM_001003915
Amz1	4.20607	13.0428	1.13171	archaelysin family metallopeptidase 1	NM_173405
Eln	163.251	503.577	1.12645	elastin	NM_007925
Tbata	0.617964	1.90303	1.12477	thymus, brain and testes associated	NM_001017407
Ddc	1.91073	5.88331	1.12464	dopa decarboxylase	NM_001190448
Itga8	155.694	479.378	1.1246	integrin alpha 8	NM_001001309
Hmcn1	50.7081	155.765	1.12227	hemicentin 1	NM_001024720
Ntf3	0.375422	1.14739	1.1172	neurotrophin 3	NM_001164034
Matk	0.598389	1.82773	1.11659	megakaryocyte-associated tyrosine kinase	NM_001285853
Diras2	2.2464	6.83347	1.1125	DIRAS family, GTP-binding RAS-like 2	NM_001024474
Ces2e	1.57658	4.78569	1.11037	carboxylesterase 2E	NM_001163756
T2	0.503673	1.52771	1.1096	brachyury 2	NM_001161832
Csdc2	1.5467	4.68301	1.10782	cold shock domain containing C2, RNA binding	NM_145473
Il9r	0.408905	1.23673	1.10675	interleukin 9 receptor	NM_001134458
Apoc1	2.10424	6.35962	1.10601	apolipoprotein C-I	NM_001110009
Slc17a2	0.579581	1.74724	1.10349	solute carrier family 17 (sodium phosphate), member 2	NM_144836
Robo2	17.6123	53.0228	1.10212	roundabout guidance receptor 2	NM_001358490
Egfl6	27.5827	82.9816	1.10143	EGF-like-domain, multiple 6	NM_019397
Slc34a2	700.732	2106.72	1.10076	solute carrier family 34 (sodium phosphate), member 2	NM_011402
Foxa3	0.258903	0.778026	1.10031	forkhead box A3	NM_008260
Alox5	4.3193	12.9724	1.09973	arachidonate 5-lipoxygenase	NM_009662
Fam178b	0.470459	1.40973	1.09745	family with sequence similarity 178, member B	NM_001126046
Crispld1	1.31388	3.92904	1.09541	cysteine-rich secretory protein LCCL domain containing 1	NM_001356551
Chrm3	1.40597	4.19581	1.09336	cholinergic receptor, muscarinic 3, cardiac	NM_033269
Cntnap2	0.76603	2.28582	1.09326	contactin associated protein-like 2	NM_001004357
Cdh16	6.11607	18.2079	1.09094	cadherin 16	NM_001252627
Slitrk6	2.06827	6.14952	1.08966	SLIT and NTRK-like family, member 6	NM_175499
Colq	9.14032	27.101	1.08688	collagen-like tail subunit (single strand of homotrimer) of asymmetric acetylcholinesterase	NM_009937
Vpreb3	1.63715	4.85158	1.08635	pre-B lymphocyte gene 3	NM_001358532
Cpz	0.75746	2.23802	1.08338	carboxypeptidase Z	NM_153107
Peg3	7.09874	20.969	1.08313	paternally expressed 3	NM_008817
Glp1r	5.59311	16.4207	1.077	glucagon-like peptide 1 receptor	NM_021332
Kcne3	0.792571	2.32488	1.07614	potassium voltage-gated channel, Isk-related subfamily, gene 3	NM_001190869
Slco4c1	13.5111	39.5269	1.07347	solute carrier organic anion transporter family, member 4C1	NM_172658
Lppr4	0.686031	2.00223	1.07109	#N/A	#N/A
Hist2h2be	2.9385	8.55297	1.06838	histone cluster 2, H2be	NM_178214
Fhit	0.386467	1.12322	1.06691	fragile histidine triad gene	NM_001308285
Inmt	467.091	1356.45	1.0661	indolethylamine N-methyltransferase	NM_009349
Abca8a	32.0879	92.9834	1.06394	ATP-binding cassette, sub-family A (ABC1), member 8a	NM_153145
Clec11a	1.42069	4.11369	1.06318	C-type lectin domain family 11, member a	NM_009131
Izumo1r	0.563768	1.62759	1.06021	IZUMO1 receptor, JUNO	NM_022888
Ndrg4	0.919461	2.64993	1.0585	N-myc downstream regulated gene 4	NM_001195006
Kbtbd13	0.339318	0.977747	1.05831	kelch repeat and BTB (POZ) domain containing 13	NM_028974
Mgl2	14.87	42.8209	1.05768	macrophage galactose N-acetyl-galactosamine specific lectin 2	NM_145137
Ppp1r14c	36.2569	104.317	1.05681	protein phosphatase 1, regulatory inhibitor subunit 14C	NM_133485
Ccdc3	1.58389	4.55634	1.05664	coiled-coil domain containing 3	NM_028804
Ociad2	5.47842	15.7383	1.05528	OCIA domain containing 2	NM_001310636
Ogn	171.297	491.821	1.05471	osteoglycin	NM_008760
Gm12695	0.710965	2.04112	1.05463	predicted gene 12695	NM_001081284
Mturn	13.8048	39.5407	1.05232	maturin, neural progenitor differentiation regulator homolog (Xenopus)	NM_001289740
Lrp2	41.1442	117.358	1.04814	low density lipoprotein receptor-related protein 2	NM_001081088
Ear1	5.65593	16.1152	1.04706	eosinophil-associated, ribonuclease A family, member 1	NM_007894
Pik3c2g	2.1086	5.99743	1.04531	phosphatidylinositol-4-phosphate 3-kinase catalytic subunit type 2 gamma	NM_011084
4930480K23Rik	0.576837	1.64058	1.04524	RIKEN cDNA 4930480K23 gene	NR_130157
Sftpa1	1171.76	3329.62	1.04435	surfactant associated protein A1	NM_023134
Hykk	5.35295	15.1972	1.04347	hydroxylysine kinase 1	NM_177351
Slc29a4	0.356947	1.01243	1.04252	solute carrier family 29 (nucleoside transporters), member 4	NM_146257
Ces2g	10.9308	30.9713	1.04148	carboxylesterase 2G	NM_197999
Dpp6	0.5702	1.61504	1.04113	dipeptidylpeptidase 6	NM_001136060
Kif26b	4.52318	12.8111	1.0411	kinesin family member 26B	NM_001161665
Cd163	1.71184	4.84739	1.04087	CD163 antigen	NM_001170395
Cyp27a1	5.56108	15.7469	1.04085	cytochrome P450, family 27, subfamily a, polypeptide 1	NM_024264
Tmem35	0.753843	2.1337	1.04043	#N/A	#N/A
Nrcam	23.0236	64.9775	1.03752	neuronal cell adhesion molecule	NM_001146031
Zfp385b	2.09857	5.9049	1.03453	zinc finger protein 385B	NM_001113399
Pcdh12	26.0536	73.2238	1.03336	protocadherin 12	NM_017378
Alox15	1.85618	5.21133	1.03232	arachidonate 15-lipoxygenase	NM_009660
Mfsd2a	1.27937	3.58526	1.03046	major facilitator superfamily domain containing 2A	NM_029662
Tspan32	0.850709	2.37755	1.02775	tetraspanin 32	NM_001128080
Syn2	4.19177	11.7087	1.02721	synapsin II	NM_001111015
Cttnbp2	6.24219	17.3685	1.02333	cortactin binding protein 2	NM_080285
Scd1	637.018	1770.66	1.02231	stearoyl-Coenzyme A desaturase 1	NM_009127
Gxylt2	0.804066	2.23477	1.02221	glucoside xylosyltransferase 2	NM_198612
Greb1	2.51154	6.96915	1.0206	gene regulated by estrogen in breast cancer protein	NM_001252071
Col17a1	2.23362	6.19305	1.0198	collagen, type XVII, alpha 1	NM_001290825
Mrc2	65.2	180.681	1.01927	mannose receptor, C type 2	NM_008626
Negr1	3.18454	8.82276	1.01903	neuronal growth regulator 1	NM_001039094
Tet1	3.22392	8.91638	1.01729	tet methylcytosine dioxygenase 1	NM_001253857
Gm19990	4.04734	11.1802	1.01608	predicted gene, 19990	NR_045048
Mlc1	14.6453	40.4197	1.0152	megalencephalic leukoencephalopathy with subcortical cysts 1 homolog (human)	NM_001364855
Clec4b1	0.618632	1.70539	1.01404	C-type lectin domain family 4, member b1	NM_001190310
D630024D03Rik	0.546881	1.50632	1.01319	RIKEN cDNA D630024D03 gene	NR_102310
Ablim2	1.16455	3.2071	1.01303	actin-binding LIM protein 2	NM_001177696
Gm3716	0.309019	0.849361	1.01108	predicted gene 3716	NR_045078
Vsnl1	3.64962	10.0252	1.01048	visinin-like 1	NM_012038
Adamts10	22.7439	62.4424	1.00995	a disintegrin-like and metallopeptidase (reprolysin type) with thrombospondin type 1 motif, 10	NM_001329143
Fam69b	1.02077	2.78998	1.00547	family with sequence similarity 69, member B	NM_019833
Veph1	19.0531	52.0404	1.00479	ventricular zone expressed PH domain-containing 1	NM_028357
Hpse2	0.398543	1.08732	1.00365	heparanase 2	NM_001081257
Adh1	23.9999	65.3402	1.00156	alcohol dehydrogenase 1 (class I)	NM_007409
Gstm7	1.77427	4.82504	1.00043	glutathione S-transferase, mu 7	NM_001356351
Lingo1	0.688614	1.86841	0.998163	leucine rich repeat and Ig domain containing 1	NM_001311076
Gjc2	0.304425	0.825065	0.997038	gap junction protein, gamma 2	NM_080454
Scube2	37.9219	102.64	0.9957	signal peptide, CUB domain, EGF-like 2	NM_020052
Lbh	111.706	302.015	0.994604	limb-bud and heart	NM_029999
Sftpb	991.201	2677.53	0.993731	surfactant associated protein B	NM_001282071
Klhl33	0.310683	0.836127	0.990007	kelch-like 33	NM_001166651
Il1rl1	3.93002	10.558	0.988242	interleukin 1 receptor-like 1	NM_001025602
D6Ertd527e	0.498265	1.33711	0.987136	DNA segment, Chr 6, ERATO Doi 527, expressed	NM_001167937
Nuak1	22.2316	59.5374	0.985087	NUAK family, SNF1-like kinase, 1	NM_001004363
Col14a1	28.6925	76.7517	0.983938	collagen, type XIV, alpha 1	NM_181277
Lilra5	6.06934	16.2092	0.982331	leukocyte immunoglobulin-like receptor, subfamily A (with TM domain), member 5	NM_001081239
Prrt4	2.47441	6.6083	0.982327	proline-rich transmembrane protein 4	NM_001101443
Dact3	6.41573	17.067	0.978396	dishevelled-binding antagonist of beta-catenin 3	NM_001081655
Gria1	9.10249	24.2129	0.978335	glutamate receptor, ionotropic, AMPA1 (alpha 1)	NM_001113325
Lca5l	0.415504	1.10518	0.97827	Leber congenital amaurosis 5-like	NM_001001492
Scgb3a2	99.6975	264.981	0.977516	secretoglobin, family 3A, member 2	NM_001289643
Atp13a4	5.25249	13.9599	0.977485	ATPase type 13A4	NM_001164612
Asgr2	0.520249	1.38259	0.977406	asialoglycoprotein receptor 2	NM_001313925
H2-Ob	2.13326	5.66389	0.97646	histocompatibility 2, O region beta locus	NM_010389
Nxph3	2.79385	7.41272	0.975777	neurexophilin 3	NM_130858
Ccdc129	3.16962	8.40333	0.975017	#N/A	#N/A
Nrep	28.5399	75.5771	0.973851	neuronal regeneration related protein	NM_001109988
Col5a3	2.11323	5.59113	0.972962	collagen, type V, alpha 3	NM_001317388
Mex3b	2.03551	5.38191	0.972296	mex3 RNA binding family member B	NM_175366
Abca9	10.2425	27.0701	0.971883	ATP-binding cassette, sub-family A (ABC1), member 9	NM_147220
Npnt	366.903	967.483	0.969599	nephronectin	NM_001029836
Paqr9	0.339516	0.8929	0.966954	progestin and adipoQ receptor family member IX	NM_198414
Bmp3	19.4829	51.225	0.966692	bone morphogenetic protein 3	NM_001310677
Sfrp4	0.507939	1.33445	0.965913	secreted frizzled-related protein 4	NM_016687
Rspo4	0.832809	2.18563	0.964857	R-spondin 4	NM_001040689
Lrrc74b	4.16164	10.9124	0.96399	leucine rich repeat containing 74B	NM_001145435
Cpxm1	10.3714	27.1608	0.962718	carboxypeptidase X 1 (M14 family)	NM_019696
Ramp1	3.42929	8.9782	0.962448	receptor (calcitonin) activity modifying protein 1	NM_001168392
Bche	6.59254	17.2432	0.961482	butyrylcholinesterase	NM_009738
Mrgprf	1.86383	4.8736	0.961198	MAS-related GPR, member F	NM_145379
Aox3	53.0561	138.699	0.960955	aldehyde oxidase 3	NM_023617
P2rx6	1.82081	4.75715	0.960367	purinergic receptor P2X, ligand-gated ion channel, 6	NM_001159561
Klhl4	1.94539	5.06932	0.957744	kelch-like 4	NM_001290477
Rtn2	3.70232	9.63657	0.956606	reticulon 2 (Z-band associated protein)	NM_001025364
Cd5	2.66442	6.9124	0.953331	CD5 antigen	NM_007650
Irf4	3.8496	9.98111	0.952725	interferon regulatory factor 4	NM_001347508
Chad	12.6712	32.7168	0.948555	chondroadherin	NM_007689
Best3	2.07554	5.3574	0.948258	bestrophin 3	NM_001007583
Sox18	46.9076	121.027	0.947838	SRY (sex determining region Y)-box 18	NM_009236
Srpx2	3.42861	8.83674	0.946761	sushi-repeat-containing protein, X-linked 2	NM_001083895
Nr2f1	1.75753	4.51227	0.942888	nuclear receptor subfamily 2, group F, member 1	NM_001347538
Ces1f	1.50286	3.85083	0.940922	carboxylesterase 1F	NM_144930
Gpc6	5.15107	13.1969	0.94078	glypican 6	NM_001079844
Map3k7cl	1.49984	3.83862	0.939752	Map3k7 C-terminal like	NM_144854
P2rx1	1.32752	3.39475	0.93892	purinergic receptor P2X, ligand-gated ion channel, 1	NM_008771
Itga11	0.745058	1.90393	0.938216	integrin alpha 11	NM_176922
Matn2	2.9512	7.53324	0.937115	matrilin 2	NM_001358780
Lypd2	5.30073	13.5281	0.936922	Ly6/Plaur domain containing 2	NM_026671
Lgr6	3.03652	7.72304	0.933497	leucine-rich repeat-containing G protein-coupled receptor 6	NM_001033409
Snai2	4.40663	11.2031	0.933083	snail family zinc finger 2	NM_011415
Esrrg	0.989246	2.51373	0.932581	estrogen-related receptor gamma	NM_001243792
Kcnh2	4.6599	11.8375	0.932279	potassium voltage-gated channel, subfamily H (eag-related), member 2	NM_001294162
Myom3	1.32906	3.37152	0.930895	myomesin family, member 3	NM_001085509
Chd3os	0.963594	2.43797	0.92825	#N/A	#N/A
Hkdc1	3.29662	8.32566	0.926443	hexokinase domain containing 1	NM_145419
Vipr2	11.4822	28.9967	0.926388	vasoactive intestinal peptide receptor 2	NM_009511
Lum	6.03045	15.1979	0.924333	lumican	NM_008524
Lrrn4	14.2489	35.8934	0.923875	leucine rich repeat neuronal 4	NM_177303
Elf5	8.58925	21.5983	0.922104	E74-like factor 5	NM_001145813
Cpa3	0.883795	2.21999	0.921033	carboxypeptidase A3, mast cell	NM_007753
Tnni2	0.455852	1.1447	0.920733	troponin I, skeletal, fast 2	NM_009405
Arvcf	12.8957	32.3803	0.920654	armadillo repeat gene deleted in velocardiofacial syndrome	NM_001272028
Fcgrt	31.0239	77.7892	0.919244	Fc receptor, IgG, alpha chain transporter	NM_001357117
AI197445	1.59036	3.98671	0.919006	expressed sequence AI197445	NR_045083
Cpm	86.3301	215.87	0.916496	carboxypeptidase M	NM_027468
Plcb2	8.20317	20.5062	0.916209	phospholipase C, beta 2	NM_001290790
Igsf10	20.1907	50.4137	0.915039	immunoglobulin superfamily, member 10	NM_001162884
Mfap4	441.505	1102.16	0.914835	microfibrillar-associated protein 4	NM_001347545
Pbld1	0.417924	1.0427	0.914274	phenazine biosynthesis-like protein domain containing 1	NM_001359529
Fam161a	5.75232	14.3418	0.913574	family with sequence similarity 161, member A	NM_001363282
Pdk2	15.3537	38.2614	0.913087	pyruvate dehydrogenase kinase, isoenzyme 2	NM_001361915
Fads6	0.514501	1.28129	0.912423	fatty acid desaturase domain family, member 6	NM_178035
Dgkg	1.93369	4.81292	0.911873	diacylglycerol kinase, gamma	NM_001346673
Kcnj15	54.414	135.349	0.911236	potassium inwardly-rectifying channel, subfamily J, member 15	NM_001039056
Trpc3	1.06377	2.64237	0.909858	transient receptor potential cation channel, subfamily C, member 3	NM_019510
Kcnd3	0.801878	1.98638	0.90711	potassium voltage-gated channel, Shal-related family, member 3	NM_001039347
Adra1a	10.9434	27.0526	0.905042	adrenergic receptor, alpha 1a	NM_001271759
Faim2	9.27527	22.9071	0.904095	Fas apoptotic inhibitory molecule 2	NM_001038658
Dnah8	9.3573	23.0751	0.902598	dynein, axonemal, heavy chain 8	NM_013811
Cntn1	2.9081	7.17105	0.902552	contactin 1	NM_001159647
Ppp4r4	5.79137	14.2795	0.902454	protein phosphatase 4, regulatory subunit 4	NM_028980
Tril	9.07396	22.2562	0.897211	TLR4 interactor with leucine-rich repeats	NM_025817
Ccr4	1.56939	3.84776	0.896804	chemokine (C-C motif) receptor 4	NM_009916
Ckb	23.7682	58.2732	0.896792	creatine kinase, brain	NM_021273
Dnajc28	3.01606	7.39374	0.896681	DnaJ heat shock protein family (Hsp40) member C28	NM_001099738
Tcf21	35.7716	87.6735	0.896467	transcription factor 21	NM_011545
Mettl7a1	281.698	690.135	0.896051	methyltransferase like 7A1	NM_027334
Slc6a15	0.788103	1.92408	0.892573	solute carrier family 6 (neurotransmitter transporter), member 15	NM_001252330
2310040G24Rik	0.306271	0.747124	0.89176	RIKEN cDNA 2310040G24 gene	NR_040292
4930452B06Rik	1.237	3.01431	0.890683	RIKEN cDNA 4930452B06 gene	NM_028934
Fndc1	14.3504	34.8846	0.888271	fibronectin type III domain containing 1	NM_001081416
Cd300lg	2.10827	5.12198	0.887676	CD300 molecule like family member G	NM_001160711
Synm	64.2542	156.007	0.88705	synemin, intermediate filament protein	NM_183312
Wdr86	0.380935	0.924396	0.886513	WD repeat domain 86	NM_001081441
Rgs5	2.77012	6.71652	0.885678	regulator of G-protein signaling 5	NM_001313705
Tmem119	20.0814	48.5579	0.882963	transmembrane protein 119	NM_146162
AU022793	0.511338	1.23642	0.882942	expressed sequence AU022793	NR_045719
Bmp7	1.4427	3.48804	0.882827	bone morphogenetic protein 7	NM_007557
Sh2d1b1	4.20808	10.174	0.882826	SH2 domain containing 1B1	NM_012009
Rgs7bp	1.96934	4.75518	0.881536	regulator of G-protein signalling 7 binding protein	NM_029879
Scn7a	230.862	556.642	0.880104	sodium channel, voltage-gated, type VII, alpha	NM_009135
St8sia2	8.57151	20.6554	0.879534	ST8 alpha-N-acetyl-neuraminide alpha-2,8-sialyltransferase 2	NM_009181
Tceal3	0.54227	1.30476	0.878009	transcription elongation factor A (SII)-like 3	NM_001029978
Clec10a	2.33933	5.62264	0.876936	C-type lectin domain family 10, member A	NM_001204252
Prkar2b	12.3922	29.7706	0.876455	protein kinase, cAMP dependent regulatory, type II beta	NM_001364407
Rab3c	1.98446	4.75566	0.873991	RAB3C, member RAS oncogene family	NM_001360099
Gas6	151.98	363.621	0.872365	growth arrest specific 6	NM_019521
Lrrn3	3.80584	9.10553	0.872344	leucine rich repeat protein 3, neuronal	NM_001271708
Angptl2	23.7408	56.6827	0.870273	angiopoietin-like 2	NM_011923
Sord	15.131	36.1135	0.869923	sorbitol dehydrogenase	NM_146126
Ank1	2.71679	6.48292	0.869721	ankyrin 1, erythroid	NM_001110783
Fam171a2	3.47479	8.28634	0.869076	family with sequence similarity 171, member A2	NM_199200
Fgfr4	17.8701	42.5479	0.867503	fibroblast growth factor receptor 4	NM_008011
Ephx2	2.25835	5.36601	0.865449	epoxide hydrolase 2, cytoplasmic	NM_001271402
Tppp	15.4539	36.6929	0.864719	tubulin polymerization promoting protein	NM_182839
Ccl6	117.037	277.704	0.864065	chemokine (C-C motif) ligand 6	NM_009139
Plxdc2	113.846	269.994	0.863551	plexin domain containing 2	NM_026162
Dpep1	55.596	131.818	0.863314	dipeptidase 1	NM_007876
Cldn1	5.01379	11.8664	0.86152	claudin 1	NM_016674
Nkain1	3.20861	7.58431	0.860243	Na+/K+ transporting ATPase interacting 1	NM_025998
Cped1	61.5253	145.344	0.859658	cadherin-like and PC-esterase domain containing 1	NM_001081351
9930012K11Rik	3.29822	7.78788	0.859186	RIKEN cDNA 9930012K11 gene	NM_001004155
Stmn2	24.4858	57.731	0.857701	stathmin-like 2	NM_025285
Tmeff2	1.81233	4.27248	0.857581	transmembrane protein with EGF-like and two follistatin-like domains 2	NM_019790
Il33	56.4296	133.012	0.857444	interleukin 33	NM_001164724
Ptprd	42.21	99.4905	0.857404	protein tyrosine phosphatase, receptor type, D	NM_001014288
Car8	73.6249	173.526	0.857342	carbonic anhydrase 8	NM_007592
Scube1	13.0907	30.8353	0.856762	signal peptide, CUB domain, EGF-like 1	NM_001271472
Gabra3	3.2567	7.66614	0.856097	gamma-aminobutyric acid (GABA) A receptor, subunit alpha 3	NM_001357814
Podn	13.1201	30.8679	0.855567	podocan	NM_001285956
Slc2a4	3.42715	8.04324	0.853103	solute carrier family 2 (facilitated glucose transporter), member 4	NM_001359114
Etv1	5.85107	13.7286	0.852855	ets variant 1	NM_001163154
Pyroxd2	0.808243	1.89121	0.850111	pyridine nucleotide-disulphide oxidoreductase domain 2	NM_029011
Ppp1r3c	12.2092	28.5217	0.848476	protein phosphatase 1, regulatory subunit 3C	NM_016854
Wnt2	9.34194	21.8196	0.848293	wingless-type MMTV integration site family, member 2	NM_023653
St8sia6	2.63773	6.12856	0.843039	ST8 alpha-N-acetyl-neuraminide alpha-2,8-sialyltransferase 6	NM_145838
Glb1l2	8.83474	20.514	0.842417	galactosidase, beta 1-like 2	NM_001310768
Cutal	3.80564	8.83387	0.842109	cutA divalent cation tolerance homolog-like	NM_001308024
Prdm6	10.1024	23.3993	0.839931	PR domain containing 6	NM_001033281
Abat	4.34312	10.0545	0.839422	4-aminobutyrate aminotransferase	NM_001170978
Fam198b	35.1805	81.4098	0.839004	family with sequence similarity 198, member B	NM_133187
Wdfy4	39.0446	90.2411	0.837781	WD repeat and FYVE domain containing 4	NM_001146022
Mettl24	4.28943	9.91257	0.83765	methyltransferase like 24	NM_177793
Fhl1	223.591	516.499	0.837254	four and a half LIM domains 1	NM_001077361
C1qtnf7	9.24774	21.2481	0.831888	C1q and tumor necrosis factor related protein 7	NM_001135172
Pde8b	29.1928	67.0487	0.831496	phosphodiesterase 8B	NM_001170669
4932443I19Rik	0.889796	2.04186	0.830626	#N/A	#N/A
Igfbp5	223.126	510.041	0.826754	insulin-like growth factor binding protein 5	NM_010518
Pygm	15.968	36.45	0.825354	muscle glycogen phosphorylase	NM_011224
Mme	123.499	281.618	0.824319	membrane metallo endopeptidase	NM_001289462
Igfbp3	56.9634	129.304	0.81976	insulin-like growth factor binding protein 3	NM_008343
Etv5	72.5038	164.165	0.817232	ets variant 5	NM_001358428
Cox6b2	1.87595	4.24133	0.815761	cytochrome c oxidase subunit 6B2	NM_001289848
Gpc3	80.1616	179.371	0.805413	glypican 3	NM_016697
Gprin3	8.05725	18.007	0.804189	GPRIN family member 3	NM_183183
Plbd1	26.2375	58.3687	0.799591	phospholipase B domain containing 1	NM_025806
Cd209c	1.26077	2.78802	0.793609	CD209c antigen	NM_130903
Kcns3	4.39965	8.92123	0.706909	potassium voltage-gated channel, delayed-rectifier, subfamily S, member 3	NM_001168564
Tmem117	1.27252	2.57344	0.704246	transmembrane protein 117	NM_178789
Rprml	8.37334	14.1644	0.525683	reprimo-like	NM_001033212
Hmga1	6.22547	4.31292	-0.367033	high mobility group AT-hook 1	NM_001025427
I830077J02Rik	6.73922	4.11558	-0.493165	RIKEN cDNA I830077J02 gene	NM_001033780
Noxo1	12.7145	7.65168	-0.50782	NADPH oxidase organizer 1	NM_001357836
Rhbg	5.90332	3.53921	-0.511613	Rhesus blood group-associated B glycoprotein	NM_021375
Rptn	3.77568	2.23752	-0.52321	repetin	NM_009100
Calcr	1.76311	1.04475	-0.523304	calcitonin receptor	NM_001042725
Klrk1	28.474	16.8396	-0.525258	killer cell lectin-like receptor subfamily K, member 1	NM_001083322
Epsti1	60.0723	34.902	-0.543004	epithelial stromal interaction 1 (breast)	NM_029495
Sfrp1	49.3329	28.4859	-0.54918	secreted frizzled-related protein 1	NM_013834
Rims2	2.85321	1.64481	-0.550816	regulating synaptic membrane exocytosis 2	NM_001256382
Snhg1	14.2057	8.18194	-0.551717	small nucleolar RNA host gene 1	NR_002896
Znfx1	880.365	506.225	-0.553356	zinc finger, NFX1-type containing 1	NM_001033196
Ifih1	517.88	297.679	-0.553728	interferon induced with helicase C domain 1	NM_001164477
Ffar2	2.66005	1.52479	-0.556484	free fatty acid receptor 2	NM_001168509
Muc4	86.5297	49.5937	-0.556625	mucin 4	NM_080457
Pvr	77.3136	44.2519	-0.55797	poliovirus receptor	NM_027514
Hif1a	288.494	165.111	-0.558058	hypoxia inducible factor 1, alpha subunit	NM_001313919
Fmnl2	146.26	83.4714	-0.560882	formin-like 2	NM_172409
Adamts3	5.3183	3.03385	-0.561321	a disintegrin-like and metallopeptidase (reprolysin type) with thrombospondin type 1 motif, 3	NM_001081401
Gbp7	877.994	499.216	-0.564601	guanylate binding protein 7	NM_001083312
Ubc	85.7713	48.7395	-0.565195	ubiquitin C	NM_019639
Serpinb9b	4.68121	2.64823	-0.569665	serine (or cysteine) peptidase inhibitor, clade B, member 9b	NM_011452
Ttc22	2.83091	1.59958	-0.570859	tetratricopeptide repeat domain 22	NM_177667
Tlr13	52.5089	29.6577	-0.571259	toll-like receptor 13	NM_205820
Nmi	109.317	61.6888	-0.572151	N-myc (and STAT) interactor	NM_001141948
Enc1	62.9727	35.5075	-0.572956	ectodermal-neural cortex 1	NM_007930
Sorcs2	103.729	58.4147	-0.574219	sortilin-related VPS10 domain containing receptor 2	NM_030889
Mthfd1l	13.7602	7.72669	-0.577099	methylenetetrahydrofolate dehydrogenase (NADP+ dependent) 1-like	NM_001170785
Xdh	1288.81	723.187	-0.577806	xanthine dehydrogenase	NM_011723
Rnf19b	148.513	83.2774	-0.578496	ring finger protein 19B	NM_029219
Atf4	309.792	173.282	-0.580983	activating transcription factor 4	NM_001287180
Cxcl16	200.46	111.738	-0.584454	chemokine (C-X-C motif) ligand 16	NM_023158
Rhou	49.8276	27.768	-0.584685	ras homolog family member U	NM_133955
Ccrl2	131.24	73.1034	-0.585156	chemokine (C-C motif) receptor-like 2	NM_001302376
Elf3	66.6805	37.0545	-0.587523	E74-like factor 3	NM_001163131
Psme2	250.011	138.516	-0.590523	proteasome (prosome, macropain) activator subunit 2 (PA28 beta)	NM_001029855
Sox9	4.3171	2.38881	-0.591791	SRY (sex determining region Y)-box 9	NM_011448
Myd88	155.468	85.8309	-0.594059	myeloid differentiation primary response gene 88	NM_010851
Cd180	31.8402	17.5652	-0.594812	CD180 antigen	NM_001360519
Tlr2	98.6166	54.3838	-0.595172	toll-like receptor 2	NM_011905
Tapbpl	133.704	73.676	-0.59595	TAP binding protein-like	NM_145391
Sall1	3.53444	1.94742	-0.59605	spalt like transcription factor 1	NM_021390
Il15ra	18.9709	10.4263	-0.598572	interleukin 15 receptor, alpha chain	NM_001271497
Lamc2	387.677	212.689	-0.600342	laminin, gamma 2	NM_008485
Cyr61	290.042	159.094	-0.600528	cysteine rich protein 61	NM_010516
Osmr	303.933	166.428	-0.602245	oncostatin M receptor	NM_001310469
Ddit3	43.2829	23.6803	-0.603112	DNA-damage inducible transcript 3	NM_001290183
Ptgs2	57.4241	31.3754	-0.60444	prostaglandin-endoperoxide synthase 2	NM_011198
Cars	56.4514	30.8325	-0.604811	cysteinyl-tRNA synthetase	NM_001252593
Bid	16.3967	8.94462	-0.60603	BH3 interacting domain death agonist	NM_007544
Asb4	2.40711	1.3121	-0.606795	ankyrin repeat and SOCS box-containing 4	NM_001355662
Lpar1	70.6343	38.4805	-0.607363	lysophosphatidic acid receptor 1	NM_001290486
Cd40	45.9649	25.0125	-0.608503	CD40 antigen	NM_011611
Bcl2l1	188.389	102.464	-0.608999	BCL2-like 1	NM_001289716
Mmp9	23.5507	12.7928	-0.610271	matrix metallopeptidase 9	NM_013599
Tubb6	90.5514	49.1834	-0.610362	tubulin, beta 6 class V	NM_026473
Dnase1l3	8.90925	4.82766	-0.612729	deoxyribonuclease 1-like 3	NM_007870
Rhoc	239.479	129.128	-0.617663	ras homolog family member C	NM_001291859
Slc15a3	124.234	66.9793	-0.617779	solute carrier family 15, member 3	NM_023044
Ube2l6	253.49	136.151	-0.621559	ubiquitin-conjugating enzyme E2L 6	NM_019949
Pdk4	47.4706	25.3404	-0.627708	pyruvate dehydrogenase kinase, isoenzyme 4	NM_013743
Daxx	215.434	114.83	-0.629202	Fas death domain-associated protein	NM_001199733
Bst2	642.933	342.311	-0.630321	bone marrow stromal cell antigen 2	NM_198095
Il12b	4.67858	2.48982	-0.630787	interleukin 12b	NM_001303244
Snx10	79.0528	42.027	-0.631803	sorting nexin 10	NM_001127348
Arc	2.49255	1.32137	-0.634638	activity regulated cytoskeletal-associated protein	NM_001276684
Entpd3	9.61088	5.09202	-0.635222	ectonucleoside triphosphate diphosphohydrolase 3	NM_178676
Marcksl1	89.9347	47.6127	-0.635984	MARCKS-like 1	NM_010807
Tifa	38.2342	20.2291	-0.63661	TRAF-interacting protein with forkhead-associated domain	NM_001356430
Hbegf	110.308	58.2756	-0.638089	heparin-binding EGF-like growth factor	NM_010415
Il1a	31.4701	16.6189	-0.638498	interleukin 1 alpha	NM_010554
AW112010	154.115	81.3628	-0.638782	expressed sequence AW112010	NM_001177351
Cxcr2	58.7583	30.976	-0.640218	chemokine (C-X-C motif) receptor 2	NM_009909
Akap12	840.423	442.271	-0.641983	A kinase (PRKA) anchor protein (gravin) 12	NM_031185
Upp1	39.3598	20.68	-0.643576	uridine phosphorylase 1	NM_001159401
Syne4	3.09733	1.62725	-0.643648	spectrin repeat containing, nuclear envelope family member 4	NM_001290565
Nuak2	46.8763	24.5901	-0.645168	NUAK family, SNF1-like kinase, 2	NM_001195025
Ptafr	34.7072	18.2001	-0.645523	platelet-activating factor receptor	NM_001081211
Slamf7	29.7591	15.604	-0.645608	SLAM family member 7	NM_001347184
Aldh18a1	35.4577	18.567	-0.646953	aldehyde dehydrogenase 18 family, member A1	NM_019698
Junb	236.479	123.664	-0.648288	jun B proto-oncogene	NM_008416
Hap1	102.896	53.7851	-0.648721	huntingtin-associated protein 1	NM_001359052
Irgm1	604.206	314.981	-0.651403	immunity-related GTPase family M member 1	NM_001355757
Rcan1	125.405	65.2089	-0.653954	regulator of calcineurin 1	NM_001081549
Steap1	2.38693	1.23846	-0.656138	six transmembrane epithelial antigen of the prostate 1	NM_027399
Slc25a33	8.13553	4.21925	-0.656583	solute carrier family 25, member 33	NM_027460
Tgm2	1477.19	764.615	-0.658523	transglutaminase 2, C polypeptide	NM_009373
Herc6	361.095	186.176	-0.662451	hect domain and RLD 6	NM_025992
Scimp	13.9937	7.19817	-0.664778	SLP adaptor and CSK interacting membrane protein	NM_001045526
Retnlg	22.2275	11.4183	-0.666117	resistin like gamma	NM_181596
Gch1	57.6691	29.5345	-0.669163	GTP cyclohydrolase 1	NM_008102
Sod2	276.409	141.546	-0.669258	superoxide dismutase 2, mitochondrial	NM_013671
Myc	36.9565	18.9151	-0.669781	myelocytomatosis oncogene	NM_001177352
Tenm4	5.95831	3.03698	-0.673922	teneurin transmembrane protein 4	NM_001310760
Il1f9	14.2035	7.23184	-0.674994	interleukin 1 family, member 9	NM_153511
Ptges	76.811	39.0993	-0.675244	prostaglandin E synthase	NM_022415
Lipg	197.675	100.459	-0.676874	lipase, endothelial	NM_010720
Dhfr	15.6589	7.95594	-0.677123	dihydrofolate reductase	NM_010049
Wars	639.844	324.044	-0.680346	tryptophanyl-tRNA synthetase	NM_001164314
Slc25a25	109.043	55.2014	-0.680754	solute carrier family 25 (mitochondrial carrier, phosphate carrier), member 25	NM_001164357
Apol10b	7.72016	3.89378	-0.684454	apolipoprotein L 10B	NM_177820
Pydc4	5.47329	2.76051	-0.684463	#N/A	#N/A
Wfdc17	18.87	9.51079	-0.685145	WAP four-disulfide core domain 17	NM_001081957
Acpp	9.51759	4.79262	-0.686065	acid phosphatase, prostate	NM_019807
Ifit1	850.217	428.106	-0.686121	interferon-induced protein with tetratricopeptide repeats 1	NM_008331
Nyx	1.24863	0.62812	-0.68707	nyctalopin	NM_173415
Tap2	363.935	183.047	-0.687233	transporter 2, ATP-binding cassette, sub-family B (MDR/TAP)	NM_011530
Rin1	10.9222	5.48837	-0.688168	Ras and Rab interactor 1	NM_145495
Ifitm1	77.719	39.0197	-0.689033	interferon induced transmembrane protein 1	NM_001112715
Prss30	0.757303	0.379801	-0.690114	protease, serine 30	NM_013921
Tuba8	17.6546	8.8535	-0.690183	tubulin, alpha 8	NM_017379
Birc3	152.34	76.3693	-0.690534	baculoviral IAP repeat-containing 3	NM_007464
Ms4a6d	140.154	70.2398	-0.690828	membrane-spanning 4-domains, subfamily A, member 6D	NM_026835
Tnfaip2	215.818	107.926	-0.69299	tumor necrosis factor, alpha-induced protein 2	NM_009396
Errfi1	416.465	207.608	-0.696152	ERBB receptor feedback inhibitor 1	NM_001356323
Slc12a8	1.09116	0.543942	-0.696152	solute carrier family 12 (potassium/chloride transporters), member 8	NM_001083902
Acsm1	8.65409	4.31273	-0.696461	acyl-CoA synthetase medium-chain family member 1	NM_054094
Inhbb	62.2519	31.0042	-0.697066	inhibin beta-B	NM_008381
Itpkc	31.7824	15.8091	-0.698327	inositol 1,4,5-trisphosphate 3-kinase C	NM_181593
Lif	17.9619	8.9309	-0.698737	leukemia inhibitory factor	NM_001039537
Fosb	8.7612	4.35056	-0.700028	FBJ osteosarcoma oncogene B	NM_001347586
Ampd3	68.6767	34.0719	-0.700937	adenosine monophosphate deaminase 3	NM_001276301
Casp4	58.5747	28.9961	-0.703144	caspase 4, apoptosis-related cysteine peptidase	NM_007609
Nfkbie	61.7962	30.497	-0.706215	nuclear factor of kappa light polypeptide gene enhancer in B cells inhibitor, epsilon	NM_001304956
Relb	80.9045	39.8319	-0.708602	avian reticuloendotheliosis viral (v-rel) oncogene related B	NM_001290457
Cmpk2	611.067	300.692	-0.709121	cytidine monophosphate (UMP-CMP) kinase 2, mitochondrial	NM_020557
Htr7	2.96769	1.45821	-0.710577	5-hydroxytryptamine (serotonin) receptor 7	NM_001347442
Piwil2	1.48371	0.726059	-0.714667	piwi-like RNA-mediated gene silencing 2	NM_001364321
Nfil3	57.9422	28.3374	-0.715264	nuclear factor, interleukin 3, regulated	NM_017373
Mmp3	36.0319	17.4959	-0.72244	matrix metallopeptidase 3	NM_010809
Slc7a1	90.9733	44.0709	-0.724767	solute carrier family 7 (cationic amino acid transporter, y+ system), member 1	NM_001301424
Ifrd1	204.37	97.961	-0.735363	interferon-related developmental regulator 1	NM_013562
Arid5a	110.6	52.9146	-0.737237	AT rich interactive domain 5A (MRF1-like)	NM_001172205
Il12rb1	5.79327	2.76559	-0.739444	interleukin 12 receptor, beta 1	NM_008353
Socs1	49.0343	23.3288	-0.742833	suppressor of cytokine signaling 1	NM_001271603
Apol9a	24.6625	11.7237	-0.743674	apolipoprotein L 9a	NM_001162883
Ppa1	95.8912	45.5423	-0.744573	pyrophosphatase (inorganic) 1	NM_026438
Csf2	7.1531	3.39604	-0.744936	colony stimulating factor 2 (granulocyte-macrophage)	NM_009969
Tnc	109.583	51.9288	-0.746806	tenascin C	NM_011607
Adm	69.2213	32.7333	-0.748915	adrenomedullin	NM_009627
Cp	962.481	454.152	-0.751083	ceruloplasmin	NM_001042611
Gbp3	698.045	329.293	-0.751336	guanylate binding protein 3	NM_001289492
Nav3	4.44603	2.09046	-0.754624	neuron navigator 3	NM_001081035
Nrip3	1.91703	0.901247	-0.754754	nuclear receptor interacting protein 3	NM_020610
Phf11d	308.308	144.934	-0.754819	PHD finger protein 11D	NM_001164323
Gpx2	34.0543	15.9351	-0.759431	glutathione peroxidase 2	NM_030677
E230013L22Rik	5.10322	2.37827	-0.763497	RIKEN cDNA E230013L22 gene	NR_126558
A530032D15Rik	2.47081	1.15003	-0.764758	RIKEN cDNA A530032D15Rik gene	NM_213615
Pappa	9.69247	4.50794	-0.765509	pregnancy-associated plasma protein A	NM_021362
Plac8	323.715	150.538	-0.765646	placenta-specific 8	NM_139198
Slc39a2	8.64926	4.01774	-0.766753	solute carrier family 39 (zinc transporter), member 2	NM_001039676
Inhba	6.65747	3.08505	-0.769171	inhibin beta-A	NM_008380
Wfdc21	2.22227	1.02748	-0.771422	WAP four-disulfide core domain 21	NM_183249
Lag3	11.7735	5.43236	-0.773477	lymphocyte-activation gene 3	NM_008479
Calca	1.28126	0.589003	-0.777167	calcitonin/calcitonin-related polypeptide, alpha	NM_001033954
Plat	81.0337	37.1807	-0.779075	plasminogen activator, tissue	NM_008872
Ankrd1	160.657	73.7099	-0.779137	ankyrin repeat domain 1 (cardiac muscle)	NM_013468
Slc7a11	23.6416	10.8441	-0.779391	solute carrier family 7 (cationic amino acid transporter, y+ system), member 11	NM_011990
Aldh1l2	10.2724	4.70201	-0.781474	aldehyde dehydrogenase 1 family, member L2	NM_153543
Cyp7b1	17.5258	8.01035	-0.782938	cytochrome P450, family 7, subfamily b, polypeptide 1	NM_007825
Igf2bp2	62.3075	28.4525	-0.783845	insulin-like growth factor 2 mRNA binding protein 2	NM_183029
Gpr179	17.0077	7.76456	-0.784098	G protein-coupled receptor 179	NM_001081220
Kcne4	22.0189	10.0464	-0.784686	potassium voltage-gated channel, Isk-related subfamily, gene 4	NM_021342
Xirp1	10.7228	4.87407	-0.788444	xin actin-binding repeat containing 1	NM_001081339
Nfkbia	437.189	197.838	-0.792915	nuclear factor of kappa light polypeptide gene enhancer in B cells inhibitor, alpha	NM_010907
Apod	295.734	132.811	-0.800534	apolipoprotein D	NM_001301353
Asprv1	6.20149	2.77363	-0.804633	aspartic peptidase, retroviral-like 1	NM_026414
Socs3	295.605	131.433	-0.810524	suppressor of cytokine signaling 3	NM_007707
Cxcl3	18.5792	8.2492	-0.811928	chemokine (C-X-C motif) ligand 3	NM_203320
Per1	135.722	60.1497	-0.813772	period circadian clock 1	NM_001159367
A530064D06Rik	13.5256	5.99058	-0.814397	RIKEN cDNA A530064D06 gene	NM_001113556
Usp18	381.747	169.027	-0.814699	ubiquitin specific peptidase 18	NM_011909
Nwd2	5.15197	2.27564	-0.817118	NACHT and WD repeat domain containing 2	NM_028470
Spry4	162.975	71.9423	-0.817734	sprouty RTK signaling antagonist 4	NM_011898
Cdkn1a	295.081	129.509	-0.823502	cyclin-dependent kinase inhibitor 1A (P21)	NM_001111099
Car13	43.2814	18.8634	-0.830502	carbonic anhydrase 13	NM_024495
Irf7	1388.8	605.132	-0.830746	interferon regulatory factor 7	NM_001252600
Slc2a6	19.0135	8.27884	-0.831445	solute carrier family 2 (facilitated glucose transporter), member 6	NM_001177627
Csrnp1	198.871	86.4297	-0.833324	cysteine-serine-rich nuclear protein 1	NM_001357560
Phf11b	115.363	49.9058	-0.837946	PHD finger protein 11B	NM_001164327
Thbs1	1032.33	445.978	-0.839306	thrombospondin 1	NM_001313914
Slco1a5	9.90126	4.27061	-0.840904	solute carrier organic anion transporter family, member 1a5	NM_001267707
Stfa2l1	4.78362	2.05922	-0.842871	stefin A2 like 1	NM_173869
Ccrn4l	34.5415	14.7714	-0.849467	#N/A	#N/A
Hsd11b2	3.50404	1.49025	-0.854971	hydroxysteroid 11-beta dehydrogenase 2	NM_008289
Prss22	0.663852	0.281112	-0.859306	protease, serine 22	NM_133731
S100a14	19.4602	8.23255	-0.860276	S100 calcium binding protein A14	NM_001163525
Slc13a2	4.82122	2.03664	-0.861727	solute carrier family 13 (sodium-dependent dicarboxylate transporter), member 2	NM_022411
Gm10872	1.31465	0.555323	-0.861774	#N/A	#N/A
Tsku	21.0036	8.87201	-0.861794	tsukushi, small leucine rich proteoglycan	NM_001024619
Rnd1	62.3	26.3098	-0.862019	Rho family GTPase 1	NM_172612
Rgs16	14.7817	6.24213	-0.86207	regulator of G-protein signaling 16	NM_011267
Psat1	52.8715	22.2899	-0.863731	phosphoserine aminotransferase 1	NM_001205339
Ctps	249.744	105.005	-0.866428	cytidine 5'-triphosphate synthase	NM_001355491
Fcrlb	0.663584	0.278251	-0.869133	Fc receptor-like B	NM_001029984
Batf2	48.0088	20.1148	-0.869928	basic leucine zipper transcription factor, ATF-like 2	NM_001356604
Rab20	28.1949	11.7981	-0.871203	RAB20, member RAS oncogene family	NM_011227
Sema7a	292.197	121.402	-0.878324	sema domain, immunoglobulin domain (Ig), and GPI membrane anchor, (semaphorin) 7A	NM_011352
Clu	438.094	181.475	-0.881318	clusterin	NM_013492
Mcoln2	23.7351	9.77029	-0.88761	mucolipin 2	NM_001005846
Phf11a	36.7775	15.1053	-0.889837	PHD finger protein 11A	NM_172603
Abra	4.89419	2.00794	-0.890941	actin-binding Rho activating protein	NM_175456
Tnf	16.6133	6.78015	-0.896204	tumor necrosis factor	NM_001278601
Ccl19	6.21701	2.53457	-0.897265	chemokine (C-C motif) ligand 19	NM_011888
Gadd45g	72.8903	29.499	-0.904599	growth arrest and DNA-damage-inducible 45 gamma	NM_011817
Tnfrsf9	18.7817	7.56455	-0.909408	tumor necrosis factor receptor superfamily, member 9	NM_001077508
Fam107a	21.555	8.6688	-0.910877	family with sequence similarity 107, member A	NM_001360337
Cd14	159.545	64.1533	-0.911049	CD14 antigen	NM_009841
Isg20	215.546	86.2803	-0.915571	interferon-stimulated protein	NM_001113527
Tinagl1	244.652	97.9025	-0.915866	tubulointerstitial nephritis antigen-like 1	NM_001168333
Zc3h12a	49.23	19.6867	-0.916563	zinc finger CCCH type containing 12A	NM_153159
Cd274	467.581	185.721	-0.923326	CD274 antigen	NM_021893
Zfp791	12.8558	5.10583	-0.92341	zinc finger protein 791	NM_001037745
Mlkl	75.9802	30.0355	-0.928094	mixed lineage kinase domain-like	NM_001310613
Asns	80.7104	31.8111	-0.931053	asparagine synthetase	NM_012055
Gm6377	7.23989	2.84056	-0.935607	predicted gene 6377	NM_001037917
Tgtp1	257.219	100.709	-0.93769	T cell specific GTPase 1	NM_011579
Maff	93.8734	36.6453	-0.940661	v-maf musculoaponeurotic fibrosarcoma oncogene family, protein F (avian)	NM_001304830
Chl1	10.7021	4.16181	-0.944488	cell adhesion molecule L1-like	NM_007697
Tgm1	27.0381	10.4888	-0.946935	transglutaminase 1, K polypeptide	NM_001161714
Ch25h	51.8368	20.0416	-0.950288	cholesterol 25-hydroxylase	NM_009890
Tnfaip6	10.7255	4.14299	-0.951203	tumor necrosis factor alpha induced protein 6	NM_009398
Slc7a5	43.0648	16.2845	-0.972493	solute carrier family 7 (cationic amino acid transporter, y+ system), member 5	NM_011404
Rsad2	1062.65	400.629	-0.975484	radical S-adenosyl methionine domain containing 2	NM_021384
Aspg	2.23867	0.836594	-0.984298	asparaginase	NM_001081169
Gzmb	66.4961	24.8292	-0.985123	granzyme B	NM_013542
F3	197.128	73.5799	-0.98548	coagulation factor III	NM_010171
Gm13889	308.031	114.87	-0.986396	predicted gene 13889	NM_001145034
Cebpd	497.619	185.043	-0.989244	CCAAT/enhancer binding protein (C/EBP), delta	NM_007679
Pgf	13.0682	4.8407	-0.993123	placental growth factor	NM_001271705
Pfkfb3	337.693	124.984	-0.993954	6-phosphofructo-2-kinase/fructose-2,6-biphosphatase 3	NM_001177752
S100a9	237.276	87.5594	-0.996906	S100 calcium binding protein A9 (calgranulin B)	NM_001281852
Tnfrsf12a	85.7981	31.6533	-0.997153	tumor necrosis factor receptor superfamily, member 12a	NM_001161746
Cldn4	9.4949	3.4418	-1.01476	claudin 4	NM_009903
Sphk1	47.2871	17.1163	-1.01621	sphingosine kinase 1	NM_001172472
Ppp1r14d	5.21735	1.87607	-1.02281	protein phosphatase 1, regulatory inhibitor subunit 14D	NM_001290796
Bdkrb1	5.58486	2.00338	-1.02522	bradykinin receptor, beta 1	NM_007539
Rdh12	2.84178	1.01833	-1.02627	retinol dehydrogenase 12	NM_001313971
Il1rn	163.161	58.108	-1.03243	interleukin 1 receptor antagonist	NM_001039701
Tnfaip3	225.663	79.7634	-1.03998	tumor necrosis factor, alpha-induced protein 3	NM_001166402
Map3k6	28.0935	9.85411	-1.04765	mitogen-activated protein kinase kinase kinase 6	NM_016693
Mab21l3	4.66324	1.62671	-1.05315	mab-21-like 3 (C. elegans)	NM_172295
Slc13a3	2.07276	0.721119	-1.05583	solute carrier family 13 (sodium-dependent dicarboxylate transporter), member 3	NM_054055
Mthfd2	50.0372	17.3837	-1.05724	methylenetetrahydrofolate dehydrogenase (NAD+ dependent), methenyltetrahydrofolate cyclohydrolase	NM_008638
Soat2	3.63121	1.26096	-1.05769	sterol O-acyltransferase 2	NM_146064
Steap4	486.782	168.584	-1.06038	STEAP family member 4	NM_054098
Gm13293	1.82168	0.621007	-1.07617	predicted gene 13293	NR_040369
Ccl3	14.8265	5.05376	-1.07628	chemokine (C-C motif) ligand 3	NM_011337
1700123I01Rik	2.00735	0.682003	-1.07954	#N/A	#N/A
S100a8	105.814	35.8087	-1.08349	S100 calcium binding protein A8 (calgranulin A)	NM_013650
Fam26f	26.4594	8.92585	-1.08666	#N/A	#N/A
Xcl1	4.59334	1.54154	-1.09183	chemokine (C motif) ligand 1	NM_008510
Fam46b	23.0072	7.70726	-1.09365	#N/A	#N/A
Trib3	23.8664	7.98247	-1.09522	tribbles pseudokinase 3	NM_144554
Cxcl10	926.57	307.476	-1.10309	chemokine (C-X-C motif) ligand 10	NM_021274
Gbp5	590.985	196.025	-1.10355	guanylate binding protein 5	NM_153564
Rtn4rl2	11.57	3.82587	-1.10663	reticulon 4 receptor-like 2	NM_199223
Ddx4	1.97753	0.653193	-1.10773	DEAD (Asp-Glu-Ala-Asp) box polypeptide 4	NM_001145885
Clec4e	50.2946	16.4611	-1.1169	C-type lectin domain family 4, member e	NM_019948
Olfm4	4.45785	1.45094	-1.12246	olfactomedin 4	NM_001030294
Cnga2	1.20887	0.392102	-1.12592	cyclic nucleotide gated channel alpha 2	NM_007724
Apold1	10.7723	3.40325	-1.15225	apolipoprotein L domain containing 1	NM_001109914
Lypd8	1.58541	0.4999	-1.15419	LY6/PLAUR domain containing 8	NM_001083884
Gjb4	0.689537	0.21635	-1.15912	gap junction protein, beta 4	NM_008127
Cd177	53.5661	16.3494	-1.18673	CD177 antigen	NM_026862
Syt12	12.6171	3.69268	-1.2287	synaptotagmin XII	NM_134164
Ifng	5.58952	1.62593	-1.23482	interferon gamma	NM_008337
Egr1	260.64	75.2687	-1.24208	early growth response 1	NM_007913
Fkbp5	100.227	28.8885	-1.244	FK506 binding protein 5	NM_010220
Atf3	163.211	46.8223	-1.24868	activating transcription factor 3	NM_007498
Serpine1	354.955	101.55	-1.25144	serine (or cysteine) peptidase inhibitor, clade E, member 1	NM_008871
Cldn2	6.57182	1.87986	-1.2516	claudin 2	NM_016675
Lhx2	3.21605	0.919667	-1.2519	LIM homeobox protein 2	NM_001290646
Rasd1	17.9904	4.9794	-1.28453	RAS, dexamethasone-induced 1	NM_009026
Morc1	2.58095	0.713958	-1.28509	microrchidia 1	NM_010816
Slc39a14	180.087	49.6537	-1.28836	solute carrier family 39 (zinc transporter), member 14	NM_001135151
Ido1	24.9535	6.86529	-1.29054	indoleamine 2,3-dioxygenase 1	NM_001293690
Gdf15	13.5541	3.67921	-1.30399	growth differentiation factor 15	NM_001330687
Ccl7	159.246	43.1967	-1.30468	chemokine (C-C motif) ligand 7	NM_013654
Il6	37.4079	10.1264	-1.30674	interleukin 6	NM_001314054
Il1r2	14.3297	3.86545	-1.31026	interleukin 1 receptor, type II	NM_001360800
B4galnt2	1.40918	0.379156	-1.31282	beta-1,4-N-acetyl-galactosaminyl transferase 2	NM_008081
Ereg	2.44294	0.651824	-1.32118	epiregulin	NM_007950
Cxcl9	147.636	39.2219	-1.32552	chemokine (C-X-C motif) ligand 9	NM_008599
D17H6S56E-5	499.732	132.453	-1.32784	DNA segment, Chr 17, human D6S56E 5	NM_033075
Fgg	2.73202	0.722903	-1.32952	fibrinogen gamma chain	NM_001317105
Cxcl13	44.7585	11.8406	-1.32974	chemokine (C-X-C motif) ligand 13	NM_018866
Vcan	183.62	48.4712	-1.3319	versican	NM_001081249
Gdpd2	6.10262	1.60722	-1.33421	glycerophosphodiester phosphodiesterase domain containing 2	NM_001305941
Tmem8c	1.58305	0.409759	-1.35154	#N/A	#N/A
Ubd	4.59173	1.17505	-1.36295	ubiquitin D	NM_023137
Glrp1	1.08127	0.271102	-1.3834	glutamine repeat protein 1	NM_008132
Ccl2	222.487	55.4742	-1.38895	chemokine (C-C motif) ligand 2	NM_011333
Stfa2	0.970976	0.236541	-1.41218	stefin A2	NM_001082545
Coch	3.71672	0.903908	-1.41387	cochlin	NM_001198835
Speer4c	1.23457	0.297447	-1.42324	spermatogenesis associated glutamate (E)-rich protein 4C	NM_001281511
Ocstamp	1.27963	0.305968	-1.43085	osteoclast stimulatory transmembrane protein	NM_029021
Mmp8	31.1861	7.14596	-1.47343	matrix metallopeptidase 8	NM_008611
Gzmc	0.331292	0.0754123	-1.48003	granzyme C	NM_010371
BC100530	1.48381	0.335706	-1.48613	cDNA sequence BC100530	NM_001082546
Ackr1	5.18222	1.14734	-1.50778	atypical chemokine receptor 1 (Duffy blood group)	NM_010045
Sele	14.9115	3.28446	-1.51293	selectin, endothelial cell	NM_011345
Cxcl2	43.3034	9.1766	-1.55157	chemokine (C-X-C motif) ligand 2	NM_009140
Gm5483	4.52957	0.952922	-1.55885	predicted gene 5483	NM_001082547
Cxcl1	205.097	42.9489	-1.56347	chemokine (C-X-C motif) ligand 1	NM_008176
Btbd16	1.39645	0.286865	-1.58268	BTB (POZ) domain containing 16	NM_001081038
Lcn2	1609.63	329.744	-1.58544	lipocalin 2	NM_008491
Ccl20	24.039	4.91341	-1.58771	chemokine (C-C motif) ligand 20	NM_001159738
Ifnb1	0.859353	0.173765	-1.59848	interferon beta 1, fibroblast	NM_010510
Adamts4	45.0456	8.98384	-1.61225	a disintegrin-like and metallopeptidase (reprolysin type) with thrombospondin type 1 motif, 4	NM_172845
Pla1a	10.509	2.03601	-1.64124	phospholipase A1 member A	NM_134102
Sectm1b	9.6039	1.86024	-1.64146	secreted and transmembrane 1B	NM_026907
Fut1	1.47056	0.282719	-1.64894	fucosyltransferase 1	NM_001271981
Fga	2.13265	0.400723	-1.67185	fibrinogen alpha chain	NM_001111048
Gm15056	18.5674	3.46307	-1.67925	predicted gene 15056	NM_001177471
Bean1	2.08215	0.384235	-1.68991	brain expressed, associated with Nedd4, 1	NM_001141922
Sectm1a	14.3158	2.57426	-1.7158	secreted and transmembrane 1A	NM_145373
Saa2	6.39666	1.10764	-1.75354	serum amyloid A 2	NM_001357491
Saa1	17.7739	3.05379	-1.76135	serum amyloid A 1	NM_001357493
Hpx	25.1217	4.31136	-1.76248	hemopexin	NM_017371
Il23a	2.69359	0.457807	-1.77218	interleukin 23, alpha subunit p19	NM_031252
Slc7a3	1.65675	0.277644	-1.78627	solute carrier family 7 (cationic amino acid transporter, y+ system), member 3	NM_001301840
Mt1	178.534	29.722	-1.79289	metallothionein 1	NM_013602
Doc2b	4.52028	0.726324	-1.82833	double C2, beta	NM_007873
Mt2	233.991	33.0753	-1.9565	metallothionein 2	NM_008630
Adm2	4.80501	0.666711	-1.97506	adrenomedullin 2	NM_182928
Rasl10b	18.4179	2.53445	-1.98335	RAS-like, family 10, member B	NM_001013386
Orm1	16.5212	2.02594	-2.09861	orosomucoid 1	NM_008768
Csf3	16.9224	1.48952	-2.43019	colony stimulating factor 3 (granulocyte)	NM_009971

## Sheet: PVMvsRV.PVM.6
	mock.PVM.6	RV.PVM.6	raw_log2	gene_name	refseq
Clca1	5.07455	213.517	3.73948	chloride channel accessory 1	NM_017474
Asgr2	0.0497288	0.626854	2.53413	asialoglycoprotein receptor 2	NM_001313925
Colq	1.16359	14.3133	2.50968	collagen-like tail subunit (single strand of homotrimer) of asymmetric acetylcholinesterase	NM_009937
Mcpt8	0.153303	1.46755	2.25893	mast cell protease 8	NM_008572
Asgr1	0.0604461	0.502887	2.11861	asialoglycoprotein receptor 1	NM_001291131
Mcpt2	0.0978277	0.623589	1.85228	mast cell protease 2	NM_008571
Aplnr	7.6611	47.628	1.82727	apelin receptor	NM_011784
Hc	64.8592	376.696	1.75922	hemolytic complement	NM_010406
C1qtnf3	0.521646	2.95101	1.73291	C1q and tumor necrosis factor related protein 3	NM_001204134
Gsta2	0.0998554	0.563662	1.73073	glutathione S-transferase, alpha 2 (Yc2)	NM_008182
Tff2	0.874242	4.87827	1.71919	trefoil factor 2 (spasmolytic protein 1)	NM_009363
Hepacam2	0.162091	0.874215	1.68517	HEPACAM family member 2	NM_178899
Tshb	0.143082	0.76752	1.67975	thyroid stimulating hormone, beta subunit	NM_001165939
Gkn3	0.107113	0.567816	1.66792	gastrokine 3	NM_026860
Krt79	0.415587	2.17162	1.65354	keratin 79	NM_146063
Bcan	0.254629	1.32903	1.6524	brevican	NM_001109758
Prss35	0.157498	0.800952	1.62639	protease, serine 35	NM_178738
Gm2115	0.119878	0.592593	1.59803	predicted gene 2115	NR_045098
Ces2e	0.233493	1.12714	1.57429	carboxylesterase 2E	NM_001163756
Ms4a2	0.318177	1.53388	1.57295	membrane-spanning 4-domains, subfamily A, member 2	NM_001276328
Siglecf	1.0206	4.6219	1.51041	sialic acid binding Ig-like lectin F	NM_001271019
Acoxl	3.74273	16.8208	1.5028	acyl-Coenzyme A oxidase-like	NM_028765
Adamts17	1.07513	4.73316	1.48216	a disintegrin-like and metallopeptidase (reprolysin type) with thrombospondin type 1 motif, 17	NM_001033877
Rtkn2	32.4937	140.751	1.46594	rhotekin 2	NM_001081346
Pik3c2g	1.10432	4.7786	1.46492	phosphatidylinositol-4-phosphate 3-kinase catalytic subunit type 2 gamma	NM_011084
Wnt10b	1.25322	5.39684	1.46009	wingless-type MMTV integration site family, member 10B	NM_011718
Mycn	0.71418	3.06096	1.45535	v-myc avian myelocytomatosis viral related oncogene, neuroblastoma derived	NM_008709
Mgl2	2.77251	11.7149	1.44111	macrophage galactose N-acetyl-galactosamine specific lectin 2	NM_145137
Muc5ac	4.06365	16.9984	1.43104	mucin 5, subtypes A and C, tracheobronchial/gastric	NM_010844
Shisa2	1.20035	4.99059	1.42494	shisa family member 2	NM_145463
Cntn4	0.707577	2.92642	1.41969	contactin 4	NM_001109749
Tril	2.98266	12.3308	1.41929	TLR4 interactor with leucine-rich repeats	NM_025817
Cecr6	0.446207	1.82772	1.41004	#N/A	#N/A
Igfbp2	23.6895	96.6947	1.40653	insulin-like growth factor binding protein 2	NM_001310659
Il9r	0.26312	1.06312	1.39636	interleukin 9 receptor	NM_001134458
Pbld2	0.681511	2.72372	1.38544	phenazine biosynthesis-like protein domain containing 2	NM_026085
Scn3a	4.14442	16.297	1.36922	sodium channel, voltage-gated, type III, alpha	NM_001355166
Cr2	1.48332	5.76439	1.35742	complement receptor 2	NM_007758
Phex	0.634704	2.46297	1.35597	phosphate regulating endopeptidase homolog, X-linked	NM_011077
Tmem35	0.224983	0.868091	1.35027	#N/A	#N/A
Ms4a1	5.31938	20.3967	1.34401	membrane-spanning 4-domains, subfamily A, member 1	NM_007641
Itih4	35.4586	134.158	1.33066	inter alpha-trypsin inhibitor, heavy chain 4	NM_001159299
Efcc1	2.17047	8.20083	1.32929	EF hand and coiled-coil domain containing 1	NM_001159697
B230217C12Rik	0.290122	1.0943	1.32757	RIKEN cDNA B230217C12 gene	NM_001080935
Pla2g2d	0.779617	2.94009	1.32739	phospholipase A2, group IID	NM_001347230
Atp2b2	1.11285	4.19286	1.32646	ATPase, Ca++ transporting, plasma membrane 2	NM_001036684
Wnt3a	3.73185	14.048	1.32558	wingless-type MMTV integration site family, member 3A	NM_009522
6330403K07Rik	0.161037	0.602854	1.32004	RIKEN cDNA 6330403K07 gene	NM_134022
Scd1	385.043	1394.9	1.28722	stearoyl-Coenzyme A desaturase 1	NM_009127
Tinag	2.03016	7.26239	1.2746	tubulointerstitial nephritis antigen	NM_012033
Myl3	0.45949	1.63307	1.2681	myosin, light polypeptide 3	NM_001364484
2810433D01Rik	0.458337	1.62681	1.26677	RIKEN cDNA 2810433D01 gene	NR_033474
Ckm	2.64408	9.33744	1.26171	creatine kinase, muscle	NM_007710
Atp6v1b1	0.360787	1.27155	1.25971	ATPase, H+ transporting, lysosomal V1 subunit B1	NM_134157
Platr22	0.526975	1.85419	1.25805	pluripotency associated transcript 22	NR_037986
Has3	1.58528	5.5699	1.25662	hyaluronan synthase 3	NM_001331048
Aard	1.40183	4.89145	1.24971	alanine and arginine rich domain containing protein	NM_175503
Ddc	0.891461	3.09604	1.24502	dopa decarboxylase	NM_001190448
Gm11627	0.424236	1.46181	1.23714	predicted gene 11627	NR_040286
Scube2	12.4528	42.6566	1.23124	signal peptide, CUB domain, EGF-like 2	NM_020052
Fam19a1	0.478996	1.63279	1.22636	family with sequence similarity 19, member A1	NM_182808
Pcdh12	12.4677	42.3975	1.22395	protocadherin 12	NM_017378
Hpcal4	1.86005	6.29757	1.21956	hippocalcin-like 4	NM_174998
Podxl2	1.27424	4.28963	1.21385	podocalyxin-like 2	NM_001347327
Fcgbp	3.98805	13.4244	1.21377	Fc fragment of IgG binding protein	NM_001122603
Serpina10	1.14882	3.85165	1.20977	serine (or cysteine) peptidase inhibitor, clade A (alpha-1 antiproteinase, antitrypsin), member 10	NM_001301404
Mettl24	1.95631	6.54781	1.20807	methyltransferase like 24	NM_177793
Sox4	18.6504	61.3533	1.19078	SRY (sex determining region Y)-box 4	NM_009238
Sfrp4	0.3382	1.11112	1.18949	secreted frizzled-related protein 4	NM_016687
Cd209a	0.848851	2.78006	1.18634	CD209a antigen	NM_133238
Cd79a	8.50878	27.6789	1.17957	CD79A antigen (immunoglobulin-associated alpha)	NM_007655
Vsnl1	1.74148	5.65715	1.17818	visinin-like 1	NM_012038
Pcolce2	26.8742	87.2293	1.17738	procollagen C-endopeptidase enhancer 2	NM_029620
Abcg3	0.751283	2.42569	1.17209	ATP binding cassette subfamily G member 3	NM_030239
Adrb3	0.798426	2.56768	1.16812	adrenergic receptor, beta 3	NM_013462
Hpse2	0.203389	0.641489	1.14867	heparanase 2	NM_001081257
H2-Ob	1.85367	5.83385	1.14651	histocompatibility 2, O region beta locus	NM_010389
Abca17	1.52766	4.76801	1.13819	ATP-binding cassette, sub-family A (ABC1), member 17	NM_001031621
Smad9	2.57157	8.02234	1.13772	SMAD family member 9	NM_019483
Fcrls	0.604301	1.88113	1.13555	Fc receptor-like S, scavenger receptor	NM_030707
Adgre4	3.56716	11.0597	1.13154	adhesion G protein-coupled receptor E4	NM_139138
Sgpp2	11.7864	36.4532	1.12908	sphingosine-1-phosphate phosphotase 2	NM_001004173
Thbs3	17.7027	54.3572	1.12186	thrombospondin 3	NM_013691
Lrrc17	0.802124	2.46226	1.12157	leucine rich repeat containing 17	NM_028977
Fam178b	0.361265	1.09981	1.11329	family with sequence similarity 178, member B	NM_001126046
Slc7a10	5.40645	16.387	1.1089	solute carrier family 7 (cationic amino acid transporter, y+ system), member 10	NM_017394
Fcmr	4.9511	14.9949	1.1081	Fc fragment of IgM receptor	NM_026976
Cx3cr1	4.78306	14.4712	1.10708	chemokine (C-X3-C motif) receptor 1	NM_009987
Cttnbp2	3.0237	9.10832	1.10271	cortactin binding protein 2	NM_080285
Grin2c	2.23788	6.71793	1.09925	glutamate receptor, ionotropic, NMDA2C (epsilon 3)	NM_010350
Ccdc42	0.545268	1.62958	1.0948	coiled-coil domain containing 42	NM_177779
Cyp11a1	0.359655	1.07479	1.09473	cytochrome P450, family 11, subfamily a, polypeptide 1	NM_001346787
Wscd1	4.74438	14.1473	1.09256	WSC domain containing 1	NM_001357960
Myct1	13.5766	40.3087	1.08822	myc target 1	NM_026793
Derl3	0.481282	1.4256	1.0859	Der1-like domain family, member 3	NM_001358983
Bank1	3.04675	8.97492	1.08036	B cell scaffold protein with ankyrin repeats 1	NM_001033350
Sox18	25.6636	75.3589	1.07719	SRY (sex determining region Y)-box 18	NM_009236
Aass	1.41539	4.15546	1.07702	aminoadipate-semialdehyde synthase	NM_013930
Igsf9	0.795901	2.33457	1.07611	immunoglobulin superfamily, member 9	NM_001145800
Adrb1	11.8989	34.8673	1.07511	adrenergic receptor, beta 1	NM_007419
Blk	1.64875	4.80312	1.06925	B lymphoid kinase	NM_007549
Npr3	18.4845	53.6951	1.06639	natriuretic peptide receptor 3	NM_001039181
Fam181b	0.740008	2.1431	1.06335	family with sequence similarity 181, member B	NM_021427
Camk2a	0.707817	2.04314	1.06006	calcium/calmodulin-dependent protein kinase II alpha	NM_001286809
9030404E10Rik	1.17942	3.40082	1.059	RIKEN cDNA 9030404E10 gene	NR_045878
9230104L09Rik	1.09932	3.16567	1.05767	RIKEN cDNA 9230104L09 gene	NM_029960
Matn4	17.8234	51.2595	1.05639	matrilin 4	NM_001252563
Ccr6	0.754464	2.1586	1.05121	chemokine (C-C motif) receptor 6	NM_001190333
Lilra5	3.14499	8.96597	1.04763	leukocyte immunoglobulin-like receptor, subfamily A (with TM domain), member 5	NM_001081239
Mamdc2	16.3251	46.49	1.04654	MAM domain containing 2	NM_174857
Il12a	0.302131	0.85803	1.04378	interleukin 12a	NM_001159424
Faim2	3.15694	8.94853	1.04189	Fas apoptotic inhibitory molecule 2	NM_001038658
Tet1	1.6574	4.68806	1.03977	tet methylcytosine dioxygenase 1	NM_001253857
Egfl6	23.1462	65.4527	1.03949	EGF-like-domain, multiple 6	NM_019397
Art2a-ps	0.680378	1.92363	1.03932	ADP-ribosyltransferase 2a, pseudogene	NM_007490
Fgfr4	9.50813	26.8719	1.03893	fibroblast growth factor receptor 4	NM_008011
Kynu	3.146	8.85827	1.03522	kynureninase	NM_001289593
Colgalt2	4.77672	13.4255	1.0334	collagen beta(1-O)galactosyltransferase 2	NM_177756
Pla2g1b	1.98832	5.5717	1.03041	phospholipase A2, group IB, pancreas	NM_001356586
4632428C04Rik	0.195237	0.544272	1.02524	RIKEN cDNA 4632428C04 gene	NR_033631
Dapl1	0.293422	0.817137	1.02419	death associated protein-like 1	NM_029723
Cd209b	0.214763	0.5941	1.01751	CD209b antigen	NM_001037800
Syt17	0.476431	1.31614	1.01614	synaptotagmin XVII	NM_001362179
D630029K05Rik	0.29726	0.812823	1.00591	RIKEN cDNA D630029K05 gene	NR_027846
Gm19461	1.12732	3.07263	1.00269	predicted gene, 19461	NR_037984
Ces1e	0.896193	2.43276	0.998625	carboxylesterase 1E	NM_133660
Npw	1.41971	3.82579	0.991314	neuropeptide W	NM_001099664
Ifltd1	0.567179	1.52541	0.989344	#N/A	#N/A
Upp2	0.273379	0.735116	0.989168	uridine phosphorylase 2	NM_001289659
Ccl22	2.19859	5.90777	0.988453	chemokine (C-C motif) ligand 22	NM_009137
Synm	23.1536	61.9764	0.984605	synemin, intermediate filament protein	NM_183312
AI197445	0.877205	2.34285	0.982382	expressed sequence AI197445	NR_045083
Slc38a5	7.90075	21.0971	0.982179	solute carrier family 38, member 5	NM_172479
Gjb1	0.997919	2.66205	0.981181	gap junction protein, beta 1	NM_001302496
Nrn1	2.14484	5.71733	0.980436	neuritin 1	NM_153529
Glp1r	2.08812	5.56392	0.98004	glucagon-like peptide 1 receptor	NM_021332
D630003M21Rik	0.641683	1.70548	0.977508	RIKEN cDNA D630003M21 gene	NM_001131021
D6Ertd527e	0.448416	1.18621	0.972797	DNA segment, Chr 6, ERATO Doi 527, expressed	NM_001167937
Cd1d2	0.561871	1.48611	0.972645	CD1d2 antigen	NM_001289449
Tmem132c	7.85229	20.7686	0.972639	transmembrane protein 132C	NM_175432
C530008M17Rik	1.07976	2.85402	0.971991	RIKEN cDNA C530008M17 gene	NM_001163793
H2-Eb2	0.82859	2.18837	0.971188	histocompatibility 2, class II antigen E beta2	NM_001033978
Slc26a4	23.9266	62.9727	0.967711	solute carrier family 26, member 4	NM_011867
Rasgrp3	37.3782	98.292	0.966856	RAS, guanyl releasing protein 3	NM_001166493
Adam3	0.497389	1.29828	0.959424	a disintegrin and metallopeptidase domain 3 (cyritestin)	NM_001324489
Mettl7a1	150.704	392.504	0.95723	methyltransferase like 7A1	NM_027334
Cdh16	3.11029	8.09473	0.956497	cadherin 16	NM_001252627
Vipr2	5.97323	15.5041	0.953816	vasoactive intestinal peptide receptor 2	NM_009511
Lrat	25.7954	66.828	0.951927	lecithin-retinol acyltransferase (phosphatidylcholine-retinol-O-acyltransferase)	NM_023624
Scn7a	91.4989	236.24	0.948521	sodium channel, voltage-gated, type VII, alpha	NM_009135
Bpifb5	0.947333	2.44453	0.947956	BPI fold containing family B, member 5	NM_144890
Tspyl5	1.06868	2.75097	0.945527	testis-specific protein, Y-encoded-like 5	NM_001085421
Ccdc129	1.78646	4.57107	0.939508	#N/A	#N/A
Fam180a	1.83464	4.68293	0.937076	family with sequence similarity 180, member A	NM_173375
Mmp15	57.8422	147.124	0.933555	matrix metallopeptidase 15	NM_008609
Wfdc1	5.56057	14.1282	0.932475	WAP four-disulfide core domain 1	NM_023395
Cd79b	9.0758	23.0466	0.931905	CD79B antigen	NM_001313939
Dcdc2a	1.58578	4.02189	0.930677	doublecortin domain containing 2a	NM_001195617
Epor	0.499595	1.2663	0.930053	erythropoietin receptor	NM_010149
Gchfr	0.389719	0.983466	0.925658	GTP cyclohydrolase I feedback regulator	NM_177157
Cd19	3.37395	8.50969	0.925121	CD19 antigen	NM_001357091
Tmem200a	2.35734	5.93779	0.923803	transmembrane protein 200A	NM_001358814
Cpa3	0.478877	1.20233	0.920573	carboxypeptidase A3, mast cell	NM_007753
Itih1	1.17041	2.93324	0.918757	inter-alpha trypsin inhibitor, heavy chain 1	NM_001306078
Atp6v0d2	11.8529	29.6369	0.916447	ATPase, H+ transporting, lysosomal V0 subunit D2	NM_175406
Inmt	191.366	476.291	0.91184	indolethylamine N-methyltransferase	NM_009349
9630028I04Rik	0.65616	1.63028	0.910103	RIKEN cDNA 9630028I04 gene	NR_131118
Nlgn3	0.821411	2.04057	0.90996	neuroligin 3	NM_172932
Samd12	1.29868	3.21121	0.905301	sterile alpha motif domain containing 12	NM_177225
Mesp2	0.781564	1.93124	0.904619	mesoderm posterior 2	NM_008589
Adh1	24.1316	59.5209	0.902804	alcohol dehydrogenase 1 (class I)	NM_007409
Cd300e	2.82552	6.96879	0.902748	CD300E molecule	NM_172050
Gxylt2	0.740783	1.82503	0.901644	glucoside xylosyltransferase 2	NM_198612
Nxph3	1.78941	4.40657	0.901213	neurexophilin 3	NM_130858
Xkrx	0.532325	1.30517	0.896838	X-linked Kx blood group related, X-linked	NM_001365115
Sh3bgr	1.41207	3.45053	0.893468	SH3-binding domain glutamic acid-rich protein	NM_015825
Fam124b	2.03761	4.96295	0.890222	family with sequence similarity 124, member B	NM_173425
Slc22a3	1.75302	4.23158	0.881238	solute carrier family 22 (organic cation transporter), member 3	NM_011395
Diras2	1.62877	3.92447	0.879407	DIRAS family, GTP-binding RAS-like 2	NM_001024474
Emid1	5.47238	13.1698	0.878212	EMI domain containing 1	NM_080595
Dhrs7c	0.481045	1.1569	0.877539	dehydrogenase/reductase (SDR family) member 7C	NM_001013013
Slurp1	1.0105	2.42381	0.87489	secreted Ly6/Plaur domain containing 1	NM_020519
C1qtnf2	7.64987	18.3124	0.872891	C1q and tumor necrosis factor related protein 2	NM_026979
Mme	52.609	125.923	0.87278	membrane metallo endopeptidase	NM_001289462
Tnn	16.0364	38.2377	0.868959	tenascin N	NM_177839
Nuak1	14.4322	34.2937	0.865497	NUAK family, SNF1-like kinase, 1	NM_001004363
Cpm	47.5623	112.772	0.863328	carboxypeptidase M	NM_027468
St8sia2	5.69311	13.497	0.863208	ST8 alpha-N-acetyl-neuraminide alpha-2,8-sialyltransferase 2	NM_009181
Car8	45.9891	109.009	0.863025	carbonic anhydrase 8	NM_007592
Mex3b	1.77557	4.20373	0.861854	mex3 RNA binding family member B	NM_175366
Chrdl1	6.39375	15.1332	0.861571	chordin-like 1	NM_001114385
Crmp1	0.470824	1.11437	0.86156	collapsin response mediator protein 1	NM_001136058
Cdh4	1.36813	3.23273	0.85988	cadherin 4	NM_001316723
C2cd4b	3.62997	8.56547	0.858515	C2 calcium-dependent domain containing 4B	NM_001081314
Ces1f	0.833104	1.96297	0.857056	carboxylesterase 1F	NM_144930
Srpk3	0.550459	1.29439	0.855045	serine/arginine-rich protein specific kinase 3	NM_019684
Clec4b1	0.368702	0.866432	0.854395	C-type lectin domain family 4, member b1	NM_001190310
Fcer2a	8.00802	18.8087	0.853876	Fc receptor, IgE, low affinity II, alpha polypeptide	NM_001253737
Fmod	3.56069	8.36205	0.853749	fibromodulin	NM_021355
Tcf21	22.0226	51.493	0.849376	transcription factor 21	NM_011545
Hvcn1	15.9559	37.2594	0.848078	hydrogen voltage-gated channel 1	NM_001042489
Kif26a	13.5605	31.5961	0.845875	kinesin family member 26A	NM_001097621
Fgf18	4.78916	11.1179	0.8422	fibroblast growth factor 18	NM_008005
Kcnn3	2.15101	4.97895	0.839282	potassium intermediate/small conductance calcium-activated channel, subfamily N, member 3	NM_080466
Nsg2	1.31258	3.03162	0.837104	neuron specific gene family member 2	NM_001290680
H2-Eb1	152.638	351.877	0.835209	histocompatibility 2, class II antigen E beta	NM_010382
Cox7a1	0.811511	1.86448	0.831841	cytochrome c oxidase subunit 7A1	NM_009944
Tppp	7.4466	17.1051	0.831617	tubulin polymerization promoting protein	NM_182839
Cilp	1.6294	3.72855	0.827805	cartilage intermediate layer protein, nucleotide pyrophosphohydrolase	NM_001364527
Dpp4	45.5519	104.03	0.825832	dipeptidylpeptidase 4	NM_001159543
Itga8	88.3475	201.749	0.825745	integrin alpha 8	NM_001001309
Fzd2	10.1077	23.0751	0.825452	frizzled class receptor 2	NM_020510
Stmn2	10.7324	24.4925	0.825099	stathmin-like 2	NM_025285
Pnmal2	1.73588	3.9586	0.824377	PNMA-like 2	NM_001099636
Pltp	168.264	380.108	0.814923	phospholipid transfer protein	NM_011125
Sox11	1.24728	2.79714	0.807635	SRY (sex determining region Y)-box 11	NM_009234
Rbpjl	6.73243	15.0797	0.806411	recombination signal binding protein for immunoglobulin kappa J region-like	NM_009036
Pou2af1	5.68399	12.7304	0.806336	POU domain, class 2, associating factor 1	NM_011136
H2-Aa	124.163	277.97	0.805917	histocompatibility 2, class II antigen A, alpha	NM_010378
Fcrla	3.36614	7.53514	0.805811	Fc receptor-like A	NM_001160215
Hist2h2be	1.86132	4.16236	0.804794	histone cluster 2, H2be	NM_178214
Fbln5	49.4446	110.499	0.804151	fibulin 5	NM_001361987
4930578C19Rik	0.938744	2.09757	0.80399	RIKEN cDNA 4930578C19 gene	NM_175228
Ccr4	1.39788	3.112	0.800311	chemokine (C-C motif) receptor 4	NM_009916
Sfta2	4.83619	10.7648	0.800152	surfactant associated 2	NM_001163194
H2-Ea-ps	149.368	332.288	0.799589	histocompatibility 2, class II antigen E alpha, pseudogene	NM_010381
Vtn	2.40162	5.33573	0.798281	vitronectin	NM_011707
Slitrk6	1.35574	3.012	0.798255	SLIT and NTRK-like family, member 6	NM_175499
P2rx6	1.79428	3.98166	0.797097	purinergic receptor P2X, ligand-gated ion channel, 6	NM_001159561
Klk8	1.83027	4.05858	0.796373	kallikrein related-peptidase 8	NM_001324398
Plekha6	21.5353	47.69	0.795029	pleckstrin homology domain containing, family A member 6	NM_001160268
Rdm1	3.53258	7.82269	0.795	RAD52 motif 1	NM_025654
Tnfrsf13c	1.42977	3.16013	0.793097	tumor necrosis factor receptor superfamily, member 13c	NM_001357758
Ptgfr	2.69107	5.91896	0.788225	prostaglandin F receptor	NM_008966
Spib	8.5042	18.6765	0.786707	Spi-B transcription factor (Spi-1/PU.1 related)	NM_019866
Cybrd1	5.38937	11.8218	0.785516	cytochrome b reductase 1	NM_028593
Nrep	27.6904	60.6647	0.784276	neuronal regeneration related protein	NM_001109988
Hapln3	0.320981	0.702987	0.783955	hyaluronan and proteoglycan link protein 3	NM_178255
Fam174b	73.8749	161.682	0.783258	family with sequence similarity 174, member B	NM_001162532
Gata3	5.34094	11.6587	0.780649	GATA binding protein 3	NM_001355110
Slamf9	11.4903	24.9974	0.777265	SLAM family member 9	NM_029612
Ltbp4	114.358	247.317	0.77134	latent transforming growth factor beta binding protein 4	NM_001113549
Lamp3	305.067	658.716	0.769762	lysosomal-associated membrane protein 3	NM_177356
Slc34a2	711.04	1531.08	0.766999	solute carrier family 34 (sodium phosphate), member 2	NM_011402
Abhd3	1.55074	3.32194	0.761814	abhydrolase domain containing 3	NM_134130
Cdkn2c	13.67	29.2574	0.760931	cyclin dependent kinase inhibitor 2C	NM_001301368
Gstt1	25.9134	55.4027	0.759866	glutathione S-transferase, theta 1	NM_001358778
Antxr1	118.068	252.365	0.759621	anthrax toxin receptor 1	NM_054041
Tnfsf10	208.522	445.313	0.758733	tumor necrosis factor (ligand) superfamily, member 10	NM_009425
Fam171a2	2.2036	4.69859	0.757171	family with sequence similarity 171, member A2	NM_199200
Tnfrsf19	16.3001	34.7427	0.756797	tumor necrosis factor receptor superfamily, member 19	NM_001164155
Tmem132d	2.81749	5.97495	0.751731	transmembrane protein 132D	NM_172885
Lpcat1	72.9372	154.28	0.749169	lysophosphatidylcholine acyltransferase 1	NM_145376
Tmem14a	1.05914	2.2364	0.747411	transmembrane protein 14A	NM_001290679
Epm2a	1.36354	2.84006	0.733743	epilepsy, progressive myoclonic epilepsy, type 2 gene alpha	NM_010146
Wnt2	8.13731	16.9428	0.733384	wingless-type MMTV integration site family, member 2	NM_023653
Samd3	2.80363	5.83119	0.732307	sterile alpha motif domain containing 3	NM_001013766
Pxmp2	2.06845	4.20445	0.709345	peroxisomal membrane protein 2	NM_008993
Kazald1	0.785501	1.59538	0.708544	Kazal-type serine peptidase inhibitor domain 1	NM_001362397
Rprml	4.64375	9.14328	0.677496	reprimo-like	NM_001033212
Klhl38	0.649876	1.25849	0.660887	kelch-like 38	NM_177755
Veph1	19.5579	36.8991	0.63481	ventricular zone expressed PH domain-containing 1	NM_028357
Ptprt	1.75994	3.08119	0.560038	protein tyrosine phosphatase, receptor type, T	NM_001291149
Myom1	19.0057	11.6594	-0.488629	myomesin 1	NM_001083934
2200002D01Rik	16.7776	9.47749	-0.571126	RIKEN cDNA 2200002D01 gene	NM_028179
Prkg2	29.2305	16.0299	-0.600756	protein kinase, cGMP-dependent, type II	NM_008926
S100a10	188.649	99.5296	-0.639433	S100 calcium binding protein A10 (calpactin)	NM_009112
Artn	4.26788	2.23689	-0.646032	artemin	NM_001284191
Epha2	187.671	97.6159	-0.653651	Eph receptor A2	NM_010139
Cxcl14	96.4169	50.1118	-0.654424	chemokine (C-X-C motif) ligand 14	NM_019568
Cdkn1a	321.945	166.714	-0.658102	cyclin-dependent kinase inhibitor 1A (P21)	NM_001111099
Xirp1	4.98134	2.54688	-0.670831	xin actin-binding repeat containing 1	NM_001081339
Tnfsf14	12.3741	6.31873	-0.672085	tumor necrosis factor (ligand) superfamily, member 14	NM_019418
Frat2	8.64224	4.4103	-0.672718	frequently rearranged in advanced T cell lymphomas 2	NM_177603
Cdc42ep4	260.82	132.898	-0.674245	CDC42 effector protein (Rho GTPase binding) 4	NM_001163346
Zfp697	32.4749	16.5274	-0.675445	zinc finger protein 697	NM_172863
Arl4a	42.9454	21.7516	-0.680241	ADP-ribosylation factor-like 4A	NM_001039515
Dbn1	25.9967	13.1035	-0.685086	drebrin 1	NM_001177371
Gjb3	4.03208	2.02696	-0.687747	gap junction protein, beta 3	NM_001160012
Gdnf	19.6968	9.8943	-0.688498	glial cell line derived neurotrophic factor	NM_001301332
Coro6	1.84784	0.926758	-0.690083	coronin 6	NM_139128
Ube2cbp	1.46385	0.733499	-0.691	ubiquitin-conjugating enzyme E2C binding protein	NM_027394
Pla2g7	160.58	80.2635	-0.693478	phospholipase A2, group VII (platelet-activating factor acetylhydrolase, plasma)	NM_013737
Atp8b1	89.9208	44.8343	-0.695956	ATPase, class I, type 8B, member 1	NM_001001488
Lrp8	11.8952	5.9102	-0.699451	low density lipoprotein receptor-related protein 8, apolipoprotein e receptor	NM_001080926
Ankrd1	174.005	86.4099	-0.69998	ankyrin repeat domain 1 (cardiac muscle)	NM_013468
Rdh12	2.7438	1.36015	-0.701747	retinol dehydrogenase 12	NM_001313971
Dusp1	230.506	114.206	-0.702278	dual specificity phosphatase 1	NM_013642
Nfil3	70.7382	35.0371	-0.702579	nuclear factor, interleukin 3, regulated	NM_017373
Gm11974	4.34119	2.14839	-0.703431	#N/A	#N/A
Plin2	535.478	264.835	-0.704054	perilipin 2	NM_007408
Adamts15	109.178	53.7906	-0.707879	a disintegrin-like and metallopeptidase (reprolysin type) with thrombospondin type 1 motif, 15	NM_001024139
Slc2a1	73.755	36.2436	-0.710486	solute carrier family 2 (facilitated glucose transporter), member 1	NM_011400
Gda	181.612	88.9212	-0.71412	guanine deaminase	NM_010266
Rbm3	474.9	231.107	-0.720225	RNA binding motif (RNP1, RRM) protein 3	NM_001166409
Plcd3	8.98409	4.35795	-0.723453	phospholipase C, delta 3	NM_001361706
Mpzl2	31.8838	15.4215	-0.726334	myelin protein zero-like 2	NM_001357727
Pvr	117.677	56.4502	-0.734584	poliovirus receptor	NM_027514
Mmp13	11.6251	5.57422	-0.735016	matrix metallopeptidase 13	NM_008607
Pgf	17.5381	8.38583	-0.737831	placental growth factor	NM_001271705
Sdcbp2	7.31468	3.49015	-0.739938	syndecan binding protein (syntenin) 2	NM_145535
Fos	89.5832	42.6242	-0.742747	FBJ osteosarcoma oncogene	NM_010234
Ccr1	155.173	73.7009	-0.744528	chemokine (C-C motif) receptor 1	NM_009912
Sema7a	561.639	266.076	-0.747078	sema domain, immunoglobulin domain (Ig), and GPI membrane anchor, (semaphorin) 7A	NM_011352
Edn1	46.6824	22.0959	-0.747976	endothelin 1	NM_010104
Mybpc3	9.63367	4.55237	-0.749617	myosin binding protein C, cardiac	NM_008653
Actn1	558.672	263.872	-0.750096	actinin, alpha 1	NM_001346669
Snhg17	8.56168	4.04349	-0.750189	small nucleolar RNA host gene 17	NR_015463
Sik1	158.424	74.7	-0.751797	salt inducible kinase 1	NM_010831
Cebpd	319.551	150.129	-0.755421	CCAAT/enhancer binding protein (C/EBP), delta	NM_007679
Slc10a6	20.1206	9.41203	-0.759754	solute carrier family 10 (sodium/bile acid cotransporter family), member 6	NM_029415
Stc2	2.57405	1.20101	-0.762319	stanniocalcin 2	NM_011491
Adamts1	226.565	105.66	-0.762806	a disintegrin-like and metallopeptidase (reprolysin type) with thrombospondin type 1 motif, 1	NM_009621
Ltb4r1	20.7023	9.6316	-0.765196	leukotriene B4 receptor 1	NM_008519
Gdf15	11.4604	5.32791	-0.76594	growth differentiation factor 15	NM_001330687
Krt19	416.696	192.614	-0.771668	keratin 19	NM_001313963
Akap12	700.607	323.744	-0.771995	A kinase (PRKA) anchor protein (gravin) 12	NM_031185
Bdkrb1	7.12408	3.27797	-0.776255	bradykinin receptor, beta 1	NM_007539
Tgm1	45.267	20.7759	-0.778782	transglutaminase 1, K polypeptide	NM_001161714
P2ry2	41.4186	19.0011	-0.779235	purinergic receptor P2Y, G-protein coupled 2	NM_001302346
Slc39a14	162.369	74.3296	-0.781363	solute carrier family 39 (zinc transporter), member 14	NM_001135151
Sult1a1	27.1917	12.4341	-0.782468	sulfotransferase family 1A, phenol-preferring, member 1	NM_133670
Flnc	30.167	13.7907	-0.782753	filamin C, gamma	NM_001081185
Myrip	13.9301	6.35241	-0.785217	myosin VIIA and Rab interacting protein	NM_144557
Pak6	19.5362	8.86175	-0.790526	p21 (RAC1) activated kinase 6	NM_001033254
Hspb7	27.4007	12.3739	-0.794981	heat shock protein family, member 7 (cardiovascular)	NM_013868
Trim15	1.20127	0.542034	-0.795805	tripartite motif-containing 15	NM_001024134
Hmga1	13.8023	6.20977	-0.798711	high mobility group AT-hook 1	NM_001025427
Sema6b	35.0614	15.7406	-0.800858	sema domain, transmembrane domain (TM), and cytoplasmic domain, (semaphorin) 6B	NM_001130456
Itga5	184.19	82.4217	-0.80412	integrin alpha 5 (fibronectin receptor alpha)	NM_001314041
Osgin1	32.8335	14.6608	-0.806268	oxidative stress induced growth inhibitor 1	NM_027950
Mfsd7c	23.9199	10.6686	-0.807404	#N/A	#N/A
Acpp	10.5449	4.69583	-0.808968	acid phosphatase, prostate	NM_019807
C5ar1	34.1255	15.1842	-0.809789	complement component 5a receptor 1	NM_001173550
Mboat1	37.6087	16.7317	-0.809933	membrane bound O-acyltransferase domain containing 1	NM_153546
Rspo3	6.48604	2.87489	-0.813636	R-spondin 3	NM_028351
Gm38407	3.08659	1.36629	-0.814969	predicted gene, 38407	NR_110487
Sgms2	40.2001	17.785	-0.815513	sphingomyelin synthase 2	NM_028943
Cyp4f18	18.2611	8.0519	-0.818867	cytochrome P450, family 4, subfamily f, polypeptide 18	NM_024444
Steap1	4.18989	1.84413	-0.82067	six transmembrane epithelial antigen of the prostate 1	NM_027399
Prokr1	3.5633	1.56704	-0.821498	prokineticin receptor 1	NM_001355655
Plk3	35.6805	15.6139	-0.826444	polo like kinase 3	NM_001313916
Cd300lf	74.6057	32.5625	-0.829057	CD300 molecule like family member F	NM_001169153
Ppp1r13l	18.2859	7.97951	-0.829251	protein phosphatase 1, regulatory subunit 13 like	NM_001010836
Nt5e	212.384	92.6528	-0.829539	5' nucleotidase, ecto	NM_011851
Itpkc	35.9781	15.6567	-0.832016	inositol 1,4,5-trisphosphate 3-kinase C	NM_181593
Gfpt2	45.1505	19.5967	-0.834637	glutamine fructose-6-phosphate transaminase 2	NM_013529
Clec4d	21.9635	9.47131	-0.841113	C-type lectin domain family 4, member d	NM_001163161
Ms4a8a	23.246	10.009	-0.84265	membrane-spanning 4-domains, subfamily A, member 8A	NM_022430
Gm13889	185.347	79.7231	-0.843673	predicted gene 13889	NM_001145034
Nrg1	11.9701	5.14498	-0.844394	neuregulin 1	NM_001364421
Ttpa	5.2099	2.22689	-0.849956	tocopherol (alpha) transfer protein	NM_001317723
Krt18	596.357	254.887	-0.85002	keratin 18	NM_010664
Egr1	238.245	101.435	-0.853884	early growth response 1	NM_007913
Arg1	14.8932	6.32057	-0.857098	arginase, liver	NM_007482
Has2	4.54432	1.91541	-0.863948	hyaluronan synthase 2	NM_008216
Calca	1.57538	0.662778	-0.86581	calcitonin/calcitonin-related polypeptide, alpha	NM_001033954
Csrnp1	203.339	85.2343	-0.86947	cysteine-serine-rich nuclear protein 1	NM_001357560
Ampd3	80.8104	33.834	-0.870641	adenosine monophosphate deaminase 3	NM_001276301
Sdk2	4.35616	1.82344	-0.870868	sidekick cell adhesion molecule 2	NM_172800
Myom2	18.8818	7.90184	-0.871104	myomesin 2	NM_008664
Cd80	6.77812	2.80166	-0.883488	CD80 antigen	NM_001359898
Krt8	854.251	348.272	-0.897241	keratin 8	NM_031170
Fkbp1b	6.83919	2.78757	-0.897498	FK506 binding protein 1b	NM_016863
Orm1	9.50413	3.86545	-0.899648	orosomucoid 1	NM_008768
Ppl	186.083	75.641	-0.900192	periplakin	NM_008909
Sema5a	105.021	42.6285	-0.901632	sema domain, seven thrombospondin repeats (type 1 and type 1-like), transmembrane domain (TM) and short cytoplasmic domain, (semaphorin) 5A	NM_009154
Siglece	11.4034	4.60602	-0.90655	sialic acid binding Ig-like lectin E	NM_031181
Sbk3	5.53133	2.23412	-0.906582	SH3 domain binding kinase family, member 3	NM_001200041
Spred3	3.47094	1.38055	-0.921944	sprouty-related, EVH1 domain containing 3	NM_182927
Rin1	23.5829	9.37015	-0.922994	Ras and Rab interactor 1	NM_145495
Plaur	151.315	59.7265	-0.929591	plasminogen activator, urokinase receptor	NM_011113
Tmem40	1.74509	0.684681	-0.935606	transmembrane protein 40	NM_001168256
Cd33	19.7957	7.74487	-0.938433	CD33 antigen	NM_001111058
Galnt15	10.1794	3.96011	-0.94409	polypeptide N-acetylgalactosaminyltransferase 15	NM_030166
Spry4	131.557	51.095	-0.945757	sprouty RTK signaling antagonist 4	NM_011898
Ddit4	59.6246	23.0723	-0.949436	DNA-damage-inducible transcript 4	NM_029083
Tinagl1	428.893	165.445	-0.952568	tubulointerstitial nephritis antigen-like 1	NM_001168333
Lox	316.197	121.608	-0.955559	lysyl oxidase	NM_001286181
Zfp791	12.357	4.74659	-0.956796	zinc finger protein 791	NM_001037745
2010107G12Rik	1.18296	0.452297	-0.961433	#N/A	#N/A
Tsku	25.5739	9.74589	-0.964726	tsukushi, small leucine rich proteoglycan	NM_001024619
Nipal1	21.4843	8.15356	-0.968869	NIPA-like domain containing 1	NM_001081205
Ackr3	115.049	43.6514	-0.969127	atypical chemokine receptor 3	NM_001271607
8430408G22Rik	41.9077	15.807	-0.975019	#N/A	#N/A
Has1	13.8712	5.22578	-0.976208	hyaluronan synthase 1	NM_008215
Wfdc21	3.60983	1.35102	-0.982804	WAP four-disulfide core domain 21	NM_183249
Per2	25.5996	9.50673	-0.990576	period circadian clock 2	NM_011066
Egr2	33.3483	12.3227	-0.995567	early growth response 2	NM_001347458
Gm5532	1.49378	0.548688	-1.00153	predicted gene 5532	NR_132128
Speer4c	1.15965	0.425727	-1.00208	spermatogenesis associated glutamate (E)-rich protein 4C	NM_001281511
Ccrn4l	68.2597	24.9925	-1.00474	#N/A	#N/A
Tnfrsf12a	156.935	57.341	-1.00682	tumor necrosis factor receptor superfamily, member 12a	NM_001161746
Cgref1	1.34344	0.490695	-1.00716	cell growth regulator with EF hand domain 1	NM_001160149
Myc	76.3456	27.61	-1.01709	myelocytomatosis oncogene	NM_001177352
Rtn4rl2	14.6341	5.29024	-1.01749	reticulon 4 receptor-like 2	NM_199223
Erdr1	73.8008	26.485	-1.02479	erythroid differentiation regulator 1	NM_133362
Vcan	163.515	58.2975	-1.03135	versican	NM_001081249
Cyr61	427.217	152.152	-1.03241	cysteine rich protein 61	NM_010516
Mmp9	31.7569	11.28	-1.03508	matrix metallopeptidase 9	NM_013599
Ptprn	3.57495	1.26564	-1.03838	protein tyrosine phosphatase, receptor type, N	NM_001359281
Enc1	135.392	47.8561	-1.03998	ectodermal-neural cortex 1	NM_007930
Tfpi2	14.2145	4.98386	-1.04806	tissue factor pathway inhibitor 2	NM_009364
Dhrs9	9.94852	3.48525	-1.04889	dehydrogenase/reductase (SDR family) member 9	NM_175512
Cxcr2	67.3183	23.4459	-1.05474	chemokine (C-X-C motif) receptor 2	NM_009909
Ivl	1.69166	0.588717	-1.05552	involucrin	NM_008412
Cldn2	5.54081	1.90763	-1.06628	claudin 2	NM_016675
Rgcc	143.606	48.9719	-1.07582	regulator of cell cycle	NM_025427
Cxcl2	17.9763	6.10085	-1.08063	chemokine (C-X-C motif) ligand 2	NM_009140
Adam8	97.507	32.5528	-1.09706	a disintegrin and metallopeptidase domain 8	NM_001291066
Inhbb	89.68	29.7566	-1.1032	inhibin beta-B	NM_008381
Nrip3	3.81077	1.22052	-1.13855	nuclear receptor interacting protein 3	NM_020610
Fgf2	10.0098	3.20277	-1.13955	fibroblast growth factor 2	NM_008006
Fam46b	27.7101	8.78247	-1.14904	#N/A	#N/A
5830416P10Rik	3.31704	1.05024	-1.15006	#N/A	#N/A
Doc2b	2.16232	0.676223	-1.16241	double C2, beta	NM_007873
Aspg	3.73746	1.16601	-1.16482	asparaginase	NM_001081169
Plat	166.066	51.4904	-1.17099	plasminogen activator, tissue	NM_008872
Serpine1	361.969	112.034	-1.17276	serine (or cysteine) peptidase inhibitor, clade E, member 1	NM_008871
F13a1	83.1315	25.4764	-1.18267	coagulation factor XIII, A1 subunit	NM_001166391
Pglyrp3	2.19913	0.671539	-1.18624	peptidoglycan recognition protein 3	NM_207247
S100a9	227.118	69.2003	-1.18847	S100 calcium binding protein A9 (calgranulin B)	NM_001281852
Rhov	18.2651	5.51003	-1.19842	ras homolog family member V	NM_145530
S100a14	64.3222	19.3758	-1.19988	S100 calcium binding protein A14	NM_001163525
Fabp4	26.4461	7.80471	-1.22038	fatty acid binding protein 4, adipocyte	NM_024406
Ovgp1	1.46133	0.427626	-1.22885	oviductal glycoprotein 1	NM_007696
Asprv1	10.4798	3.04988	-1.23435	aspartic peptidase, retroviral-like 1	NM_026414
Wisp1	41.3866	11.9508	-1.24216	WNT1 inducible signaling pathway protein 1	NM_018865
Gm10872	2.51176	0.721035	-1.24805	#N/A	#N/A
Hhipl1	1.73777	0.490427	-1.26508	hedgehog interacting protein-like 1	NM_001044380
Cldn4	38.1878	10.7497	-1.26763	claudin 4	NM_009903
Nlrp12	6.03873	1.69741	-1.26909	NLR family, pyrin domain containing 12	NM_001033431
Ptges	166.188	45.979	-1.28494	prostaglandin E synthase	NM_022415
Mmp19	204.308	56.3479	-1.28808	matrix metallopeptidase 19	NM_001164197
Sox9	5.82181	1.59515	-1.29464	SRY (sex determining region Y)-box 9	NM_011448
Mmp8	74.5347	20.1718	-1.30698	matrix metallopeptidase 8	NM_008611
Rasd1	25.2365	6.81863	-1.30863	RAS, dexamethasone-induced 1	NM_009026
Bean1	4.70869	1.2716	-1.30913	brain expressed, associated with Nedd4, 1	NM_001141922
Ackr1	8.48393	2.24444	-1.32972	atypical chemokine receptor 1 (Duffy blood group)	NM_010045
Pde10a	6.35747	1.67926	-1.33128	phosphodiesterase 10A	NM_001290707
Errfi1	457.931	120.821	-1.33241	ERBB receptor feedback inhibitor 1	NM_001356323
Tcf23	5.6743	1.48534	-1.3403	transcription factor 23	NM_053085
Sh2d5	2.08676	0.539503	-1.35272	SH2 domain containing 5	NM_001099631
Ankrd37	17.4449	4.50513	-1.35383	ankyrin repeat domain 37	NM_001039562
Medag	43.6344	11.2468	-1.35576	mesenteric estrogen dependent adipogenesis	NM_001356995
Clca3a1	13.0458	3.27532	-1.38205	chloride channel accessory 3A1	NM_009899
Fkbp5	133.476	33.4321	-1.38441	FK506 binding protein 5	NM_010220
Retnlg	37.9628	9.43931	-1.39172	resistin like gamma	NM_181596
Crispld2	182.786	45.2996	-1.39501	cysteine-rich secretory protein LCCL domain containing 2	NM_001310635
Fam107a	13.947	3.45428	-1.39565	family with sequence similarity 107, member A	NM_001360337
Ptx3	7.77452	1.92263	-1.39716	pentraxin related gene	NM_008987
Map3k6	28.6556	6.97971	-1.41234	mitogen-activated protein kinase kinase kinase 6	NM_016693
Areg	15.3501	3.73465	-1.41347	amphiregulin	NM_009704
Fga	1.92813	0.467221	-1.4175	fibrinogen alpha chain	NM_001111048
2210407C18Rik	4.18844	1.01483	-1.41761	RIKEN cDNA 2210407C18 gene	NM_144544
Thbs1	1673.85	399.217	-1.43338	thrombospondin 1	NM_001313914
S100a8	110.774	26.339	-1.43644	S100 calcium binding protein A8 (calgranulin A)	NM_013650
Lif	61.3876	14.519	-1.44175	leukemia inhibitory factor	NM_001039537
Kcne4	33.6102	7.92247	-1.44513	potassium voltage-gated channel, Isk-related subfamily, gene 4	NM_021342
Fosb	27.0878	6.28744	-1.46053	FBJ osteosarcoma oncogene B	NM_001347586
Fabp7	0.496633	0.114199	-1.46991	fatty acid binding protein 7, brain	NM_021272
Rasgrf1	1.21871	0.269843	-1.5077	RAS protein-specific guanine nucleotide-releasing factor 1	NM_001039655
Pla1a	34.3207	7.51002	-1.51951	phospholipase A1 member A	NM_134102
Per1	117.927	25.6669	-1.52486	period circadian clock 1	NM_001159367
Sphk1	66.5818	14.0932	-1.55274	sphingosine kinase 1	NM_001172472
Tnc	310.349	65.2871	-1.5589	tenascin C	NM_011607
Mrap	3.16649	0.662206	-1.5648	melanocortin 2 receptor accessory protein	NM_029844
Stfa2l1	11.3937	2.37388	-1.56854	stefin A2 like 1	NM_173869
Gm5483	7.38547	1.52969	-1.57445	predicted gene 5483	NM_001082547
Pdk4	62.8324	12.5773	-1.60858	pyruvate dehydrogenase kinase, isoenzyme 4	NM_013743
Gdpd2	8.18863	1.61266	-1.62486	glycerophosphodiester phosphodiesterase domain containing 2	NM_001305941
Apold1	9.79204	1.88006	-1.65027	apolipoprotein L domain containing 1	NM_001109914
Cnga2	2.50426	0.470853	-1.6712	cyclic nucleotide gated channel alpha 2	NM_007724
Adamts4	52.0377	9.5394	-1.69654	a disintegrin-like and metallopeptidase (reprolysin type) with thrombospondin type 1 motif, 4	NM_172845
Pi15	90.6703	16.5518	-1.70074	peptidase inhibitor 15	NM_053191
Rtn4r	2.04038	0.35484	-1.74922	reticulon 4 receptor	NM_022982
Folh1	2.13324	0.361741	-1.77447	folate hydrolase 1	NM_001159706
Fam132b	4.19467	0.685704	-1.81112	#N/A	#N/A
F3	728.687	116.249	-1.83551	coagulation factor III	NM_010171
Bcl2l15	1.30478	0.207911	-1.83668	BCLl2-like 15	NM_001142959
Camp	1.80808	0.287009	-1.84051	cathelicidin antimicrobial peptide	NM_009921
Pappa	16.0389	2.49525	-1.86063	pregnancy-associated plasma protein A	NM_021362
Dio2	50.8113	7.77749	-1.87689	deiodinase, iodothyronine, type II	NM_010050
Olfm4	3.82316	0.580912	-1.88423	olfactomedin 4	NM_001030294
Rasl10b	20.7874	3.01464	-1.93087	RAS-like, family 10, member B	NM_001013386
Il1r2	25.3317	3.59492	-1.95253	interleukin 1 receptor, type II	NM_001360800
Syt8	0.809044	0.112625	-1.97179	synaptotagmin VIII	NM_001285857
BC100530	2.78579	0.374515	-2.00666	cDNA sequence BC100530	NM_001082546
Mt2	288.392	38.6628	-2.00944	metallothionein 2	NM_008630
Gjb4	4.97323	0.662742	-2.01544	gap junction protein, beta 4	NM_008127
Sycp2	1.79893	0.230146	-2.05623	synaptonemal complex protein 2	NM_177191
Mt1	212.448	27.1532	-2.0572	metallothionein 1	NM_013602
Prss22	5.04306	0.632219	-2.07653	protease, serine 22	NM_133731
Hif3a	8.44918	0.916277	-2.22151	hypoxia inducible factor 3, alpha subunit	NM_001162950
Fst	51.6128	5.02305	-2.32973	follistatin	NM_001301373
Fosl1	23.2191	2.19021	-2.36098	fos-like antigen 1	NM_010235
Hmga2	1.66203	0.125255	-2.58544	high mobility group AT-hook 2	NM_001347170
Stfa2	2.77617	0.202599	-2.6176	stefin A2	NM_001082545
Prok2	0.914308	0.0519284	-2.8683	prokineticin 2	NM_001037539
Il24	8.598	0.235804	-3.59628	interleukin 24	NM_053095
Ereg	29.4204	0.709831	-3.72442	epiregulin	NM_007950
Slc6a12	2.65309	0.0421894	-4.14131	solute carrier family 6 (neurotransmitter transporter, betaine/GABA), member 12	NM_001347433

## Sheet: mock.0vsmock.PVM.2
	mock.0	mock.PVM.2	raw_log2	gene_name	refseq
Gapt	1.33802	0.584575	-0.828064	Grb2-binding adaptor, transmembrane	NM_177713
Retnlg	11.1125	4.00027	-1.02171	resistin like gamma	NM_181596
Ccr3	1.39625	0.306229	-1.51721	chemokine (C-C motif) receptor 3	NM_009914

## Sheet: mock.0vsmock.PVM.4
	mock.0	mock.PVM.4	raw_log2	gene_name	refseq
Ccl7	0.201651	159.246	6.67167	chemokine (C-C motif) ligand 7	NM_013654
Cxcl10	1.77624	926.57	6.25699	chemokine (C-X-C motif) ligand 10	NM_021274
Ccl2	0.618247	222.487	5.88574	chemokine (C-C motif) ligand 2	NM_011333
Irg1	0.352501	86.6161	5.50419	#N/A	#N/A
Cxcl9	0.64381	147.636	5.4351	chemokine (C-X-C motif) ligand 9	NM_008599
Trim30d	0.278527	42.5505	5.02893	tripartite motif-containing 30D	NM_001167828
Mx1	1.40048	208.8	5.00456	MX dynamin-like GTPase 1	NM_010846
Rsad2	7.51438	1062.65	4.9517	radical S-adenosyl methionine domain containing 2	NM_021384
Cxcl1	1.67934	205.097	4.80508	chemokine (C-X-C motif) ligand 1	NM_008176
Saa1	0.150902	17.7739	4.76886	serum amyloid A 1	NM_001357493
Sectm1a	0.140277	14.3158	4.6255	secreted and transmembrane 1A	NM_145373
Adamts4	0.545814	45.0456	4.41315	a disintegrin-like and metallopeptidase (reprolysin type) with thrombospondin type 1 motif, 4	NM_172845
Cxcl2	0.536064	43.3034	4.39173	chemokine (C-X-C motif) ligand 2	NM_009140
Sele	0.208511	14.9115	4.2699	selectin, endothelial cell	NM_011345
Cngb3	0.0818077	5.09359	4.13137	cyclic nucleotide gated channel beta 3	NM_013927
Oasl1	3.72713	225.973	4.10478	2'-5' oligoadenylate synthetase-like 1	NM_001359945
Pou3f1	0.0606971	3.62303	4.08917	POU domain, class 3, transcription factor 1	NM_011141
Mx2	2.35286	132.262	4.02916	MX dynamin-like GTPase 2	NM_013606
Irf7	25.0529	1388.8	4.0152	interferon regulatory factor 7	NM_001252600
Apol9a	0.461206	24.6625	3.9792	apolipoprotein L 9a	NM_001162883
Ubd	0.0859016	4.59173	3.97881	ubiquitin D	NM_023137
Mt2	4.45249	233.991	3.96182	metallothionein 2	NM_008630
Zbp1	7.11352	366.834	3.94291	Z-DNA binding protein 1	NM_001139519
Tgtp1	5.01939	257.219	3.93662	T cell specific GTPase 1	NM_011579
Ifit1	18.2939	850.217	3.83893	interferon-induced protein with tetratricopeptide repeats 1	NM_008331
Apol9b	0.523839	23.9196	3.82127	apolipoprotein L 9b	NM_001168660
Ifi44	15.8671	714.155	3.80685	interferon-induced protein 44	NM_133871
Gm4841	0.889919	38.3653	3.76378	predicted gene 4841	NM_001034859
Hpx	0.589853	25.1217	3.75161	hemopexin	NM_017371
Gbp5	14.419	590.985	3.71324	guanylate binding protein 5	NM_153564
Timp1	4.12118	164.414	3.68625	tissue inhibitor of metalloproteinase 1	NM_001044384
Gpr84	0.0776004	3.07513	3.67953	G protein-coupled receptor 84	NM_030720
Ccl12	0.527624	20.6448	3.66684	chemokine (C-C motif) ligand 12	NM_011331
Ido1	0.642074	24.9535	3.66007	indoleamine 2,3-dioxygenase 1	NM_001293690
Fam26f	0.682188	26.4594	3.65806	#N/A	#N/A
Sectm1b	0.24932	9.6039	3.65119	secreted and transmembrane 1B	NM_026907
Ifi202b	4.6519	175.72	3.63162	interferon activated gene 202B	NM_008327
Apod	8.13016	295.734	3.59388	apolipoprotein D	NM_001301353
Apol6	0.535417	19.0241	3.57042	apolipoprotein L 6	NM_001163621
Oas3	6.02492	211.566	3.55863	2'-5' oligoadenylate synthetase 3	NM_145226
Cxcl5	1.65426	57.1147	3.54171	chemokine (C-X-C motif) ligand 5	NM_009141
Phf11a	1.11751	36.7775	3.49378	PHD finger protein 11A	NM_172603
Ifi44l	2.6139	78.3473	3.40031	interferon-induced protein 44 like	NM_031367
Col11a2	2.22281	65.3099	3.38037	collagen, type XI, alpha 2	NM_001317722
Ifng	0.192604	5.58952	3.36801	interferon gamma	NM_008337
Ccl20	0.830398	24.039	3.36553	chemokine (C-C motif) ligand 20	NM_001159738
Morc1	0.0917766	2.58095	3.33655	microrchidia 1	NM_010816
Pla1a	0.383628	10.509	3.31031	phospholipase A1 member A	NM_134102
Usp18	14.2899	381.747	3.2852	ubiquitin specific peptidase 18	NM_011909
A530064D06Rik	0.514473	13.5256	3.2692	RIKEN cDNA A530064D06 gene	NM_001113556
Cxcl3	0.726216	18.5792	3.24195	chemokine (C-X-C motif) ligand 3	NM_203320
Soat2	0.142019	3.63121	3.24136	sterol O-acyltransferase 2	NM_146064
Slfn4	4.57547	113.629	3.21223	schlafen 4	NM_001302559
Tnf	0.672106	16.6133	3.20754	tumor necrosis factor	NM_001278601
Mab21l3	0.193018	4.66324	3.18468	mab-21-like 3 (C. elegans)	NM_172295
Lypd8	0.0665312	1.58541	3.17093	LY6/PLAUR domain containing 8	NM_001083884
Phf11b	4.84697	115.363	3.16973	PHD finger protein 11B	NM_001164327
Ch25h	2.18227	51.8368	3.16774	cholesterol 25-hydroxylase	NM_009890
F830016B08Rik	2.8472	66.8918	3.15674	RIKEN cDNA F830016B08 gene	NM_001101475
Gm12250	14.0072	327.885	3.15309	predicted gene 12250	NM_001135115
Fga	0.0922638	2.13265	3.14047	fibrinogen alpha chain	NM_001111048
Ifi27l2b	0.0409055	0.935751	3.13009	interferon, alpha-inducible protein 27 like 2B	NM_145449
G530011O06Rik	0.735489	16.7718	3.12692	RIKEN cDNA G530011O06 gene	NM_001039559
Ptx3	0.722837	16.3803	3.12065	pentraxin related gene	NM_008987
Ackr1	0.231403	5.18222	3.10883	atypical chemokine receptor 1 (Duffy blood group)	NM_010045
Il1r2	0.644988	14.3297	3.10086	interleukin 1 receptor, type II	NM_001360800
Orm1	0.744916	16.5212	3.09913	orosomucoid 1	NM_008768
Lcn2	72.8822	1609.63	3.09492	lipocalin 2	NM_008491
Il1rn	7.45054	163.161	3.08645	interleukin 1 receptor antagonist	NM_001039701
Oas2	3.92599	85.3177	3.07876	2'-5' oligoadenylate synthetase 2	NM_001347448
Cmpk2	28.2243	611.067	3.07502	cytidine monophosphate (UMP-CMP) kinase 2, mitochondrial	NM_020557
Glrp1	0.0529026	1.08127	3.01744	glutamine repeat protein 1	NM_008132
Fcgr1	5.12756	104.628	3.01578	Fc receptor, IgG, high affinity I	NM_010186
Ccl8	0.434862	8.68373	2.99418	chemokine (C-C motif) ligand 8	NM_021443
Atf3	8.24991	163.211	2.98484	activating transcription factor 3	NM_007498
Oasl2	37.1843	724.802	2.97001	2'-5' oligoadenylate synthetase-like 2	NM_001359181
Cd274	24.4497	467.581	2.95096	CD274 antigen	NM_021893
Gbp3	36.6562	698.045	2.9467	guanylate binding protein 3	NM_001289492
Rgs16	0.78464	14.7817	2.93592	regulator of G-protein signaling 16	NM_011267
Fgg	0.146253	2.73202	2.92746	fibrinogen gamma chain	NM_001317105
Il12b	0.250634	4.67858	2.92676	interleukin 12b	NM_001303244
Vcan	10.0856	183.62	2.90176	versican	NM_001081249
Tmem8c	0.0873491	1.58305	2.8972	#N/A	#N/A
Rtn4rl2	0.64055	11.57	2.89385	reticulon 4 receptor-like 2	NM_199223
Tarm1	0.133918	2.39469	2.88378	T cell-interacting, activating receptor on myeloid cells 1	NM_001362148
Clec4e	2.85343	50.2946	2.86937	C-type lectin domain family 4, member e	NM_019948
B4galnt2	0.0814542	1.40918	2.85073	beta-1,4-N-acetyl-galactosaminyl transferase 2	NM_008081
Tnfrsf9	1.0962	18.7817	2.84103	tumor necrosis factor receptor superfamily, member 9	NM_001077508
Apol10b	0.451105	7.72016	2.83989	apolipoprotein L 10B	NM_177820
Xcl1	0.277842	4.59334	2.80531	chemokine (C motif) ligand 1	NM_008510
Rasl10b	1.12454	18.4179	2.79595	RAS-like, family 10, member B	NM_001013386
Ccl3	0.90553	14.8265	2.79565	chemokine (C-C motif) ligand 3	NM_011337
Ms4a4c	8.08925	129.799	2.77545	membrane-spanning 4-domains, subfamily A, member 4C	NM_029499
Stfa2	0.0609183	0.970976	2.76877	stefin A2	NM_001082545
Tnfaip6	0.682325	10.7255	2.75487	tumor necrosis factor alpha induced protein 6	NM_009398
Gzmb	4.2759	66.4961	2.74415	granzyme B	NM_013542
Dhx58	8.20596	127.343	2.74203	DEXH (Asp-Glu-X-His) box polypeptide 58	NM_030150
Ms4a6d	9.11699	140.154	2.7326	membrane-spanning 4-domains, subfamily A, member 6D	NM_026835
Ocstamp	0.0843404	1.27963	2.71947	osteoclast stimulatory transmembrane protein	NM_029021
Herc6	23.9005	361.095	2.71524	hect domain and RLD 6	NM_025992
Mcoln2	1.57718	23.7351	2.71132	mucolipin 2	NM_001005846
Gdf15	0.904937	13.5541	2.70658	growth differentiation factor 15	NM_001330687
Bst2	43.417	642.933	2.69519	bone marrow stromal cell antigen 2	NM_198095
Krt17	0.0390758	0.576929	2.69222	keratin 17	NM_010663
Batf2	3.28465	48.0088	2.68212	basic leucine zipper transcription factor, ATF-like 2	NM_001356604
Cxcl13	3.14295	44.7585	2.65612	chemokine (C-X-C motif) ligand 13	NM_018866
Slc26a4	1.55885	22.1814	2.65531	solute carrier family 26, member 4	NM_011867
Ddx60	8.2193	116.566	2.65197	DEAD (Asp-Glu-Ala-Asp) box polypeptide 60	NM_001081215
Steap4	34.4088	486.782	2.6495	STEAP family member 4	NM_054098
Phf11d	21.8479	308.308	2.64699	PHD finger protein 11D	NM_001164323
Mrgpra2b	0.112493	1.58552	2.64577	MAS-related GPR, member A2B	NM_153101
Ccl19	0.445602	6.21701	2.63562	chemokine (C-C motif) ligand 19	NM_011888
B430306N03Rik	1.68957	23.4978	2.63243	RIKEN cDNA B430306N03 gene	NM_177083
Htr7	0.215233	2.96769	2.62382	5-hydroxytryptamine (serotonin) receptor 7	NM_001347442
Retnla	51.4812	701.578	2.61211	resistin like alpha	NM_020509
Socs1	3.59905	49.0343	2.61185	suppressor of cytokine signaling 1	NM_001271603
Mthfd2	3.67559	50.0372	2.61105	methylenetetrahydrofolate dehydrogenase (NAD+ dependent), methenyltetrahydrofolate cyclohydrolase	NM_008638
Irgm1	45.281	604.206	2.59103	immunity-related GTPase family M member 1	NM_001355757
Mefv	1.08001	14.2074	2.57679	Mediterranean fever	NM_001161790
Pyhin1	5.52058	71.8317	2.56584	#N/A	#N/A
Ifit1bl2	3.94171	49.6125	2.53263	interferon induced protein with tetratricopeptide repeats 1B like 2	NM_001362130
Cldn2	0.523314	6.57182	2.53036	claudin 2	NM_016675
Plac8	25.8427	323.715	2.52784	placenta-specific 8	NM_139198
Slc2a6	1.53094	19.0135	2.51927	solute carrier family 2 (facilitated glucose transporter), member 6	NM_001177627
Oas1b	1.96147	24.3284	2.51795	2'-5' oligoadenylate synthetase 1B	NM_001083925
Syt12	1.02794	12.6171	2.50749	synaptotagmin XII	NM_134164
Osm	0.712523	8.71445	2.50393	oncostatin M	NM_001013365
Gm6377	0.601676	7.23989	2.48764	predicted gene 6377	NM_001037917
BC094916	1.3531	16.095	2.47611	#N/A	#N/A
Pla2g4c	0.227766	2.67687	2.46409	phospholipase A2, group IVC (cytosolic, calcium-independent)	NM_001004762
Gm5483	0.393753	4.52957	2.44266	predicted gene 5483	NM_001082547
Spic	0.180252	2.05524	2.43379	Spi-C transcription factor (Spi-1/PU.1 related)	NM_011461
Gm6904	0.165786	1.88138	2.42906	predicted gene 6904	NM_001164329
Ereg	0.216801	2.44294	2.42198	epiregulin	NM_007950
Mt1	15.8519	178.534	2.42149	metallothionein 1	NM_013602
Arsi	0.720208	7.99581	2.40713	arylsulfatase i	NM_001038499
1700123I01Rik	0.186061	2.00735	2.3785	#N/A	#N/A
Mlkl	7.04504	75.9802	2.37815	mixed lineage kinase domain-like	NM_001310613
Olfm4	0.438095	4.45785	2.31999	olfactomedin 4	NM_001030294
Nlrc5	14.205	143.007	2.3093	NLR family, CARD domain containing 5	NM_001033207
Rtp4	22.4303	224.419	2.3031	receptor transporter protein 4	NM_023386
Insrr	0.15554	1.55504	2.30236	insulin receptor-related receptor	NM_011832
Trim30a	38.9309	387.2	2.29715	tripartite motif-containing 30A	NM_001357467
Tlr9	4.31554	42.7037	2.29206	toll-like receptor 9	NM_031178
Plekha4	4.15026	40.9919	2.2902	pleckstrin homology domain containing, family A (phosphoinositide binding specific) member 4	NM_148927
Bean1	0.2109	2.08215	2.28978	brain expressed, associated with Nedd4, 1	NM_001141922
Tgm1	2.8165	27.0381	2.26175	transglutaminase 1, K polypeptide	NM_001161714
Speer4c	0.129373	1.23457	2.25578	spermatogenesis associated glutamate (E)-rich protein 4C	NM_001281511
Xaf1	18.5814	176.594	2.25169	XIAP associated factor 1	NM_001037713
Socs3	31.1094	295.605	2.25151	suppressor of cytokine signaling 3	NM_007707
Gjb4	0.0726856	0.689537	2.24988	gap junction protein, beta 4	NM_008127
Chl1	1.13419	10.7021	2.24452	cell adhesion molecule L1-like	NM_007697
Msr1	5.98739	55.3886	2.22472	macrophage scavenger receptor 1	NM_001113326
Ifi27l2a	22.075	203.765	2.22252	interferon, alpha-inducible protein 27 like 2A	NM_001281830
Rgs1	1.42738	12.975	2.20718	regulator of G-protein signaling 1	NM_015811
BC147527	2.40594	21.5119	2.19067	cDNA sequence BC147527	NM_001037925
A530032D15Rik	0.276649	2.47081	2.18955	RIKEN cDNA A530032D15Rik gene	NM_213615
Fcrlb	0.075034	0.663584	2.17971	Fc receptor-like B	NM_001029984
Gbp7	99.8237	877.994	2.17423	guanylate binding protein 7	NM_001083312
Ube2l6	29.327	253.49	2.15681	ubiquitin-conjugating enzyme E2L 6	NM_019949
Trim30b	0.061399	0.527883	2.15148	tripartite motif-containing 30B	NM_175648
Lgals3bp	117.24	1005.74	2.14926	lectin, galactoside-binding, soluble, 3 binding protein	NM_011150
Il1b	10.5737	90.6684	2.14884	interleukin 1 beta	NM_008361
Mmp8	3.69952	31.1861	2.13177	matrix metallopeptidase 8	NM_008611
Lag3	1.40054	11.7735	2.12899	lymphocyte-activation gene 3	NM_008479
Isg20	25.8743	215.546	2.11992	interferon-stimulated protein	NM_001113527
Cd14	19.2508	159.545	2.11477	CD14 antigen	NM_009841
Slc39a14	22.3887	180.087	2.08488	solute carrier family 39 (zinc transporter), member 14	NM_001135151
Rasd1	2.26028	17.9904	2.07435	RAS, dexamethasone-induced 1	NM_009026
D17H6S56E-5	63.2273	499.732	2.06733	DNA segment, Chr 17, human D6S56E 5	NM_033075
Gjd3	0.111319	0.876905	2.064	gap junction protein, delta 3	NM_178596
Car13	5.4978	43.2814	2.06337	carbonic anhydrase 13	NM_024495
Casp4	7.54273	58.5747	2.04972	caspase 4, apoptosis-related cysteine peptidase	NM_007609
Stat1	143.919	1112.63	2.04523	signal transducer and activator of transcription 1	NM_001205313
Siglec1	10.2648	79.2236	2.04355	sialic acid binding Ig-like lectin 1, sialoadhesin	NM_011426
Apol7a	0.364807	2.80481	2.03972	apolipoprotein L 7a	NM_001164640
Epsti1	7.81419	60.0723	2.03961	epithelial stromal interaction 1 (breast)	NM_029495
Tnip3	0.959664	7.35634	2.03674	TNFAIP3 interacting protein 3	NM_001001495
BC100530	0.19358	1.48381	2.03668	cDNA sequence BC100530	NM_001082546
Has1	1.786	13.5922	2.02952	hyaluronan synthase 1	NM_008215
Serpinb2	0.11959	0.905019	2.02388	serine (or cysteine) peptidase inhibitor, clade B, member 2	NM_001174170
Serpine1	46.9096	354.955	2.02377	serine (or cysteine) peptidase inhibitor, clade E, member 1	NM_008871
Egr1	34.8498	260.64	2.01209	early growth response 1	NM_007913
Ifih1	70.6511	517.88	1.99199	interferon induced with helicase C domain 1	NM_001164477
Ptafr	4.74052	34.7072	1.9908	platelet-activating factor receptor	NM_001081211
Slc7a5	5.91248	43.0648	1.98564	solute carrier family 7 (cationic amino acid transporter, y+ system), member 5	NM_011404
Inhba	0.916124	6.65747	1.98334	inhibin beta-A	NM_008380
Ccl17	0.827897	5.91652	1.96662	chemokine (C-C motif) ligand 17	NM_011332
Scimp	1.96131	13.9937	1.96499	SLP adaptor and CSK interacting membrane protein	NM_001045526
Ccl22	2.86219	20.29	1.95854	chemokine (C-C motif) ligand 22	NM_009137
Stat2	55.6156	389.464	1.94631	signal transducer and activator of transcription 2	NM_019963
Bcl3	11.7122	81.3789	1.93848	B cell leukemia/lymphoma 3	NM_033601
Wfdc17	2.74177	18.87	1.92897	WAP four-disulfide core domain 17	NM_001081957
Chrna7	0.880881	5.99557	1.91785	cholinergic receptor, nicotinic, alpha polypeptide 7	NM_007390
Slamf7	4.37256	29.7591	1.91779	SLAM family member 7	NM_001347184
Daxx	31.6665	215.434	1.91739	Fas death domain-associated protein	NM_001199733
Gm13889	45.3675	308.031	1.9154	predicted gene 13889	NM_001145034
Stra6l	0.615965	4.14922	1.90749	STRA6-like	NM_001305421
Hap1	15.2775	102.896	1.90734	huntingtin-associated protein 1	NM_001359052
Slamf8	1.1518	7.75054	1.90643	SLAM family member 8	NM_029084
Thbs1	154.627	1032.33	1.89856	thrombospondin 1	NM_001313914
Pydc4	0.821157	5.47329	1.89692	#N/A	#N/A
Slc13a2	0.73764	4.82122	1.87733	solute carrier family 13 (sodium-dependent dicarboxylate transporter), member 2	NM_022411
Cd80	0.671466	4.38588	1.87668	CD80 antigen	NM_001359898
Lif	2.76162	17.9619	1.87244	leukemia inhibitory factor	NM_001039537
Ddx4	0.305843	1.97753	1.86653	DEAD (Asp-Glu-Ala-Asp) box polypeptide 4	NM_001145885
9330175E14Rik	0.109233	0.704728	1.86433	RIKEN cDNA 9330175E14 gene	NR_015514
Parp14	140.29	903.263	1.8623	poly (ADP-ribose) polymerase family, member 14	NM_001039530
Slc7a11	3.72764	23.6416	1.84723	solute carrier family 7 (cationic amino acid transporter, y+ system), member 11	NM_011990
Dnase1l3	1.4093	8.90925	1.844	deoxyribonuclease 1-like 3	NM_007870
Ctps	39.6394	249.744	1.84061	cytidine 5'-triphosphate synthase	NM_001355491
Tnfaip3	36.0092	225.663	1.83527	tumor necrosis factor, alpha-induced protein 3	NM_001166402
Il1f9	2.27307	14.2035	1.83236	interleukin 1 family, member 9	NM_153511
Tnfaip2	34.5941	215.818	1.83075	tumor necrosis factor, alpha-induced protein 2	NM_009396
Bdkrb1	0.896084	5.58486	1.82978	bradykinin receptor, beta 1	NM_007539
Nfil3	9.3481	57.9422	1.82427	nuclear factor, interleukin 3, regulated	NM_017373
Slfn1	10.2286	63.3776	1.82393	schlafen 1	NM_011407
Dtx3l	57.4839	355.102	1.8209	deltex 3-like, E3 ubiquitin ligase	NM_001013371
Gadd45g	11.8884	72.8903	1.81339	growth arrest and DNA-damage-inducible 45 gamma	NM_011817
Parp9	54.68	334.869	1.81224	poly (ADP-ribose) polymerase family, member 9	NM_030253
Ppa1	15.7063	95.8912	1.80915	pyrophosphatase (inorganic) 1	NM_026438
Lgals9	101.724	620.364	1.80804	lectin, galactose binding, soluble 9	NM_001159301
Fcgr4	5.61238	33.7474	1.79393	Fc receptor, IgG, low affinity IV	NM_144559
Gm13293	0.303534	1.82168	1.79202	predicted gene 13293	NR_040369
Pydc3	3.65862	21.5543	1.77349	#N/A	#N/A
Trafd1	51.8042	305.098	1.77316	TRAF type zinc finger domain containing 1	NM_001163470
Zc3h12a	8.38191	49.23	1.77043	zinc finger CCCH type containing 12A	NM_153159
Znfx1	150.19	880.365	1.76843	zinc finger, NFX1-type containing 1	NM_001033196
Gm7609	1.57288	9.2172	1.76816	predicted pseudogene 7609	NM_001081746
Gpr15	0.198114	1.16054	1.7678	G protein-coupled receptor 15	NM_001162955
Stfa2l1	0.820506	4.78362	1.76303	stefin A2 like 1	NM_173869
Nod2	3.20906	18.662	1.76051	nucleotide-binding oligomerization domain containing 2	NM_145857
C3ar1	4.41849	25.5789	1.75597	complement component 3a receptor 1	NM_009779
Il12rb1	1.01034	5.79327	1.74641	interleukin 12 receptor, beta 1	NM_008353
Rab20	5.05202	28.1949	1.71935	RAB20, member RAS oncogene family	NM_011227
Ddx58	79.4181	440.413	1.71299	DEAD (Asp-Glu-Ala-Asp) box polypeptide 58	NM_172689
Cyp7b1	3.16677	17.5258	1.71096	cytochrome P450, family 7, subfamily b, polypeptide 1	NM_007825
Cd177	9.72089	53.5661	1.70664	CD177 antigen	NM_026862
S100a9	44.0943	237.276	1.68289	S100 calcium binding protein A9 (calgranulin B)	NM_001281852
Nfkbie	11.5066	61.7962	1.68092	nuclear factor of kappa light polypeptide gene enhancer in B cells inhibitor, epsilon	NM_001304956
Ccr1	7.57449	40.6103	1.67923	chemokine (C-C motif) receptor 1	NM_009912
Tnfsf8	0.901356	4.82925	1.67855	tumor necrosis factor (ligand) superfamily, member 8	NM_009403
S100a8	19.8018	105.814	1.67591	S100 calcium binding protein A8 (calgranulin A)	NM_013650
Nav3	0.840534	4.44603	1.66573	neuron navigator 3	NM_001081035
Parp11	15.5838	81.9111	1.65941	poly (ADP-ribose) polymerase family, member 11	NM_001346512
1700066B19Rik	0.243037	1.27321	1.65608	RIKEN cDNA 1700066B19 gene	NM_001033168
Ffar2	0.509247	2.66005	1.65317	free fatty acid receptor 2	NM_001168509
Gch1	11.0557	57.6691	1.65177	GTP cyclohydrolase 1	NM_008102
Coch	0.713993	3.71672	1.64972	cochlin	NM_001198835
Tnfrsf12a	16.4923	85.7981	1.6491	tumor necrosis factor receptor superfamily, member 12a	NM_001161746
Ppp1r14d	1.00334	5.21735	1.64866	protein phosphatase 1, regulatory inhibitor subunit 14D	NM_001290796
Samd9l	102.628	533.111	1.64762	sterile alpha motif domain containing 9-like	NM_010156
Themis2	14.6696	75.8636	1.64316	thymocyte selection associated family member 2	NM_001033308
Arid5a	21.4559	110.6	1.63992	AT rich interactive domain 5A (MRF1-like)	NM_001172205
Cebpd	96.7033	497.619	1.63819	CCAAT/enhancer binding protein (C/EBP), delta	NM_007679
Doc2b	0.883642	4.52028	1.63228	double C2, beta	NM_007873
Parp12	60.3429	308.597	1.63199	poly (ADP-ribose) polymerase family, member 12	NM_172893
Apobec1	10.5101	53.6791	1.63069	apolipoprotein B mRNA editing enzyme, catalytic polypeptide 1	NM_001134391
Fkbp5	19.6502	100.227	1.62935	FK506 binding protein 5	NM_010220
Sp140	19.6315	100.056	1.62859	Sp140 nuclear body protein	NM_001013817
Gpr35	5.10019	25.8237	1.62202	G protein-coupled receptor 35	NM_001104529
Tnfsf9	0.958649	4.8535	1.62193	tumor necrosis factor (ligand) superfamily, member 9	NM_009404
Tap2	71.9776	363.935	1.62062	transporter 2, ATP-binding cassette, sub-family B (MDR/TAP)	NM_011530
Aldh1l2	2.03546	10.2724	1.61874	aldehyde dehydrogenase 1 family, member L2	NM_153543
Ccrn4l	6.87213	34.5415	1.61469	#N/A	#N/A
Asb4	0.479199	2.40711	1.61407	ankyrin repeat and SOCS box-containing 4	NM_001355662
Klrk1	5.67369	28.474	1.61315	killer cell lectin-like receptor subfamily K, member 1	NM_001083322
Reg3g	20.1305	100.316	1.60609	regenerating islet-derived 3 gamma	NM_011260
Gbp9	92.152	456.234	1.59957	guanylate-binding protein 9	NM_172777
Tlr13	10.6069	52.5089	1.59947	toll-like receptor 13	NM_205820
Marcksl1	18.2488	89.9347	1.59498	MARCKS-like 1	NM_010807
Plekhs1	0.135243	0.665047	1.59278	pleckstrin homology domain containing, family S member 1	NM_001164263
Slc13a3	0.42246	2.07276	1.59054	solute carrier family 13 (sodium-dependent dicarboxylate transporter), member 3	NM_054055
Clca3a1	0.814614	3.99401	1.58984	chloride channel accessory 3A1	NM_009899
Adgrg5	1.96546	9.63386	1.58956	adhesion G protein-coupled receptor G5	NM_001033468
Piwil2	0.303694	1.48371	1.58628	piwi-like RNA-mediated gene silencing 2	NM_001364321
Slc15a3	25.5266	124.234	1.58244	solute carrier family 15, member 3	NM_023044
Dmbt1	0.37816	1.83445	1.57918	deleted in malignant brain tumors 1	NM_001347632
Tmc5	1.85332	8.91201	1.57042	transmembrane channel-like gene family 5	NM_001105252
Cd300lf	6.43475	30.6397	1.56058	CD300 molecule like family member F	NM_001169153
Sp110	28.4928	135.379	1.55843	Sp110 nuclear body protein	NM_030194
Myc	7.82103	36.9565	1.55293	myelocytomatosis oncogene	NM_001177352
Asprv1	1.31898	6.20149	1.54793	aspartic peptidase, retroviral-like 1	NM_026414
I830077J02Rik	1.43472	6.73922	1.54697	RIKEN cDNA I830077J02 gene	NM_001033780
Clec4d	3.5374	16.5595	1.54357	C-type lectin domain family 4, member d	NM_001163161
Tlr2	21.1105	98.6166	1.54147	toll-like receptor 2	NM_011905
Uba7	40.7304	189.747	1.53872	ubiquitin-like modifier activating enzyme 7	NM_023738
Nrip3	0.413009	1.91703	1.53506	nuclear receptor interacting protein 3	NM_020610
Ifi35	34.0348	157.705	1.53334	interferon-induced protein 35	NM_027320
Tifa	8.25306	38.2342	1.53315	TRAF-interacting protein with forkhead-associated domain	NM_001356430
Pim1	24.1972	110.993	1.52323	proviral integration site 1	NM_001364913
Mitd1	10.4475	47.7462	1.51954	MIT, microtubule interacting and transport, domain containing 1	NM_001356262
Snx10	17.4515	79.0528	1.51069	sorting nexin 10	NM_001127348
Cd69	4.54697	20.5313	1.50749	CD69 antigen	NM_001033122
Nt5c3	20.7003	93.0295	1.50277	5'-nucleotidase, cytosolic III	NM_001252374
Has2	0.554336	2.47826	1.49754	hyaluronan synthase 2	NM_008216
Cd180	7.15462	31.8402	1.49297	CD180 antigen	NM_001360519
Relb	18.218	80.9045	1.49086	avian reticuloendotheliosis viral (v-rel) oncogene related B	NM_001290457
F3	44.5723	197.128	1.48674	coagulation factor III	NM_010171
Pml	49.6041	219.226	1.48603	promyelocytic leukemia	NM_001311088
Klra2	3.3738	14.8794	1.48394	killer cell lectin-like receptor, subfamily A, member 2	NM_001170851
Hcar2	5.63966	24.7931	1.48074	hydroxycarboxylic acid receptor 2	NM_030701
Nmi	24.9781	109.317	1.47625	N-myc (and STAT) interactor	NM_001141948
Junb	54.5854	236.479	1.46609	jun B proto-oncogene	NM_008416
Trib3	5.51701	23.8664	1.46463	tribbles pseudokinase 3	NM_144554
Arc	0.576989	2.49255	1.46324	activity regulated cytoskeletal-associated protein	NM_001276684
Sp100	80.0952	344.449	1.45873	nuclear antigen Sp100	NM_001313712
Lrrc25	2.93694	12.6291	1.45864	leucine rich repeat containing 25	NM_153074
Lrg1	35.7525	149.799	1.43268	leucine-rich alpha-2-glycoprotein 1	NM_029796
Spats2l	25.933	107.96	1.42624	spermatogenesis associated, serine-rich 2-like	NM_001164566
Irf5	16.3867	68.1712	1.42555	interferon regulatory factor 5	NM_001252382
Psat1	12.7158	52.8715	1.42502	phosphoserine aminotransferase 1	NM_001205339
Cd86	3.91085	16.2468	1.42414	CD86 antigen	NM_019388
Tnc	26.4038	109.583	1.42317	tenascin C	NM_011607
Myd88	37.4823	155.468	1.42257	myeloid differentiation primary response gene 88	NM_010851
Mmp25	1.69078	7.00174	1.42097	matrix metallopeptidase 25	NM_001033339
Tmem173	17.7728	73.4132	1.41843	transmembrane protein 173	NM_001289591
5430427O19Rik	1.59771	6.53923	1.40925	RIKEN cDNA 5430427O19 gene	NM_001163539
Cxcr2	14.3792	58.7583	1.40765	chemokine (C-X-C motif) receptor 2	NM_009909
Ly6e	411.196	1678.36	1.4065	lymphocyte antigen 6 complex, locus E	NM_001164036
Csf2	1.75633	7.1531	1.40432	colony stimulating factor 2 (granulocyte-macrophage)	NM_009969
Adar	71.7585	291.946	1.40326	adenosine deaminase, RNA-specific	NM_001038587
Nlrp3	4.53805	18.4594	1.40308	NLR family, pyrin domain containing 3	NM_001359638
Irf1	116.444	473.545	1.40283	interferon regulatory factor 1	NM_001159393
Nampt	91.9555	373.717	1.40219	nicotinamide phosphoribosyltransferase	NM_021524
Lrp8	1.58563	6.43789	1.40122	low density lipoprotein receptor-related protein 8, apolipoprotein e receptor	NM_001080926
Rasa4	6.46754	26.0893	1.39473	RAS p21 protein activator 4	NM_001039103
Amica1	9.52059	38.3798	1.39407	#N/A	#N/A
Mov10	22.9023	92.1885	1.3926	Moloney leukemia virus 10	NM_001163440
Csf1	46.3216	185.643	1.38822	colony stimulating factor 1 (macrophage)	NM_001113529
Pgf	3.26684	13.0682	1.38636	placental growth factor	NM_001271705
Wars	160.773	639.844	1.38123	tryptophanyl-tRNA synthetase	NM_001164314
Asap3	12.6594	50.313	1.37986	ArfGAP with SH3 domain, ankyrin repeat and PH domain 3	NM_001008232
Fgl2	61.1191	242.139	1.37669	fibrinogen-like protein 2	NM_008013
Trim15	0.188786	0.74636	1.3746	tripartite motif-containing 15	NM_001024134
Trim21	22.3346	88.2847	1.37443	tripartite motif-containing 21	NM_001082552
Xdh	327.553	1288.81	1.36982	xanthine dehydrogenase	NM_011723
Ogfr	53.5302	210.495	1.36922	opioid growth factor receptor	NM_031373
Mb21d1	3.18206	12.4442	1.36373	#N/A	#N/A
Adm	17.7093	69.2213	1.36322	adrenomedullin	NM_009627
Dctd	0.226382	0.884753	1.36308	dCMP deaminase	NM_001161515
Clec5a	2.79095	10.8887	1.36134	C-type lectin domain family 5, member a	NM_001038604
Birc3	39.1461	152.34	1.35881	baculoviral IAP repeat-containing 3	NM_007464
Hrh2	0.431335	1.67635	1.35749	histamine receptor H2	NM_001010973
Gm21188	3.01663	11.7042	1.35581	predicted gene, 21188	NM_001302966
Dck	13.3196	51.6446	1.35515	deoxycytidine kinase	NM_007832
Aoah	1.25693	4.85923	1.35221	acyloxyacyl hydrolase	NM_001281854
Ccl11	2.19313	8.47446	1.35173	chemokine (C-C motif) ligand 11	NM_011330
AW112010	39.9105	154.115	1.35106	expressed sequence AW112010	NM_001177351
Osmr	79.33	303.933	1.34319	oncostatin M receptor	NM_001310469
Ms4a6b	17.7907	68.076	1.34195	membrane-spanning 4-domains, subfamily A, member 6B	NM_027209
Gdpd2	1.59891	6.10262	1.33939	glycerophosphodiester phosphodiesterase domain containing 2	NM_001305941
Etv4	0.222272	0.847816	1.33876	ets variant 4	NM_001316365
Milr1	2.18677	8.33856	1.33846	mast cell immunoglobulin like receptor 1	NM_001033435
Asns	21.3051	80.7104	1.33192	asparagine synthetase	NM_012055
Rnd1	16.4978	62.3	1.32874	Rho family GTPase 1	NM_172612
Trim34a	7.87575	29.6425	1.32542	tripartite motif-containing 34A	NM_001357679
Csrnp1	52.9572	198.871	1.32317	cysteine-serine-rich nuclear protein 1	NM_001357560
Steap1	0.636369	2.38693	1.32198	six transmembrane epithelial antigen of the prostate 1	NM_027399
Mmp13	0.991846	3.697	1.31571	matrix metallopeptidase 13	NM_008607
Tigit	0.36702	1.36704	1.31499	T cell immunoreceptor with Ig and ITIM domains	NM_001146325
Dhrs9	1.84599	6.86522	1.31345	dehydrogenase/reductase (SDR family) member 9	NM_175512
H2-T24	117.562	437.03	1.31304	histocompatibility 2, T region locus 24	NM_008207
Pdcd1	0.433478	1.60584	1.30956	programmed cell death 1	NM_008798
Art2a-ps	0.21153	0.783145	1.30895	ADP-ribosyltransferase 2a, pseudogene	NM_007490
Psmb9	29.5442	109.163	1.30695	proteasome (prosome, macropain) subunit, beta type 9 (large multifunctional peptidase 2)	NM_013585
Egr2	4.52443	16.6965	1.30571	early growth response 2	NM_001347458
Ctla4	0.462628	1.70439	1.30404	cytotoxic T-lymphocyte-associated protein 4	NM_001281976
Dio2	3.61505	13.259	1.29957	deiodinase, iodothyronine, type II	NM_010050
Nwd2	1.40503	5.15197	1.29932	NACHT and WD repeat domain containing 2	NM_028470
C3	803.063	2941.06	1.29809	complement component 3	NM_009778
Rnf19b	40.5811	148.513	1.29737	ring finger protein 19B	NM_029219
Psme2	68.9391	250.011	1.28828	proteasome (prosome, macropain) activator subunit 2 (PA28 beta)	NM_001029855
Casp1	6.89947	24.9986	1.28737	caspase 1	NM_009807
Bid	4.52994	16.3967	1.28637	BH3 interacting domain death agonist	NM_007544
Cst7	0.74553	2.69527	1.28516	cystatin F (leukocystatin)	NM_009977
Clec4a1	5.78092	20.8624	1.28339	C-type lectin domain family 4, member a1	NM_199311
Klk1	1.17824	4.23815	1.2801	kallikrein 1	NM_001320331
Maff	26.133	93.8734	1.27875	v-maf musculoaponeurotic fibrosarcoma oncogene family, protein F (avian)	NM_001304830
Muc4	24.1474	86.5297	1.27631	mucin 4	NM_080457
Arg2	8.25103	29.5553	1.27593	arginase type II	NM_009705
Gpr176	0.279556	1.00035	1.2749	G protein-coupled receptor 176	NM_201367
Ccl9	17.3883	62.1718	1.2741	chemokine (C-C motif) ligand 9	NM_011338
Tlr3	39.8716	142.035	1.27041	toll-like receptor 3	NM_001357316
C1rb	2.62536	9.35199	1.27037	complement component 1, r subcomponent B	NM_001113356
Aldh1a3	0.772217	2.74438	1.26804	aldehyde dehydrogenase family 1, subfamily A3	NM_053080
Aim1	29.3932	104.226	1.2658	#N/A	#N/A
Gpr85	0.27364	0.967067	1.26245	G protein-coupled receptor 85	NM_001330666
Sdf2l1	13.9848	49.1817	1.25755	stromal cell-derived factor 2-like 1	NM_022324
Slc39a2	2.46156	8.64926	1.25668	solute carrier family 39 (zinc transporter), member 2	NM_001039676
Slc25a22	15.2825	53.2604	1.24849	solute carrier family 25 (mitochondrial carrier, glutamate), member 22	NM_001177576
Slc7a1	26.1764	90.9733	1.24571	solute carrier family 7 (cationic amino acid transporter, y+ system), member 1	NM_001301424
Pfkfb3	97.3713	337.693	1.24361	6-phosphofructo-2-kinase/fructose-2,6-biphosphatase 3	NM_001177752
Clu	128.023	438.094	1.23023	clusterin	NM_013492
Treml2	8.61038	29.2378	1.2225	triggering receptor expressed on myeloid cells-like 2	NM_001033405
Apold1	3.19275	10.7723	1.2161	apolipoprotein L domain containing 1	NM_001109914
Il15	3.94756	13.3169	1.21594	interleukin 15	NM_001254747
Lpxn	4.17312	14.0577	1.2145	leupaxin	NM_001361971
Sfrp1	14.6577	49.3329	1.21363	secreted frizzled-related protein 1	NM_013834
Mpeg1	205.002	684.742	1.20602	macrophage expressed gene 1	NM_010821
Atp10a	19.3869	64.3948	1.20043	ATPase, class V, type 10A	NM_009728
Nuak2	14.1289	46.8763	1.19929	NUAK family, SNF1-like kinase, 2	NM_001195025
Pigr	129.522	428.205	1.19575	polymeric immunoglobulin receptor	NM_011082
Il15ra	5.7399	18.9709	1.19546	interleukin 15 receptor, alpha chain	NM_001271497
Mmp19	19.6657	64.9613	1.19491	matrix metallopeptidase 19	NM_001164197
C1ra	83.212	274.872	1.19491	complement component 1, r subcomponent A	NM_023143
Piwil4	1.89135	6.23622	1.19308	piwi-like RNA-mediated gene silencing 4	NM_177905
Trim6	1.36979	4.5119	1.19206	tripartite motif-containing 6	NM_001013616
Mmp3	10.9394	36.0319	1.19204	matrix metallopeptidase 3	NM_010809
Il1a	9.57816	31.4701	1.18955	interleukin 1 alpha	NM_010554
E230013L22Rik	1.55493	5.10322	1.18844	RIKEN cDNA E230013L22 gene	NR_126558
Noxo1	3.8747	12.7145	1.18828	NADPH oxidase organizer 1	NM_001357836
1600014C10Rik	17.1392	56.1152	1.18604	RIKEN cDNA 1600014C10 gene	NM_001085385
Fcgr2b	10.6171	34.7554	1.18587	Fc receptor, IgG, low affinity IIb	NM_001077189
Samhd1	261.904	854.509	1.18255	SAM domain and HD domain, 1	NM_001139520
Lgi2	4.47314	14.5704	1.1809	leucine-rich repeat LGI family, member 2	NM_001310604
Litaf	59.2213	192.738	1.18005	LPS-induced TN factor	NM_019980
Ifrd1	62.8528	204.37	1.17914	interferon-related developmental regulator 1	NM_013562
Igsf6	8.67948	28.2158	1.17892	immunoglobulin superfamily, member 6	NM_030691
Cd72	5.31192	17.2233	1.17631	CD72 antigen	NM_001110320
Slc7a8	8.50998	27.5557	1.17497	solute carrier family 7 (cationic amino acid transporter, y+ system), member 8	NM_016972
Tapbpl	41.4916	133.704	1.17014	TAP binding protein-like	NM_145391
Igf2bp2	19.3988	62.3075	1.16687	insulin-like growth factor 2 mRNA binding protein 2	NM_183029
Tcirg1	30.4325	97.5767	1.16513	T cell, immune regulator 1, ATPase, H+ transporting, lysosomal V0 protein A3	NM_001136091
Slc5a1	5.35104	17.1122	1.1625	solute carrier family 5 (sodium/glucose cotransporter), member 1	NM_019810
Ifitm1	24.3483	77.719	1.16064	interferon induced transmembrane protein 1	NM_001112715
Pstpip1	5.89299	18.7836	1.15922	proline-serine-threonine phosphatase-interacting protein 1	NM_011193
Glipr2	27.7767	88.1563	1.15491	GLI pathogenesis-related 2	NM_027450
Rhou	15.739	49.8276	1.15243	ras homolog family member U	NM_133955
Gm11127	57.9247	182.926	1.14994	predicted gene 11127	NM_001199967
Fos	25.9604	81.9482	1.14951	FBJ osteosarcoma oncogene	NM_010234
Styk1	0.31474	0.992916	1.1489	serine/threonine/tyrosine kinase 1	NM_172891
Slc5a9	0.519919	1.63956	1.14851	solute carrier family 5 (sodium/glucose cotransporter), member 9	NM_145551
Ptgir	4.39462	13.8522	1.14806	prostaglandin I receptor (IP)	NM_008967
Pnpt1	19.3077	60.804	1.14715	polyribonucleotide nucleotidyltransferase 1	NM_027869
P2ry13	4.10306	12.8806	1.14399	purinergic receptor P2Y, G-protein coupled 13	NM_028808
Cdkn1a	94.3681	295.081	1.14005	cyclin-dependent kinase inhibitor 1A (P21)	NM_001111099
Nfkbid	1.37782	4.30724	1.13979	nuclear factor of kappa light polypeptide gene enhancer in B cells inhibitor, delta	NM_001360906
Slco1a5	3.16895	9.90126	1.13926	solute carrier organic anion transporter family, member 1a5	NM_001267707
Psme1	126.106	392.594	1.13565	proteasome (prosome, macropain) activator subunit 1 (PA28 alpha)	NM_011189
Pttg1	2.16497	6.73495	1.1349	pituitary tumor-transforming gene 1	NM_001131054
Lbp	69.3869	215.368	1.13265	lipopolysaccharide binding protein	NM_008489
Tubb6	29.1945	90.5514	1.13194	tubulin, beta 6 class V	NM_026473
Ikbke	9.19171	28.5047	1.13177	inhibitor of kappaB kinase epsilon	NM_019777
Gda	29.1541	90.3473	1.13107	guanine deaminase	NM_010266
Bambi-ps1	0.807829	2.5034	1.13106	BMP and activin membrane-bound inhibitor, pseudogene (Xenopus laevis)	NR_027919
Cxcl16	64.8426	200.46	1.12865	chemokine (C-X-C motif) ligand 16	NM_023158
Gfpt2	11.9951	36.8853	1.12331	glutamine fructose-6-phosphate transaminase 2	NM_013529
Hsd11b2	1.14127	3.50404	1.12178	hydroxysteroid 11-beta dehydrogenase 2	NM_008289
Aida	64.2579	196.897	1.11977	axin interactor, dorsalization associated	NM_145626
Elf3	21.7762	66.6805	1.1191	E74-like factor 3	NM_001163131
Spry4	53.6804	162.975	1.11055	sprouty RTK signaling antagonist 4	NM_011898
Tuba1c	19.1336	57.7016	1.10384	tubulin, alpha 1C	NM_009448
Nmral1	3.75032	11.3054	1.10344	NmrA-like family domain containing 1	NM_001290761
Disp2	8.4446	25.4378	1.10271	dispatched RND tramsporter family member 2	NM_170593
Zufsp	10.5404	31.7426	1.10244	#N/A	#N/A
Gm38407	0.337966	1.01767	1.10233	predicted gene, 38407	NR_110487
Ptges	25.5319	76.811	1.10142	prostaglandin E synthase	NM_022415
Tlr7	10.9978	33.0264	1.09962	toll-like receptor 7	NM_001290755
Ncf4	11.4829	34.3959	1.09708	neutrophil cytosolic factor 4	NM_008677
Hspa5	544.499	1628.99	1.09585	heat shock protein 5	NM_001163434
Fgr	18.7695	55.9294	1.09186	FGR proto-oncogene, Src family tyrosine kinase	NM_010208
Tdrd7	60.5413	180.351	1.09158	tudor domain containing 7	NM_001290475
Gm11974	0.825156	2.45223	1.08918	#N/A	#N/A
Aldh18a1	11.9327	35.4577	1.08906	aldehyde dehydrogenase 18 family, member A1	NM_019698
Inhbb	20.958	62.2519	1.08867	inhibin beta-B	NM_008381
Ptgs2	19.3735	57.4241	1.08656	prostaglandin-endoperoxide synthase 2	NM_011198
Neurl3	29.6519	87.6545	1.08388	neuralized E3 ubiquitin protein ligase 3	NM_153408
Hk2	19.4309	57.3379	1.0821	hexokinase 2	NM_013820
P2ry2	12.4169	36.6214	1.08158	purinergic receptor P2Y, G-protein coupled 2	NM_001302346
Basp1	13.2859	39.1725	1.08128	brain abundant, membrane attached signal protein 1	NM_027395
Micall2	3.69064	10.8607	1.07935	MICAL-like 2	NM_174850
C130026I21Rik	0.642646	1.88669	1.07699	RIKEN cDNA C130026I21 gene	NM_001037909
Pstpip2	4.57986	13.4376	1.07639	proline-serine-threonine phosphatase-interacting protein 2	NM_013831
Plek	70.103	205.446	1.07522	pleckstrin	NM_019549
Gm8979	1.89101	5.5101	1.06947	very large inducible GTPase 1 pseudogene	NR_030719
Rin1	3.76411	10.9222	1.06529	Ras and Rab interactor 1	NM_145495
Ddit3	14.9225	43.2829	1.06489	DNA-damage inducible transcript 3	NM_001290183
S100a14	6.74239	19.4602	1.05996	S100 calcium binding protein A14	NM_001163525
Sod2	95.8347	276.409	1.05926	superoxide dismutase 2, mitochondrial	NM_013671
Itga7	16.9198	48.6696	1.05657	integrin alpha 7	NM_001330160
Ankrd1	55.9455	160.657	1.0549	ankyrin repeat domain 1 (cardiac muscle)	NM_013468
Ms4a7	2.05307	5.89553	1.05486	membrane-spanning 4-domains, subfamily A, member 7	NM_001025610
Hn1l	23.8178	68.3854	1.05473	#N/A	#N/A
Map3k8	8.55755	24.5174	1.05257	mitogen-activated protein kinase kinase kinase 8	NM_007746
Rhov	0.855909	2.44858	1.0511	ras homolog family member V	NM_145530
Lpar1	24.7963	70.6343	1.04682	lysophosphatidic acid receptor 1	NM_001290486
Serpina10	0.909983	2.5907	1.04626	serine (or cysteine) peptidase inhibitor, clade A (alpha-1 antiproteinase, antitrypsin), member 10	NM_001301404
Slc12a8	0.38422	1.09116	1.04378	solute carrier family 12 (potassium/chloride transporters), member 8	NM_001083902
Dll1	27.7385	78.6915	1.04271	delta like canonical Notch ligand 1	NM_007865
Vnn1	10.0441	28.4358	1.04066	vanin 1	NM_011704
Emilin2	25.8095	72.9297	1.03875	elastin microfibril interfacer 2	NM_001357336
Afp	0.563829	1.59152	1.03769	alpha fetoprotein	NM_007423
Gpx2	12.069	34.0543	1.03732	glutathione peroxidase 2	NM_030677
Adam8	9.60417	27.0316	1.03481	a disintegrin and metallopeptidase domain 8	NM_001291066
Cd40	16.3859	45.9649	1.03146	CD40 antigen	NM_011611
Bcl2a1b	5.31385	14.9038	1.0313	B cell leukemia/lymphoma 2 related protein A1b	NM_007534
Hpse	8.16413	22.8728	1.0302	heparanase	NM_152803
Fosl2	93.0272	260.308	1.02897	fos-like antigen 2	NM_008037
Cp	345.693	962.481	1.02396	ceruloplasmin	NM_001042611
Zfp36	108.55	302.075	1.02346	zinc finger protein 36	NM_011756
Tsku	7.55318	21.0036	1.02273	tsukushi, small leucine rich proteoglycan	NM_001024619
Slc11a1	5.2559	14.5825	1.02047	solute carrier family 11 (proton-coupled divalent metal ion transporters), member 1	NM_013612
Upp1	14.2054	39.3598	1.01912	uridine phosphorylase 1	NM_001159401
Ccrl2	47.3881	131.24	1.01866	chemokine (C-C motif) receptor-like 2	NM_001302376
Cadm3	1.7297	4.78133	1.01677	cell adhesion molecule 3	NM_053199
Il10ra	17.2471	47.6458	1.01615	interleukin 10 receptor, alpha	NM_001324486
Chmp4b	144.838	399.673	1.01503	charged multivesicular body protein 4B	NM_029362
Gpr65	4.33571	11.9615	1.01481	G-protein coupled receptor 65	NM_008152
Slc4a11	1.6279	4.47796	1.01187	solute carrier family 4, sodium bicarbonate transporter-like, member 11	NM_001081162
Hmga1	2.26897	6.22547	1.00932	high mobility group AT-hook 1	NM_001025427
Trim14	19.7249	53.8958	1.00517	tripartite motif-containing 14	NM_029077
Tor1aip2	111.731	304.793	1.00354	torsin A interacting protein 2	NM_001160180
Nlrp12	1.28641	3.50647	1.00276	NLR family, pyrin domain containing 12	NM_001033431
Kcnab1	0.833708	2.26575	0.999777	potassium voltage-gated channel, shaker-related subfamily, beta member 1	NM_001289450
Papd7	33.3383	90.5754	0.999475	#N/A	#N/A
Enpp4	103.396	280.864	0.999303	ectonucleotide pyrophosphatase/phosphodiesterase 4	NM_001357996
Sox9	1.59045	4.3171	0.99857	SRY (sex determining region Y)-box 9	NM_011448
Samsn1	10.4068	28.2312	0.997968	SAM domain, SH3 domain and nuclear localization signals, 1	NM_023380
Prss30	0.279726	0.757303	0.995953	protease, serine 30	NM_013921
Clip4	32.7372	88.4444	0.993862	CAP-GLY domain containing linker protein family, member 4	NM_001271483
Hbegf	40.8308	110.308	0.993835	heparin-binding EGF-like growth factor	NM_010415
Vnn3	2.34304	6.32805	0.993542	vanin 3	NM_011979
Ms4a4d	16.0771	43.4153	0.993419	membrane-spanning 4-domains, subfamily A, member 4D	NM_025658
Slfn5	343.488	927.403	0.993235	schlafen 5	NM_183201
Fam46a	34.3454	92.4959	0.990696	#N/A	#N/A
Aldh1b1	4.7392	12.7294	0.988051	aldehyde dehydrogenase 1 family, member B1	NM_028270
Cars	21.0184	56.4514	0.987981	cysteinyl-tRNA synthetase	NM_001252593
C4a	6.42479	17.2411	0.987129	complement component 4A (Rodgers blood group)	NM_011413
Tmem171	2.20858	5.91695	0.98547	transmembrane protein 171	NM_001025606
4933412E12Rik	6.16848	16.4661	0.981852	RIKEN cDNA 4933412E12 gene	NR_038025
Pcgf5	15.5317	41.4473	0.981542	polycomb group ring finger 5	NM_029508
Spsb1	18.7029	49.6475	0.976271	splA/ryanodine receptor domain and SOCS box containing 1	NM_029035
Gpr171	3.26991	8.67748	0.975969	G protein-coupled receptor 171	NM_173398
Arhgef37	5.08003	13.477	0.975666	Rho guanine nucleotide exchange factor (GEF) 37	NM_177828
Itgam	23.1362	61.3694	0.975511	integrin alpha M	NM_001082960
Tnfrsf1b	58.8653	155.954	0.97431	tumor necrosis factor receptor superfamily, member 1b	NM_011610
Ttc22	1.06938	2.83091	0.973517	tetratricopeptide repeat domain 22	NM_177667
Nfkbia	165.568	437.189	0.970982	nuclear factor of kappa light polypeptide gene enhancer in B cells inhibitor, alpha	NM_010907
Creld2	31.7822	83.8056	0.969593	cysteine-rich with EGF-like domains 2	NM_029720
Sphk1	17.9503	47.2871	0.968632	sphingosine kinase 1	NM_001172472
Tgfbi	64.2878	168.458	0.96332	transforming growth factor, beta induced	NM_009369
Rcan1	47.88	125.405	0.962851	regulator of calcineurin 1	NM_001081549
Atf4	118.297	309.792	0.962704	activating transcription factor 4	NM_001287180
Timd4	0.875917	2.29273	0.962228	T cell immunoglobulin and mucin domain containing 4	NM_178759
Hif1a	110.428	288.494	0.960314	hypoxia inducible factor 1, alpha subunit	NM_001313919
Slc25a25	41.9037	109.043	0.956367	solute carrier family 25 (mitochondrial carrier, phosphate carrier), member 25	NM_001164357
Mettl1	4.37669	11.3698	0.954668	methyltransferase like 1	NM_010792
Wfdc21	0.856193	2.22227	0.95379	WAP four-disulfide core domain 21	NM_183249
Ascc3	57.4777	149.086	0.953125	activating signal cointegrator 1 complex subunit 3	NM_198007
C4b	131.524	340.514	0.951264	complement component 4B (Chido blood group)	NM_009780
Rhoc	92.6394	239.479	0.949752	ras homolog family member C	NM_001291859
Rrp12	11.2121	28.974	0.9494	ribosomal RNA processing 12 homolog (S. cerevisiae)	NM_199447
Gm14005	2.0184	5.20923	0.948128	predicted gene 14005	NR_028589
Cyr61	112.391	290.042	0.948042	cysteine rich protein 61	NM_010516
Kcne4	8.54661	22.0189	0.946365	potassium voltage-gated channel, Isk-related subfamily, gene 4	NM_021342
Cldn4	3.68911	9.4949	0.945369	claudin 4	NM_009903
Phgdh	12.7777	32.8859	0.945338	3-phosphoglycerate dehydrogenase	NM_016966
March5	61.9184	159.342	0.945238	membrane-associated ring finger (C3HC4) 5	NM_001164336
Serpinb9b	1.82189	4.68121	0.943679	serine (or cysteine) peptidase inhibitor, clade B, member 9b	NM_011452
Spdl1	1.45729	3.74183	0.942995	spindle apparatus coiled-coil protein 1	NM_027411
Aspg	0.872257	2.23867	0.942553	asparaginase	NM_001081169
Lipg	77.0765	197.675	0.941825	lipase, endothelial	NM_010720
Gsdmd	24.5326	62.6306	0.937249	gasdermin D	NM_026960
Sh3bp2	13.2165	33.7159	0.936503	SH3-domain binding protein 2	NM_001136088
Cnga2	0.474708	1.20887	0.934743	cyclic nucleotide gated channel alpha 2	NM_007724
Sema7a	114.806	292.197	0.934184	sema domain, immunoglobulin domain (Ig), and GPI membrane anchor, (semaphorin) 7A	NM_011352
Vcam1	110.354	279.848	0.930555	vascular cell adhesion molecule 1	NM_011693
Cited4	1.25981	3.19148	0.929528	Cbp/p300-interacting transactivator, with Glu/Asp-rich carboxy-terminal domain, 4	NM_019563
Bcl2a1d	4.08631	10.3493	0.929277	B cell leukemia/lymphoma 2 related protein A1d	NM_007536
Acsm1	3.41882	8.65409	0.928737	acyl-CoA synthetase medium-chain family member 1	NM_054094
Ubc	33.9549	85.7713	0.926651	ubiquitin C	NM_019639
Tinagl1	96.9493	244.652	0.92565	tubulointerstitial nephritis antigen-like 1	NM_001168333
Kif5c	0.961049	2.42245	0.92451	kinesin family member 5C	NM_008449
Malt1	29.2317	73.6753	0.924413	MALT1 paracaspase	NM_001365019
Tnfrsf11a	8.6112	21.6974	0.92413	tumor necrosis factor receptor superfamily, member 11a, NFKB activator	NM_009399
Klra17	0.814422	2.05044	0.923332	killer cell lectin-like receptor, subfamily A, member 17	NM_133203
Il2ra	3.34521	8.38533	0.918956	interleukin 2 receptor, alpha chain	NM_008367
Nlgn2	32.3796	81.1258	0.918472	neuroligin 2	NM_001364137
Pla2g7	20.3344	50.8567	0.916695	phospholipase A2, group VII (platelet-activating factor acetylhydrolase, plasma)	NM_013737
Ptpn2	24.7114	61.7264	0.915445	protein tyrosine phosphatase, non-receptor type 2	NM_001127177
Fbxw17	7.94593	19.8312	0.914595	F-box and WD-40 domain protein 17	NM_175401
Sh3pxd2b	51.5201	128.275	0.912207	SH3 and PX domains 2B	NM_177364
Csf3r	33.6584	83.7117	0.911116	colony stimulating factor 3 receptor (granulocyte)	NM_001252651
Mfsd7a	2.50159	6.22074	0.910961	major facilitator superfamily domain containing 7A	NM_001359977
Mthfd1l	5.53999	13.7602	0.909787	methylenetetrahydrofolate dehydrogenase (NADP+ dependent) 1-like	NM_001170785
Sap30	6.75696	16.7776	0.909473	sin3 associated polypeptide	NM_021788
Ly86	8.10273	20.0875	0.907899	lymphocyte antigen 86	NM_010745
Smpdl3b	3.70438	9.14264	0.903433	sphingomyelin phosphodiesterase, acid-like 3B	NM_133888
Zcchc2	35.3424	87.1444	0.902483	zinc finger, CCHC domain containing 2	NM_001122675
Snx20	7.91505	19.5154	0.90244	sorting nexin 20	NM_027840
Dhfr	6.35173	15.6589	0.902315	dihydrofolate reductase	NM_010049
Trim12c	54.7529	134.802	0.90098	tripartite motif-containing 12C	NM_001146007
AI662270	8.35034	20.5296	0.899565	expressed sequence AI662270	NR_015519
Insl6	0.374656	0.919789	0.898137	insulin-like 6	NM_013754
Tor1aip1	170.491	418.134	0.897121	torsin A interacting protein 1	NM_001160018
Hmox1	29.5521	72.3931	0.895955	heme oxygenase 1	NM_010442
Hyou1	151.81	371.492	0.894901	hypoxia up-regulated 1	NM_021395
Cish	27.5134	66.8763	0.888172	cytokine inducible SH2-containing protein	NM_001317354
Rnf114	91.8295	222.86	0.886608	ring finger protein 114	NM_001356496
Zmynd15	3.75133	9.10404	0.886607	zinc finger, MYND-type containing 15	NM_001029929
Tgm2	609.156	1477.19	0.885822	transglutaminase 2, C polypeptide	NM_009373
Sema4d	31.8068	77.02	0.884386	sema domain, immunoglobulin domain (Ig), transmembrane domain (TM) and short cytoplasmic domain, (semaphorin) 4D	NM_001281880
Naa25	24.0824	58.2697	0.8836	N(alpha)-acetyltransferase 25, NatB auxiliary subunit	NM_172722
Spi1	25.9788	62.8233	0.883046	spleen focus forming virus (SFFV) proviral integration oncogene	NM_011355
Hif3a	2.26116	5.46384	0.882271	hypoxia inducible factor 3, alpha subunit	NM_001162950
Ass1	0.49881	1.20239	0.879842	argininosuccinate synthetase 1	NM_007494
Cd200r4	4.27232	10.2933	0.87934	CD200 receptor 4	NM_207244
Trib1	45.4094	109.381	0.87912	tribbles pseudokinase 1	NM_144549
Slamf9	4.41742	10.6313	0.878245	SLAM family member 9	NM_029612
B4galt5	45.2591	108.808	0.877185	UDP-Gal:betaGlcNAc beta 1,4-galactosyltransferase, polypeptide 5	NM_019835
Vav1	18.9739	45.5432	0.875599	vav 1 oncogene	NM_001163815
Bcl2a1a	3.34725	8.01966	0.873758	B cell leukemia/lymphoma 2 related protein A1a	NM_009742
Erich3	3.64937	8.74216	0.873603	glutamate rich 3	NM_175176
Brip1	2.23073	5.33049	0.871115	BRCA1 interacting protein C-terminal helicase 1	NM_178309
5430416N02Rik	1.49783	3.57727	0.870582	RIKEN cDNA 5430416N02 gene	NR_034038
Ggt5	6.51623	15.5536	0.869994	gamma-glutamyltransferase 5	NM_001359425
Egr3	3.08513	7.3534	0.86857	early growth response 3	NM_001289925
Nfkbib	18.1487	43.1706	0.866563	nuclear factor of kappa light polypeptide gene enhancer in B cells inhibitor, beta	NM_001306222
Lair1	5.54844	13.1365	0.861875	leukocyte-associated Ig-like receptor 1	NM_001113474
Cyp1b1	11.1928	26.4999	0.861869	cytochrome P450, family 1, subfamily b, polypeptide 1	NM_001364889
H2-M3	15.2037	35.9859	0.861586	histocompatibility 2, M region locus 3	NM_013819
Eef1e1	7.81563	18.4756	0.860323	eukaryotic translation elongation factor 1 epsilon 1	NM_025380
Itpkc	13.4546	31.7824	0.859593	inositol 1,4,5-trisphosphate 3-kinase C	NM_181593
Gm10872	0.556831	1.31465	0.859063	#N/A	#N/A
Ciita	26.4808	62.1795	0.853605	class II transactivator	NM_001243760
Gca	15.3792	36.1097	0.853547	grancalcin	NM_145523
Shisa4	2.6433	6.19763	0.852138	shisa family member 4	NM_175259
Casp12	14.2204	33.3387	0.852042	caspase 12	NM_009808
Hck	34.1447	80.0389	0.851905	hemopoietic cell kinase	NM_001172117
Susd6	213.971	501.493	0.851747	sushi domain containing 6	NM_001242419
Ampd3	29.3889	68.6767	0.848794	adenosine monophosphate deaminase 3	NM_001276301
Ggct	3.04776	7.11184	0.847356	gamma-glutamyl cyclotransferase	NM_026637
Sema4c	39.4435	92.0062	0.846988	sema domain, immunoglobulin domain (Ig), transmembrane domain (TM) and short cytoplasmic domain, (semaphorin) 4C	NM_001126047
Lhx6	2.18828	5.09442	0.845031	LIM homeobox protein 6	NM_001083125
Etv6	39.2086	91.2503	0.844709	ets variant 6	NM_001303102
AB124611	8.15029	18.9535	0.843937	cDNA sequence AB124611	NM_001198794
Sass6	5.98006	13.884	0.842304	SAS-6 centriolar assembly protein	NM_001289568
Rab32	11.3948	26.3562	0.838549	RAB32, member RAS oncogene family	NM_026405
Ripk3	5.40545	12.5019	0.83847	receptor-interacting serine-threonine kinase 3	NM_001164107
Odc1	69.8053	160.935	0.83529	ornithine decarboxylase, structural 1	NM_013614
Slc25a33	3.53025	8.13553	0.834871	solute carrier family 25, member 33	NM_027460
Rptn	1.63879	3.77568	0.834619	repetin	NM_009100
Calca	0.558368	1.28126	0.830581	calcitonin/calcitonin-related polypeptide, alpha	NM_001033954
Ece2	2.6219	6.00128	0.828073	endothelin converting enzyme 2	NM_139293
Clic4	1104.43	2527.83	0.828034	chloride intracellular channel 4 (mitochondrial)	NM_013885
Lcp2	20.1413	46.063	0.827239	lymphocyte cytosolic protein 2	NM_010696
Rmdn3	28.7546	65.6309	0.825249	regulator of microtubule dynamics 3	NM_001033136
Ube2cbp	0.501882	1.14347	0.823461	ubiquitin-conjugating enzyme E2C binding protein	NM_027394
St14	54.6989	124.224	0.820245	suppression of tumorigenicity 14 (colon carcinoma)	NM_011176
Chek1	0.786081	1.7844	0.819779	checkpoint kinase 1	NM_007691
Gins1	0.914498	2.0737	0.818713	GINS complex subunit 1 (Psf1 homolog)	NM_001163476
C1qc	16.9817	38.5026	0.818591	complement component 1, q subcomponent, C chain	NM_007574
Syne4	1.36623	3.09733	0.818484	spectrin repeat containing, nuclear envelope family member 4	NM_001290565
Ripk2	15.1217	34.2687	0.818101	receptor (TNFRSF)-interacting serine-threonine kinase 2	NM_001329751
Plaur	40.6165	92.0341	0.817985	plasminogen activator, urokinase receptor	NM_011113
Il13ra1	57.0541	129.199	0.817357	interleukin 13 receptor, alpha 1	NM_133990
Sdc4	201.975	457.281	0.817157	syndecan 4	NM_011521
Noc4l	10.0914	22.7885	0.814578	NOC4 like	NM_153570
Slco4a1	1.39689	3.15339	0.814231	solute carrier organic anion transporter family, member 4a1	NM_001355218
Cd63	103.008	232.346	0.813419	CD63 antigen	NM_001042580
Artn	1.31593	2.96727	0.813097	artemin	NM_001284191
C1qb	15.829	35.6471	0.811827	complement component 1, q subcomponent, beta polypeptide	NM_009777
Batf	4.91508	11.0594	0.810976	basic leucine zipper transcription factor, ATF-like	NM_016767
Gpr179	7.56145	17.0077	0.810605	G protein-coupled receptor 179	NM_001081220
Il2rb	20.2852	45.5349	0.808585	interleukin 2 receptor, beta chain	NM_008368
Stx11	21.7729	48.8686	0.808472	syntaxin 11	NM_001163590
Gjb2	4.15954	9.3336	0.808216	gap junction protein, beta 2	NM_008125
Pycr1	0.717338	1.60864	0.807598	pyrroline-5-carboxylate reductase 1	NM_001348222
Gale	4.92053	11.0323	0.80741	galactose-4-epimerase, UDP	NM_001356493
Xirp1	4.78323	10.7228	0.807256	xin actin-binding repeat containing 1	NM_001081339
Cd53	49.9042	111.486	0.803797	CD53 antigen	NM_007651
Cd83	11.8989	26.5732	0.803459	CD83 antigen	NM_001289915
Fam107a	9.66849	21.555	0.801736	family with sequence similarity 107, member A	NM_001360337
Tspo	85.1017	189.641	0.801285	translocator protein	NM_009775
Gars	70.4148	156.774	0.800399	glycyl-tRNA synthetase	NM_180678
Tma16	5.10622	11.3672	0.80027	translation machinery associated 16	NM_001357208
Nop58	34.1162	75.9029	0.799683	NOP58 ribonucleoprotein	NM_018868
Ctss	151.719	336.337	0.796086	cathepsin S	NM_001267695
Alpk1	12.8708	28.4708	0.793921	alpha-kinase 1	NM_027808
Zc3hav1	78.5465	173.644	0.793317	zinc finger CCCH type, antiviral 1	NM_001347122
Prf1	12.0842	26.7123	0.793224	perforin 1 (pore forming protein)	NM_011073
Tmsb10	287.993	635.847	0.79202	thymosin, beta 10	NM_001039392
Fasl	1.07762	2.37682	0.791009	Fas ligand (TNF superfamily, member 6)	NM_001205243
Igf1	21.9768	48.4491	0.790527	insulin-like growth factor 1	NM_001111274
Suv39h2	1.38592	3.05303	0.789774	suppressor of variegation 3-9 2	NM_022724
Pvr	35.1273	77.3136	0.78889	poliovirus receptor	NM_027514
Runx3	8.07368	17.766	0.78868	runt related transcription factor 3	NM_019732
Tacstd2	46.7219	102.772	0.788297	tumor-associated calcium signal transducer 2	NM_020047
Tenm4	2.71116	5.95831	0.78741	teneurin transmembrane protein 4	NM_001310760
Ccdc86	10.6276	23.3372	0.786593	coiled-coil domain containing 86	NM_023731
Abtb2	11.0196	24.1834	0.785992	ankyrin repeat and BTB (POZ) domain containing 2	NM_178890
Ltb4r1	1.96961	4.31819	0.784999	leukotriene B4 receptor 1	NM_008519
Bak1	39.3575	86.2807	0.784918	BCL2-antagonist/killer 1	NM_007523
Ptpro	4.02892	8.83188	0.78487	protein tyrosine phosphatase, receptor type, O	NM_001164401
Adamts3	2.42922	5.3183	0.783583	a disintegrin-like and metallopeptidase (reprolysin type) with thrombospondin type 1 motif, 3	NM_001081401
Ccl5	17.1232	37.4818	0.783422	chemokine (C-C motif) ligand 5	NM_013653
Gem	29.4768	64.3673	0.781002	GTP binding protein (gene overexpressed in skeletal muscle)	NM_010276
Uchl3	7.64167	16.6811	0.780662	ubiquitin carboxyl-terminal esterase L3 (ubiquitin thiolesterase)	NM_016723
Aen	21.9985	48.0079	0.78039	apoptosis enhancing nuclease	NM_001162939
Rmi2	0.893598	1.94971	0.780179	RecQ mediated genome instability 2	NM_001033278
Ntrk1	0.348789	0.761002	0.780169	neurotrophic tyrosine kinase, receptor, type 1	NM_001033124
Slc16a1	32.6229	71.1514	0.779795	solute carrier family 16 (monocarboxylic acid transporters), member 1	NM_009196
Tlr1	5.69219	12.4109	0.779478	toll-like receptor 1	NM_001276445
Pik3ap1	37.3856	81.4917	0.779215	phosphoinositide-3-kinase adaptor protein 1	NM_031376
Cry1	15.6568	34.0336	0.776447	cryptochrome 1 (photolyase-like)	NM_007771
Pprc1	29.5665	64.0697	0.773332	peroxisome proliferative activated receptor, gamma, coactivator-related 1	NM_001081214
Lrrc59	100.511	217.647	0.77261	leucine rich repeat containing 59	NM_133807
Adap1	6.30429	13.6335	0.771302	ArfGAP with dual PH domains 1	NM_172723
Dusp2	4.85122	10.4787	0.770118	dual specificity phosphatase 2	NM_010090
Tbrg1	78.2077	168.74	0.768993	transforming growth factor beta regulated gene 1	NM_025289
Ccdc122	1.54552	3.33046	0.767749	coiled-coil domain containing 122	NM_001310648
Cd44	160.01	344.597	0.767138	CD44 antigen	NM_001039150
Irf8	48.2061	103.777	0.766762	interferon regulatory factor 8	NM_001301811
Mctp2	6.66392	14.3327	0.765835	multiple C2 domains, transmembrane 2	NM_001024703
Rdh12	1.3226	2.84178	0.764832	retinol dehydrogenase 12	NM_001313971
Lamc2	180.458	387.677	0.764677	laminin, gamma 2	NM_008485
Hcls1	41.2741	88.668	0.764665	hematopoietic cell specific Lyn substrate 1	NM_008225
Cybb	134.479	288.795	0.764311	cytochrome b-245, beta polypeptide	NM_007807
Abra	2.27944	4.89419	0.764118	actin-binding Rho activating protein	NM_175456
Rnf135	10.286	22.0518	0.762611	ring finger protein 135	NM_028019
Lgals3	72.0922	154.274	0.760782	lectin, galactose binding, soluble 3	NM_001145953
Derl3	1.00386	2.14522	0.759384	Der1-like domain family, member 3	NM_001358983
Naa20	27.8119	59.3339	0.757717	N(alpha)-acetyltransferase 20, NatB catalytic subunit	NM_001141965
Hspb1	79.1803	168.911	0.757646	heat shock protein 1	NM_013560
Batf3	0.602174	1.28417	0.757318	basic leucine zipper transcription factor, ATF-like 3	NM_030060
Iqgap2	28.0566	59.8095	0.756942	IQ motif containing GTPase activating protein 2	NM_027711
Pappa	4.54753	9.69247	0.756765	pregnancy-associated plasma protein A	NM_021362
Gla	14.1754	30.2049	0.756497	galactosidase, alpha	NM_013463
Sdcbp2	1.30487	2.77744	0.755426	syndecan binding protein (syntenin) 2	NM_145535
Cox18	8.37477	17.8102	0.754549	cytochrome c oxidase assembly protein 18	NM_001033310
Stat3	209.69	445.473	0.753509	signal transducer and activator of transcription 3	NM_011486
Grn	224.099	475.331	0.751922	granulin	NM_008175
Katna1	22.4421	47.5653	0.751165	katanin p60 (ATPase-containing) subunit A1	NM_011835
Plat	38.2681	81.0337	0.750248	plasminogen activator, tissue	NM_008872
Lat2	4.60399	9.74635	0.749968	linker for activation of T cells family, member 2	NM_020044
Cemip	2.83828	5.99791	0.748211	cell migration inducing protein, hyaluronan binding	NM_030728
Dclk1	9.17141	19.3761	0.74795	doublecortin-like kinase 1	NM_001111051
Pycard	4.67222	9.8244	0.743235	PYD and CARD domain containing	NM_023258
Ccdc25	23.1642	48.704	0.743155	coiled-coil domain containing 25	NM_145944
Bhlhe40	46.4153	97.5805	0.743047	basic helix-loop-helix family, member e40	NM_011498
Sowahb	4.0267	8.45886	0.742266	sosondowah ankyrin repeat domain family member B	NM_175270
Rhbg	2.81067	5.90332	0.742093	Rhesus blood group-associated B glycoprotein	NM_021375
Hk3	17.3965	36.5138	0.741423	hexokinase 3	NM_001033245
Sppl2a	174.016	364.517	0.739423	signal peptide peptidase like 2A	NM_023220
Wnt7b	3.96594	8.30597	0.739231	wingless-type MMTV integration site family, member 7B	NM_001163633
Snhg1	6.80368	14.2057	0.736183	small nucleolar RNA host gene 1	NR_002896
Tmem221	0.783446	1.62741	0.731042	transmembrane protein 221	NM_001100462
Mapk13	7.1738	14.9012	0.731006	mitogen-activated protein kinase 13	NM_011950
Sorcs2	49.9426	103.729	0.730912	sortilin-related VPS10 domain containing receptor 2	NM_030889
Adora2a	7.73745	16.0248	0.728064	adenosine A2a receptor	NM_001331095
Ctsb	461.227	954.629	0.727432	cathepsin B	NM_007798
Mybpc2	3.47767	7.18756	0.725989	myosin binding protein C, fast-type	NM_146189
Mthfr	35.7588	73.9027	0.725954	methylenetetrahydrofolate reductase	NM_001161798
Stk40	76.0504	156.923	0.724358	serine/threonine kinase 40	NM_001145827
Tbx21	3.1478	6.48546	0.72286	T-box 21	NM_019507
Tuba8	8.57098	17.6546	0.722614	tubulin, alpha 8	NM_017379
Fam83g	5.29866	10.9119	0.722397	family with sequence similarity 83, member G	NM_178618
Optn	22.8947	47.1449	0.722319	optineurin	NM_001356487
Trpm2	1.56249	3.21412	0.721273	transient receptor potential cation channel, subfamily M, member 2	NM_138301
Dnajb11	85.5755	175.793	0.719906	DnaJ heat shock protein family (Hsp40) member B11	NM_001190804
Rel	9.63881	19.769	0.718319	reticuloendotheliosis oncogene	NM_009044
Fdps	44.7445	91.7645	0.718257	farnesyl diphosphate synthetase	NM_001253751
Eif1a	64.443	132.139	0.718076	eukaryotic translation initiation factor 1A	NM_010120
Taf4b	7.20786	14.7738	0.717681	TATA-box binding protein associated factor 4b	NM_001100449
Siglece	3.6074	7.39224	0.717443	sialic acid binding Ig-like lectin E	NM_031181
Sh2b2	2.53304	5.1872	0.716773	SH2B adaptor protein 2	NM_001302938
Srgn	94.3554	192.72	0.714169	serglycin	NM_001358965
Tubb2b	4.4964	9.18159	0.713924	tubulin, beta 2B class IIB	NM_023716
Stip1	82.7458	168.757	0.712687	stress-induced phosphoprotein 1	NM_016737
Cyp51	32.078	65.3659	0.711831	cytochrome P450, family 51	NM_020010
Sqle	40.6371	82.7715	0.711403	squalene epoxidase	NM_009270
B3gnt3	7.5459	15.3664	0.711179	UDP-GlcNAc:betaGal beta-1,3-N-acetylglucosaminyltransferase 3	NM_028189
Azi2	95.3544	194.171	0.711137	5-azacytidine induced gene 2	NM_001048146
Yars	36.2225	73.5533	0.708329	tyrosyl-tRNA synthetase	NM_134151
Klrb1f	1.53714	3.11916	0.707643	killer cell lectin-like receptor subfamily B member 1F	NM_153094
Tifab	20.5838	41.7263	0.706626	TRAF-interacting protein with forkhead-associated domain, family member B	NM_001168615
Mars	37.9923	77.0037	0.70647	methionine-tRNA synthetase	NM_001003913
Plk3	10.3077	20.8343	0.703711	polo like kinase 3	NM_001313916
Tsr1	26.9386	54.4444	0.703618	TSR1 20S rRNA accumulation	NM_177325
Mvd	9.31734	18.8307	0.703612	mevalonate (diphospho) decarboxylase	NM_138656
Plekho2	61.7917	124.812	0.703041	pleckstrin homology domain containing, family O member 2	NM_153119
Vars	66.7106	134.647	0.702292	valyl-tRNA synthetase	NM_011690
Tnfsf14	2.20591	4.45229	0.702278	tumor necrosis factor (ligand) superfamily, member 14	NM_019418
2810474O19Rik	110.962	223.779	0.701468	#N/A	#N/A
Adora2b	8.39225	16.8953	0.699729	adenosine A2b receptor	NM_007413
Zbtb7c	2.36373	4.75826	0.699641	zinc finger and BTB domain containing 7C	NM_001357506
Fmnl2	72.6727	146.26	0.69942	formin-like 2	NM_172409
Apobec3	18.0365	36.2952	0.69929	apolipoprotein B mRNA editing enzyme, catalytic polypeptide 3	NM_001160415
Fscn1	19.9263	40.0844	0.698946	fascin actin-bundling protein 1	NM_007984
Rrbp1	302.698	608.02	0.697471	ribosome binding protein 1	NM_024281
Usp25	137.852	276.374	0.695572	ubiquitin specific peptidase 25	NM_013918
Shisa5	250.61	502.427	0.695551	shisa family member 5	NM_001284332
Usb1	19.9592	40.0109	0.695461	U6 snRNA biogenesis 1	NM_133954
Fcamr	0.722885	1.44875	0.695208	Fc receptor, IgA, IgM, high affinity	NM_001170632
Ptger4	6.87299	13.7635	0.694418	prostaglandin E receptor 4 (subtype EP4)	NM_001136079
Retnlg	11.1125	22.2275	0.69326	resistin like gamma	NM_181596
Lgals8	70.231	140.384	0.692595	lectin, galactose binding, soluble 8	NM_001199043
Morc3	44.1447	88.2043	0.692183	microrchidia 3	NM_001045529
Ncoa7	31.2615	62.4032	0.691228	nuclear receptor coactivator 7	NM_001111267
Pno1	19.912	39.7325	0.69085	partner of NOB1 homolog	NM_025443
Mafb	10.5238	20.9491	0.688454	v-maf musculoaponeurotic fibrosarcoma oncogene family, protein B (avian)	NM_010658
Ankfy1	141.235	281.096	0.688273	ankyrin repeat and FYVE domain containing 1	NM_009671
Calr	666.652	1324.7	0.686674	calreticulin	NM_007591
Gadd45a	10.3048	20.4606	0.685893	growth arrest and DNA-damage-inducible 45 alpha	NM_007836
Phlda1	58.0575	115.269	0.685833	pleckstrin homology like domain, family A, member 1	NM_009344
Map3k6	14.1511	28.0935	0.685745	mitogen-activated protein kinase kinase kinase 6	NM_016693
Serpinb9	173.336	344.082	0.685649	serine (or cysteine) peptidase inhibitor, clade B, member 9	NM_009256
Gja1	102.915	204.141	0.684911	gap junction protein, alpha 1	NM_010288
Mat1a	10.263	20.329	0.683506	methionine adenosyltransferase I, alpha	NM_133653
Cnksr1	11.3072	22.368	0.682195	connector enhancer of kinase suppressor of Ras 1	NM_001081047
1500009L16Rik	1.66061	3.26487	0.676035	RIKEN cDNA 1500009L16 gene	NM_001145198
Ctsz	127.96	251.564	0.675982	cathepsin Z	NM_022325
Ccne1	0.761544	1.49704	0.6759	cyclin E1	NM_007633
Hspa9	170.425	334.706	0.674959	heat shock protein 9	NM_010481
Sertad1	25.793	50.6519	0.674875	SERTA domain containing 1	NM_018820
AI506816	5.66623	11.1149	0.673761	expressed sequence AI506816	NR_015554
Ccdc88b	14.8622	29.1361	0.673159	coiled-coil domain containing 88B	NM_001081291
Il21r	5.10619	9.99313	0.671445	interleukin 21 receptor	NM_021887
Smpd3	5.52955	10.8104	0.670406	sphingomyelin phosphodiesterase 3, neutral	NM_021491
Snhg12	4.10947	8.02816	0.66966	small nucleolar RNA host gene 12	NR_029468
Parp8	13.9958	27.3052	0.668317	poly (ADP-ribose) polymerase family, member 8	NM_001081009
Hsd17b7	17.7352	34.5709	0.667458	hydroxysteroid (17-beta) dehydrogenase 7	NM_010476
Txnrd1	77.0278	150.144	0.667429	thioredoxin reductase 1	NM_001042513
Il18rap	12.146	23.6538	0.666521	interleukin 18 receptor accessory protein	NM_010553
Acpp	4.88852	9.51759	0.666252	acid phosphatase, prostate	NM_019807
Lacc1	8.68568	16.9052	0.665946	laccase domain containing 1	NM_172488
Gpatch4	12.0662	23.4733	0.665451	G patch domain containing 4	NM_001110809
Creb3l1	36.8359	71.6506	0.665329	cAMP responsive element binding protein 3-like 1	NM_011957
Sco1	12.7114	24.7204	0.665131	SCO1 cytochrome c oxidase assembly protein	NM_001040026
Cstb	34.5657	67.1307	0.663779	cystatin B	NM_007793
Fosb	4.51952	8.7612	0.661927	FBJ osteosarcoma oncogene B	NM_001347586
Rhbdf2	43.5876	84.3918	0.660697	rhomboid 5 homolog 2	NM_001167680
Zc3h12d	4.94551	9.55756	0.658853	zinc finger CCCH type containing 12D	NM_172785
A230050P20Rik	10.5067	20.2819	0.657714	RIKEN cDNA A230050P20 gene	NM_175687
Slc3a2	191.217	368.947	0.657247	solute carrier family 3 (activators of dibasic and neutral amino acid transport), member 2	NM_001161413
B230307C23Rik	2.04384	3.94287	0.657081	RIKEN cDNA B230307C23 gene	NM_001362093
Rnd3	26.512	51.1075	0.656334	Rho family GTPase 3	NM_028810
Zfp791	6.67833	12.8558	0.654926	zinc finger protein 791	NM_001037745
Tmem37	15.1857	29.2172	0.654402	transmembrane protein 37	NM_019432
Tmem51	11.5973	22.3003	0.653829	transmembrane protein 51	NM_145402
Psmd14	42.9805	82.6286	0.653608	proteasome (prosome, macropain) 26S subunit, non-ATPase, 14	NM_021526
Nek6	27.3069	52.4759	0.653216	NIMA (never in mitosis gene a)-related expressed kinase 6	NM_001159631
Hsph1	63.5423	122.109	0.653207	heat shock 105kDa/110kDa protein 1	NM_001347534
Enc1	32.7906	62.9727	0.652558	ectodermal-neural cortex 1	NM_007930
Atp8b1	33.6332	64.5528	0.651969	ATPase, class I, type 8B, member 1	NM_001001488
Grwd1	8.08443	15.5121	0.651683	glutamate-rich WD repeat containing 1	NM_153419
Mob3c	19.6536	37.6176	0.649209	MOB kinase activator 3C	NM_175308
Cd302	26.9126	51.4051	0.647142	CD302 antigen	NM_001290660
Spata5	12.4075	23.6916	0.646822	spermatogenesis associated 5	NM_001163511
Gatm	14.3741	27.4406	0.646595	glycine amidinotransferase (L-arginine:glycine amidinotransferase)	NM_025961
Slc39a1	113.527	216.582	0.645926	solute carrier family 39 (zinc transporter), member 1	NM_013901
Ada	3.13837	5.9792	0.644585	adenosine deaminase	NM_001272052
Nkg7	8.192	15.5957	0.643836	natural killer cell group 7 sequence	NM_024253
Angptl4	67.3917	128.225	0.643266	angiopoietin-like 4	NM_020581
March1	13.0807	24.8728	0.642634	membrane-associated ring finger (C3HC4) 1	NM_001166372
Rars	41.2625	78.4332	0.642292	arginyl-tRNA synthetase	NM_025936
Rims2	1.50324	2.85321	0.640819	regulating synaptic membrane exocytosis 2	NM_001256382
Fam46b	12.1307	23.0072	0.640066	#N/A	#N/A
Fam49b	41.8387	79.3408	0.639931	family with sequence similarity 49, member B	NM_001360035
Eif2s2	85.169	161.407	0.639295	eukaryotic translation initiation factor 2, subunit 2 (beta)	NM_026030
Slc2a1	20.4326	38.7133	0.639051	solute carrier family 2 (facilitated glucose transporter), member 1	NM_011400
Ldlr	100.657	190.465	0.637748	low density lipoprotein receptor	NM_001252658
Arel1	71.597	135.371	0.636969	apoptosis resistant E3 ubiquitin protein ligase 1	NM_001364189
C1qa	25.0949	47.429	0.636568	complement component 1, q subcomponent, alpha polypeptide	NM_007572
Dapp1	9.63329	18.2053	0.63649	dual adaptor for phosphotyrosine and 3-phosphoinositides 1	NM_001310753
Capg	40.0374	75.5508	0.634992	capping protein (actin filament), gelsolin-like	NM_001042534
Il17ra	43.7492	82.5337	0.634734	interleukin 17 receptor A	NM_008359
Pdia6	213.167	402.027	0.634444	protein disulfide isomerase associated 6	NM_027959
Tank	24.4469	46.0595	0.633431	TRAF family member-associated Nf-kappa B activator	NM_001164071
Dnajb1	58.7743	110.651	0.632673	DnaJ heat shock protein family (Hsp40) member B1	NM_001308227
Clec7a	56.8302	106.98	0.632574	C-type lectin domain family 7, member a	NM_001309637
Mafk	112.159	211.119	0.632507	v-maf musculoaponeurotic fibrosarcoma oncogene family, protein K (avian)	NM_010757
Coro2a	7.93204	14.925	0.632129	coronin, actin binding protein 2A	NM_001164804
Trmt61a	4.93719	9.28979	0.63212	tRNA methyltransferase 61A	NM_001099792
Rbl1	25.3116	47.6169	0.631927	RB transcriptional corepressor like 1	NM_001139516
Gm5150	1.92017	3.61125	0.631642	predicted gene 5150	NM_001081687
Mrps18b	12.8272	24.1136	0.631211	mitochondrial ribosomal protein S18B	NM_001347380
Cycs	70.0695	131.711	0.631123	cytochrome c, somatic	NM_007808
Gzma	31.1042	58.3996	0.629966	granzyme A	NM_010370
Sdc3	271.528	509.396	0.62916	syndecan 3	NM_011520
Asb13	27.5256	51.6371	0.629126	ankyrin repeat and SOCS box-containing 13	NM_001267724
Tcf24	1.5251	2.85811	0.628096	transcription factor 24	NM_001285425
Tagap	10.0224	18.7749	0.627699	T cell activation Rho GTPase activating protein	NM_145968
Trim25	136.989	256.423	0.626928	tripartite motif-containing 25	NM_009546
Qsox1	103.28	193.202	0.626295	quiescin Q6 sulfhydryl oxidase 1	NM_001024945
Atp8b4	7.45288	13.926	0.625157	ATPase, class I, type 8B, member 4	NM_001080944
Krt18	102.883	191.991	0.623852	keratin 18	NM_010664
Aim2	4.60451	8.58531	0.623016	absent in melanoma 2	NM_001013779
Unc93b1	64.7214	120.583	0.622248	unc-93 homolog B1, TLR signaling regulator	NM_001161428
Ptpn6	51.6007	96.0232	0.621054	protein tyrosine phosphatase, non-receptor type 6	NM_001077705
Ptpn1	106.549	198.113	0.620236	protein tyrosine phosphatase, non-receptor type 1	NM_011201
Rbm43	23.8686	44.3079	0.618601	RNA binding motif protein 43	NM_001141981
H3f3b	482.86	896.255	0.618498	H3 histone, family 3B	NM_008211
Tmem176b	258.434	478.869	0.616787	transmembrane protein 176B	NM_001164207
Psma5	45.5618	84.219	0.614351	proteasome (prosome, macropain) subunit, alpha type 5	NM_011967
Tars	50.3288	92.9304	0.613274	threonyl-tRNA synthetase	NM_033074
Arl5c	3.8073	7.02372	0.612373	ADP-ribosylation factor-like 5C	NM_207231
Gypc	27.8195	51.2233	0.610459	glycophorin C	NM_001048207
N4bp1	82.6192	152.114	0.610389	NEDD4 binding protein 1	NM_030563
Nars	98.8357	181.651	0.608628	asparaginyl-tRNA synthetase	NM_001142950
1810055G02Rik	13.2676	24.3611	0.607666	RIKEN cDNA 1810055G02 gene	NM_001358256
Fas	25.4244	46.6049	0.605998	Fas (TNF receptor superfamily member 6)	NM_001146708
Gyk	15.3125	28.0533	0.605433	#N/A	#N/A
Dusp5	5.18024	9.48657	0.605025	dual specificity phosphatase 5	NM_001085390
Tfec	3.22556	5.90621	0.604898	transcription factor EC	NM_031198
Abcb1b	6.25468	11.4521	0.604845	ATP-binding cassette, sub-family B (MDR/TAP), member 1B	NM_011075
Sesn2	14.4979	26.5269	0.604156	sestrin 2	NM_144907
Grina	79.2995	145.066	0.603957	glutamate receptor, ionotropic, N-methyl D-aspartate-associated protein 1 (glutamate binding)	NM_023168
Tnfsf13b	12.9816	23.7441	0.6038	tumor necrosis factor (ligand) superfamily, member 13b	NM_001347309
Prr16	2.15459	3.94006	0.603594	proline rich 16	NM_001081224
Zfp593	6.73965	12.3225	0.603422	zinc finger protein 593	NM_024215
Gnb4	41.5174	75.794	0.601908	guanine nucleotide binding protein (G protein), beta 4	NM_001348062
Cacybp	45.4093	82.7662	0.600303	calcyclin binding protein	NM_009786
Tmc7	2.41226	4.38917	0.598577	transmembrane channel-like gene family 7	NM_172476
Cth	3.9741	7.22159	0.597277	cystathionase (cystathionine gamma-lyase)	NM_145953
Fcgr3	20.6884	37.5894	0.597151	Fc receptor, IgG, low affinity III	NM_001356511
Jak2	97.0331	176.224	0.596706	Janus kinase 2	NM_001048177
Itgb6	62.5688	113.537	0.595859	integrin beta 6	NM_001159564
1110038B12Rik	3.40246	6.16944	0.59511	RIKEN cDNA 1110038B12 gene	NR_015536
Yrdc	12.5375	22.7207	0.594556	yrdC domain containing (E.coli)	NM_153566
F13a1	19.3221	34.9561	0.592844	coagulation factor XIII, A1 subunit	NM_001166391
Ms4a8a	3.73402	6.75274	0.592464	membrane-spanning 4-domains, subfamily A, member 8A	NM_022430
Sec23b	64.3253	116.231	0.59163	SEC23 homolog B, COPII coat complex component	NM_001252543
Ccnl1	32.1813	58.1469	0.591586	cyclin L1	NM_001025442
5730508B09Rik	14.0398	25.3605	0.591297	#N/A	#N/A
C1s2	7.15024	12.8875	0.589112	complement component 1, s subcomponent 2	NM_173864
Birc2	38.8421	69.9848	0.588775	baculoviral IAP repeat-containing 2	NM_001291503
Jade2	107.563	193.629	0.587868	jade family PHD finger 2	NM_001357588
Glrx	30.2631	54.4509	0.587371	glutaredoxin	NM_001360151
C1s1	101.984	183.312	0.586368	complement component 1, s subcomponent 1	NM_001097617
Pemt	0.885479	1.58702	0.583482	phosphatidylethanolamine N-methyltransferase	NM_001290011
Dusp28	6.52389	11.6923	0.583457	dual specificity phosphatase 28	NM_175118
Mpzl2	9.85943	17.6653	0.583171	myelin protein zero-like 2	NM_001357727
Isyna1	42.1941	75.5547	0.582576	myo-inositol 1-phosphate synthase A1	NM_023627
Gadd45b	54.674	97.8534	0.582083	growth arrest and DNA-damage-inducible 45 beta	NM_008655
Tbk1	45.1322	80.7074	0.581233	TANK-binding kinase 1	NM_019786
Pdia3	558.212	995.266	0.578271	protein disulfide isomerase associated 3	NM_007952
Ran	101.198	180.383	0.578003	RAN, member RAS oncogene family	NM_009391
Epha2	79.8319	142.255	0.577698	Eph receptor A2	NM_010139
Whamm	20.0136	35.6536	0.577441	WAS protein homolog associated with actin, golgi membranes and microtubules	NM_001004185
Plxna2	102.297	181.997	0.576112	plexin A2	NM_008882
Klhdc8a	10.4084	18.493	0.574781	kelch domain containing 8A	NM_144810
Slc35b1	33.0713	58.5892	0.571884	solute carrier family 35, member B1	NM_001357797
Wdr43	41.9899	74.3759	0.571702	WD repeat domain 43	NM_175639
Hs6st1	45.9302	81.327	0.571356	heparan sulfate 6-O-sulfotransferase 1	NM_015818
Krt8	162.409	287.44	0.570893	keratin 8	NM_031170
Igsf8	31.7066	56.1053	0.570705	immunoglobulin superfamily, member 8	NM_080419
Hmgcr	58.8062	104.02	0.570338	3-hydroxy-3-methylglutaryl-Coenzyme A reductase	NM_001360165
Bcl2l1	106.542	188.389	0.569969	BCL2-like 1	NM_001289716
Nubp1	18.7339	33.1032	0.569292	nucleotide binding protein 1	NM_011955
Mad2l2	9.41014	16.5987	0.567534	MAD2 mitotic arrest deficient-like 2	NM_001305420
Mmp9	13.3737	23.5507	0.565867	matrix metallopeptidase 9	NM_013599
Cyba	64.8018	113.979	0.564676	cytochrome b-245, alpha polypeptide	NM_001301284
Casp7	32.5023	57.1286	0.563994	caspase 7	NM_007611
Parp3	38.2228	66.9815	0.560985	poly (ADP-ribose) polymerase family, member 3	NM_001311150
Serping1	401.233	703.088	0.560941	serine (or cysteine) peptidase inhibitor, clade G, member 1	NM_009776
Dph5	5.66776	9.92939	0.560706	diphthamide biosynthesis 5	NM_027193
Rbm3	134.124	234.647	0.559314	RNA binding motif (RNP1, RRM) protein 3	NM_001166409
Akap12	480.533	840.423	0.55901	A kinase (PRKA) anchor protein (gravin) 12	NM_031185
Marveld3	11.3863	19.8912	0.557866	MARVEL (membrane-associating) domain containing 3	NM_028584
Psma7	81.3904	142.163	0.557717	proteasome (prosome, macropain) subunit, alpha type 7	NM_001289476
Coq10b	26.2512	45.8244	0.557107	coenzyme Q10B	NM_001039710
Psmd11	66.6353	116.067	0.554935	proteasome (prosome, macropain) 26S subunit, non-ATPase, 11	NM_178616
Nop2	20.4427	35.6074	0.554929	NOP2 nucleolar protein	NM_138747
Fhl3	4.72441	8.22429	0.554349	four and a half LIM domains 3	NM_010213
Camk2n2	1.0104	1.75775	0.553689	calcium/calmodulin-dependent protein kinase II inhibitor 2	NM_028420
Sepw1	121.747	211.751	0.553465	#N/A	#N/A
Mocos	15.4492	26.8464	0.552574	molybdenum cofactor sulfurase	NM_026779
Hspb8	35.0966	60.9379	0.551751	heat shock protein 8	NM_030704
Sema6b	12.8053	22.2052	0.550467	sema domain, transmembrane domain (TM), and cytoplasmic domain, (semaphorin) 6B	NM_001130456
Lsm4	13.4209	23.2622	0.550019	LSM4 homolog, U6 small nuclear RNA and mRNA degradation associated	NM_001359042
Ninj1	16.2629	28.0908	0.546556	ninjurin 1	NM_013610
Map2k1	68.587	118.407	0.546028	mitogen-activated protein kinase kinase 1	NM_008927
Csf2ra	17.9023	30.9026	0.545912	colony stimulating factor 2 receptor, alpha, low-affinity (granulocyte-macrophage)	NM_009970
Pus1	10.8487	18.6151	0.539924	pseudouridine synthase 1	NM_001025561
Rrp9	13.0068	22.3148	0.539778	RRP9, small subunit (SSU) processome component, homolog (yeast)	NM_145620
Ncf1	32.485	55.6015	0.537432	neutrophil cytosolic factor 1	NM_001286037
Adamts6	2.98756	5.09963	0.534712	a disintegrin-like and metallopeptidase (reprolysin type) with thrombospondin type 1 motif, 6	NM_001081020
Slc41a2	10.9872	18.543	0.523362	solute carrier family 41, member 2	NM_177388
Cldn7	37.6048	63.2531	0.520012	claudin 7	NM_001193619
Inpp1	12.4711	20.8276	0.512867	inositol polyphosphate-1-phosphatase	NM_008384
2200002D01Rik	6.68572	11.1239	0.509125	RIKEN cDNA 2200002D01 gene	NM_028179
Lss	31.7798	49.4753	0.442643	lanosterol synthase	NM_146006
Acvr2b	5.30774	2.81521	-0.63413	activin receptor IIB	NM_001313757
Zfp286	2.0931	1.07518	-0.666162	zinc finger protein 286	NM_001364096
Tnni2	0.907552	0.455852	-0.688583	troponin I, skeletal, fast 2	NM_009405
Adarb2	1.87013	0.930329	-0.698227	adenosine deaminase, RNA-specific, B2	NM_001289530
Prkg1	41.6615	19.7071	-0.7486	protein kinase, cGMP-dependent, type I	NM_001013833
4932443I19Rik	1.89589	0.889796	-0.756453	#N/A	#N/A
Slc22a1	2.31034	1.08058	-0.759897	solute carrier family 22 (organic cation transporter), member 1	NM_009202
Ankrd44	213.674	99.5872	-0.763418	ankyrin repeat domain 44	NM_001081433
Fam89a	0.718238	0.332721	-0.769497	family with sequence similarity 89, member A	NM_001081120
1700040L02Rik	4.63731	2.11334	-0.785865	#N/A	#N/A
Wasf3	17.2169	7.79536	-0.792361	WAS protein family, member 3	NM_145155
Hs6st3	4.66427	2.10956	-0.793452	heparan sulfate 6-O-sulfotransferase 3	NM_015820
Eda	6.73075	3.03847	-0.795332	ectodysplasin-A	NM_001177937
Wdr86	0.845413	0.380935	-0.797198	WD repeat domain 86	NM_001081441
Pigz	0.852842	0.379831	-0.808848	phosphatidylinositol glycan anchor biosynthesis, class Z	NM_172822
Proca1	3.96267	1.7526	-0.81582	protein interacting with cyclin A1	NM_001045516
Gulp1	39.1328	17.2341	-0.820072	GULP, engulfment adaptor PTB domain containing 1	NM_027506
Arrdc3	239.198	105.103	-0.822348	arrestin domain containing 3	NM_001042591
Plod2	79.4991	34.8238	-0.825446	procollagen lysine, 2-oxoglutarate 5-dioxygenase 2	NM_001142916
St6galnac3	30.624	13.3828	-0.827814	ST6 (alpha-N-acetyl-neuraminyl-2,3-beta-galactosyl-1,3)-N-acetylgalactosaminide alpha-2,6-sialyltransferase 3	NM_011372
Clec9a	2.84326	1.24012	-0.829741	C-type lectin domain family 9, member a	NM_001205363
Pih1h3b	1.35287	0.588495	-0.832418	PIH1 domain containing 3B	NM_177921
Tbc1d30	48.6654	21.1645	-0.832645	TBC1 domain family, member 30	NM_001361015
Col4a5	184.02	79.6619	-0.837252	collagen, type IV, alpha 5	NM_001163155
Itm2a	24.5773	10.6271	-0.838416	integral membrane protein 2A	NM_008409
Chek2	3.14862	1.35715	-0.841579	checkpoint kinase 2	NM_001363308
Cd79a	34.1005	14.6922	-0.841996	CD79A antigen (immunoglobulin-associated alpha)	NM_007655
Hhip	94.6305	40.7523	-0.842468	Hedgehog-interacting protein	NM_020259
Aaed1	39.1617	16.8414	-0.843858	AhpC/TSA antioxidant enzyme domain containing 1	NM_025370
Angpt1	155.79	66.8161	-0.846564	angiopoietin 1	NM_001286062
Edn3	37.0529	15.876	-0.847538	endothelin 3	NM_007903
Tcea3	12.8965	5.50204	-0.85184	transcription elongation factor A (SII), 3	NM_011542
Cdh11	201.181	85.7454	-0.852823	cadherin 11	NM_009866
Azin2	18.5289	7.89453	-0.853161	antizyme inhibitor 2	NM_001301841
Sepp1	1242.45	529.285	-0.853315	#N/A	#N/A
2010204K13Rik	2.32751	0.989117	-0.85574	RIKEN cDNA 2010204K13 gene	NR_027924
Vmac	25.8909	10.9898	-0.856926	vimentin-type intermediate filament associated coiled-coil protein	NM_001166474
Acaa2	118.241	50.1863	-0.856982	acetyl-Coenzyme A acyltransferase 2 (mitochondrial 3-oxoacyl-Coenzyme A thiolase)	NM_177470
Fam124b	12.2534	5.19808	-0.857514	family with sequence similarity 124, member B	NM_173425
Fibin	59.884	25.3783	-0.858513	fin bud initiation factor homolog (zebrafish)	NM_026271
Gpsm2	24.8199	10.518	-0.858556	G-protein signalling modulator 2 (AGS3-like, C. elegans)	NM_029522
Nrarp	48.3522	20.4855	-0.858794	Notch-regulated ankyrin repeat protein	NM_025980
Bmx	13.7918	5.83575	-0.860069	BMX non-receptor tyrosine kinase	NM_009759
Adarb1	139.404	58.9818	-0.860146	adenosine deaminase, RNA-specific, B1	NM_001024837
Kif23	7.49488	3.16825	-0.861042	kinesin family member 23	NM_024245
Ppp1r14a	72.8184	30.7557	-0.861892	protein phosphatase 1, regulatory inhibitor subunit 14A	NM_026731
Klhl13	30.9151	13.0523	-0.862278	kelch-like 13	NM_001290476
Lca5l	0.98415	0.415504	-0.862285	Leber congenital amaurosis 5-like	NM_001001492
Fmo2	972.4	409.991	-0.863632	flavin containing monooxygenase 2	NM_001360913
Btbd3	153.255	64.6037	-0.863832	BTB (POZ) domain containing 3	NM_001025431
Adam12	6.31636	2.66241	-0.863913	a disintegrin and metallopeptidase domain 12 (meltrin alpha)	NM_007400
Sugct	1.42146	0.59911	-0.863995	succinyl-CoA glutarate-CoA transferase	NM_138654
Kcnk2	37.4033	15.757	-0.864474	potassium channel, subfamily K, member 2	NM_001159850
Skida1	6.43784	2.70916	-0.865555	SKI/DACH domain containing 1	NM_028317
Tspan12	119.778	50.3974	-0.865698	tetraspanin 12	NM_001363814
Jmy	101.98	42.8758	-0.866466	junction-mediating and regulatory protein	NM_021310
Fbln5	196.156	82.3905	-0.867439	fibulin 5	NM_001361987
Bmf	55.5562	23.3281	-0.867736	BCL2 modifying factor	NM_001311140
Zfp395	48.847	20.4833	-0.869083	zinc finger protein 395	NM_199029
Rps6ka5	13.6361	5.71474	-0.86967	ribosomal protein S6 kinase, polypeptide 5	NM_001330702
Knstrn	3.42367	1.43398	-0.870258	kinetochore-localized astrin/SPAG5 binding	NM_026412
AI464131	28.5261	11.9373	-0.871148	expressed sequence AI464131	NM_001085515
Ckm	30.332	12.691	-0.871312	creatine kinase, muscle	NM_007710
Cybrd1	22.0151	9.20597	-0.871874	cytochrome b reductase 1	NM_028593
Ndufa4l2	25.1996	10.5268	-0.872904	Ndufa4, mitochondrial complex associated like 2	NM_001098789
Fgf1	350.432	146.218	-0.874066	fibroblast growth factor 1	NM_010197
Wfdc1	34.2931	14.2895	-0.875418	WAP four-disulfide core domain 1	NM_023395
Slc17a7	4.19394	1.74701	-0.875736	solute carrier family 17 (sodium-dependent inorganic phosphate cotransporter), member 7	NM_182993
Heyl	54.6519	22.7212	-0.877688	hairy/enhancer-of-split related with YRPW motif-like	NM_013905
Iyd	8.97449	3.72613	-0.879016	iodotyrosine deiodinase	NM_027391
Hacl1	9.50757	3.94583	-0.879429	2-hydroxyacyl-CoA lyase 1	NM_019975
Fam171a1	110.406	45.7052	-0.881956	family with sequence similarity 171, member A1	NM_001081161
Vipr1	6.09305	2.52224	-0.882	vasoactive intestinal peptide receptor 1	NM_011703
Tfap4	7.18181	2.96964	-0.883112	transcription factor AP4	NM_031182
Mfap3l	48.4909	20.0491	-0.883191	microfibrillar-associated protein 3-like	NM_001177881
Dtx1	10.3666	4.28565	-0.883321	deltex 1, E3 ubiquitin ligase	NM_008052
Piezo2	111.301	46.0118	-0.883341	piezo-type mechanosensitive ion channel component 2	NM_001039485
Fam210b	61.1316	25.2452	-0.884391	family with sequence similarity 210, member B	NM_025912
Rap1gap	24.1246	9.95866	-0.884787	Rap1 GTPase-activating protein	NM_001081155
Rprml	20.288	8.37334	-0.884976	reprimo-like	NM_001033212
Ank1	6.58874	2.71679	-0.885913	ankyrin 1, erythroid	NM_001110783
Ablim3	151.499	62.4644	-0.885983	actin binding LIM protein family, member 3	NM_001164491
Heph	26.9409	11.1033	-0.886397	hephaestin	NM_001159627
Ephx2	5.48115	2.25835	-0.88668	epoxide hydrolase 2, cytoplasmic	NM_001271402
Tspan18	160.582	66.0228	-0.888805	tetraspanin 18	NM_183180
Vamp1	2.76047	1.13357	-0.890028	vesicle-associated membrane protein 1	NM_001080557
Kank4	32.7604	13.4467	-0.890487	KN motif and ankyrin repeat domains 4	NM_172872
Arxes2	15.1297	6.20568	-0.891192	adipocyte-related X-chromosome expressed sequence 2	NM_029823
Sit1	0.780372	0.319414	-0.893284	suppression inducing transmembrane adaptor 1	NM_019436
Shc2	2.68655	1.09936	-0.893527	SHC (Src homology 2 domain containing) transforming protein 2	NM_001024539
Specc1l	451.553	184.775	-0.893552	sperm antigen with calponin homology and coiled-coil domains 1-like	NM_001145826
Ttc28	145.212	59.3203	-0.895239	tetratricopeptide repeat domain 28	NM_001267622
Ddo	11.3514	4.63583	-0.895525	D-aspartate oxidase	NM_001316716
Fcmr	21.1177	8.62079	-0.895935	Fc fragment of IgM receptor	NM_026976
Zfp667	6.8881	2.80982	-0.896676	zinc finger protein 667	NM_001024928
Gng11	96.6444	39.369	-0.898058	guanine nucleotide binding protein (G protein), gamma 11	NM_025331
Kctd12b	38.0041	15.4793	-0.898189	potassium channel tetramerisation domain containing 12b	NM_175429
Klhdc1	7.02417	2.86048	-0.898368	kelch domain containing 1	NM_178253
Pllp	54.2943	22.1063	-0.898557	plasma membrane proteolipid	NM_026385
Sema4f	24.5985	10.0114	-0.898963	sema domain, immunoglobulin domain (Ig), TM domain, and short cytoplasmic domain	NM_001113481
Atp7b	48.2403	19.6176	-0.899768	ATPase, Cu++ transporting, beta polypeptide	NM_007511
Smkr-ps	1.09087	0.443254	-0.900584	smal lysine rich protein 1, pseudogene	NR_040263
Calcoco1	187.419	76.1167	-0.901077	calcium binding and coiled coil domain 1	NM_026192
Stmn1	123.08	49.9552	-0.901706	stathmin 1	NM_019641
Ptch1	102.531	41.6011	-0.902035	patched 1	NM_001328514
Nrxn2	6.39411	2.59306	-0.90254	neurexin II	NM_001205234
Thra	137.959	55.9113	-0.903186	thyroid hormone receptor alpha	NM_001313983
Fgf18	18.3718	7.44482	-0.903297	fibroblast growth factor 18	NM_008005
Emcn	81.576	33.0237	-0.904309	endomucin	NM_001163522
Trabd2b	23.4863	9.49976	-0.905149	TraB domain containing 2B	NM_001085549
Gas6	375.928	151.98	-0.905651	growth arrest specific 6	NM_019521
Cpe	45.5061	18.3965	-0.905685	carboxypeptidase E	NM_013494
6720489N17Rik	4.07424	1.6466	-0.90597	RIKEN cDNA 6720489N17 gene	NM_001324406
Pde5a	424.615	171.326	-0.907617	phosphodiesterase 5A, cGMP-specific	NM_153422
Mgll	247.681	99.8393	-0.908578	monoglyceride lipase	NM_001166249
Klf12	23.5166	9.46871	-0.909715	Kruppel-like factor 12	NM_010636
Fam13c	33.9891	13.6785	-0.910212	family with sequence similarity 13, member C	NM_001143776
Flt3	3.51543	1.41454	-0.910359	FMS-like tyrosine kinase 3	NM_010229
Osbpl6	95.7611	38.4981	-0.911247	oxysterol binding protein-like 6	NM_001290733
Nupr1l	1.62879	0.654665	-0.911471	nuclear protein transcriptional regulator 1 like	NM_001359308
Itga11	1.85606	0.745058	-0.912751	integrin alpha 11	NM_176922
Il17rd	71.6959	28.7672	-0.913196	interleukin 17 receptor D	NM_027265
Tceal3	1.35161	0.54227	-0.913288	transcription elongation factor A (SII)-like 3	NM_001029978
Slit2	104.266	41.7805	-0.914518	slit guidance ligand 2	NM_001291227
Gpr153	46.7448	18.7305	-0.914552	G protein-coupled receptor 153	NM_178406
Cbx7	39.7468	15.9257	-0.914593	chromobox 7	NM_144811
Kctd14	4.21536	1.6873	-0.915604	potassium channel tetramerisation domain containing 14	NM_001010826
Cenpa	6.2703	2.50923	-0.915849	centromere protein A	NM_001302129
Mmp15	274.607	109.875	-0.915994	matrix metallopeptidase 15	NM_008609
Smarca2	545.415	218.05	-0.916824	SWI/SNF related, matrix associated, actin dependent regulator of chromatin, subfamily a, member 2	NM_001347439
Sept4	235.376	93.9737	-0.918168	septin 4	NM_001284392
Fam161a	14.4249	5.75232	-0.919352	family with sequence similarity 161, member A	NM_001363282
Lrrc74b	10.4375	4.16164	-0.919494	leucine rich repeat containing 74B	NM_001145435
Wscd1	37.4034	14.9106	-0.919692	WSC domain containing 1	NM_001357960
D630024D03Rik	1.3725	0.546881	-0.920161	RIKEN cDNA D630024D03 gene	NR_102310
Mn1	8.6294	3.43779	-0.920346	meningioma 1	NM_001081235
Pou2af1	15.6787	6.24589	-0.920377	POU domain, class 2, associating factor 1	NM_011136
Mmp27	0.545739	0.217361	-0.920583	matrix metallopeptidase 27	NM_001030289
Abat	10.9066	4.34312	-0.920776	4-aminobutyrate aminotransferase	NM_001170978
Csrp3	18.4896	7.36276	-0.920776	cysteine and glycine-rich protein 3	NM_001198841
Klhdc8b	12.0608	4.80143	-0.921048	kelch domain containing 8B	NM_001359428
Rgs5	6.96077	2.77012	-0.921398	regulator of G-protein signaling 5	NM_001313705
Chd3os	2.42182	0.963594	-0.921605	#N/A	#N/A
Kcnq5	16.6628	6.62454	-0.922396	potassium voltage-gated channel, subfamily Q, member 5	NM_001160139
Cd36	1737.66	690.254	-0.923235	CD36 molecule	NM_001159555
1190002N15Rik	194.962	77.4216	-0.923539	RIKEN cDNA 1190002N15 gene	NM_001033145
Pgm2l1	38.0907	15.1229	-0.923759	phosphoglucomutase 2-like 1	NM_027629
Gprin3	20.2998	8.05725	-0.924039	GPRIN family member 3	NM_183183
Rps6ka6	5.07409	2.01114	-0.925447	ribosomal protein S6 kinase polypeptide 6	NM_025949
Abca9	25.8564	10.2425	-0.926008	ATP-binding cassette, sub-family A (ABC1), member 9	NM_147220
Klhl24	209.914	83.1493	-0.926058	kelch-like 24	NM_029436
C1qtnf2	32.7303	12.9555	-0.926784	C1q and tumor necrosis factor related protein 2	NM_026979
Egflam	141.428	55.9499	-0.927333	EGF-like, fibronectin type III and laminin G domains	NM_001289496
Pdlim3	16.2689	6.43549	-0.927424	PDZ and LIM domain 3	NM_016798
AU021092	77.6064	30.6886	-0.927758	expressed sequence AU021092	NM_001033220
Tmem132c	31.7117	12.5391	-0.927835	transmembrane protein 132C	NM_175432
Casq2	13.5011	5.33741	-0.928033	calsequestrin 2	NM_001355663
Aqp1	1085.19	428.097	-0.930157	aquaporin 1	NM_007472
Gm11627	2.25897	0.890624	-0.930742	predicted gene 11627	NR_040286
St8sia4	121.392	47.8205	-0.931572	ST8 alpha-N-acetyl-neuraminide alpha-2,8-sialyltransferase 4	NM_001159745
Pln	22.7252	8.94371	-0.932524	phospholamban	NM_001141927
Efna1	77.8826	30.6474	-0.932655	ephrin A1	NM_001162425
D430019H16Rik	21.3721	8.40907	-0.932774	RIKEN cDNA D430019H16 gene	NM_001252508
Pyroxd2	2.05442	0.808243	-0.932887	pyridine nucleotide-disulphide oxidoreductase domain 2	NM_029011
Ahr	183.351	72.1156	-0.933129	aryl-hydrocarbon receptor	NM_001314027
Acss3	7.95899	3.1292	-0.933525	acyl-CoA synthetase short-chain family member 3	NM_001142804
Abcc8	1.60262	0.629825	-0.933954	ATP-binding cassette, sub-family C (CFTR/MRP), member 8	NM_001357538
Bche	16.7874	6.59254	-0.934689	butyrylcholinesterase	NM_009738
Sort1	722.718	283.545	-0.935647	sortilin 1	NM_001271599
Agt	1.90617	0.746846	-0.936994	angiotensinogen (serpin peptidase inhibitor, clade A, member 8)	NM_007428
Prkar2b	31.6292	12.3922	-0.937014	protein kinase, cAMP dependent regulatory, type II beta	NM_001364407
Cep72	2.08251	0.815857	-0.937092	centrosomal protein 72	NM_028959
Kif4	5.08675	1.99189	-0.937556	kinesin family member 4	NM_008446
Plekha6	86.1277	33.7171	-0.937826	pleckstrin homology domain containing, family A member 6	NM_001160268
Prdm8	6.00244	2.3497	-0.93788	PR domain containing 8	NM_029947
Ptprs	76.7215	30.028	-0.938051	protein tyrosine phosphatase, receptor type, S	NM_001252453
Acsbg1	1.21923	0.476807	-0.938865	acyl-CoA synthetase bubblegum family member 1	NM_053178
Txlnb	14.0302	5.48625	-0.938967	taxilin beta	NM_138628
Reln	10.1165	3.95275	-0.93976	reelin	NM_001310464
Cmbl	9.28687	3.6273	-0.940113	carboxymethylenebutenolidase-like (Pseudomonas)	NM_181588
Dzank1	9.69879	3.78159	-0.941856	double zinc ribbon and ankyrin repeat domains 1	NM_001360361
Nkain4	16.7021	6.50858	-0.942413	Na+/K+ transporting ATPase interacting 4	NM_001141933
Fam212a	6.33143	2.46721	-0.942437	#N/A	#N/A
Prom2	3.12819	1.2176	-0.943575	prominin 2	NM_138750
Scg5	1.83064	0.71228	-0.943952	secretogranin V	NM_009162
Ntrk3	4.57908	1.78138	-0.944109	neurotrophic tyrosine kinase, receptor, type 3	NM_008746
Alox5	11.106	4.3193	-0.944389	arachidonate 5-lipoxygenase	NM_009662
Wnt3a	17.7426	6.89641	-0.944969	wingless-type MMTV integration site family, member 3A	NM_009522
Pank1	28.0121	10.8873	-0.945036	pantothenate kinase 1	NM_001114339
Fcrla	8.407	3.26653	-0.945336	Fc receptor-like A	NM_001160215
Cyp2f2	2570.42	997.412	-0.946662	cytochrome P450, family 2, subfamily f, polypeptide 2	NM_007817
Adgrl1	79.0731	30.6663	-0.947208	adhesion G protein-coupled receptor L1	NM_181039
Cpz	1.95416	0.75746	-0.947747	carboxypeptidase Z	NM_153107
2810410L24Rik	2.65876	1.03056	-0.947759	RIKEN cDNA 2810410L24 gene	NR_030682
Sftpa1	3025.46	1171.76	-0.948557	surfactant associated protein A1	NM_023134
D6Ertd527e	1.28708	0.498265	-0.948998	DNA segment, Chr 6, ERATO Doi 527, expressed	NM_001167937
Sall2	15.7383	6.08716	-0.949913	spalt like transcription factor 2	NM_001244916
Tmem117	3.2928	1.27252	-0.950739	transmembrane protein 117	NM_178789
8430426J06Rik	1.67432	0.646747	-0.951207	RIKEN cDNA 8430426J06 gene	NR_077229
Zkscan4	4.0753	1.57393	-0.95137	zinc finger with KRAB and SCAN domains 4	NM_001039115
Rgs7bp	5.10444	1.96934	-0.952412	regulator of G-protein signalling 7 binding protein	NM_029879
Lrrn4cl	3.81001	1.46951	-0.952705	LRRN4 C-terminal like	NM_001013019
Arhgap20	13.25	5.10647	-0.95349	Rho GTPase activating protein 20	NM_175535
L3hypdh	4.07624	1.57019	-0.953981	L-3-hydroxyproline dehydratase (trans-)	NM_026038
Ccdc155	1.28208	0.493491	-0.954738	coiled-coil domain containing 155	NM_201374
Apoe	500.891	192.743	-0.955029	apolipoprotein E	NM_001305819
Col5a3	5.50113	2.11323	-0.956734	collagen, type V, alpha 3	NM_001317388
Endou	10.5943	4.06684	-0.957445	endonuclease, polyU-specific	NM_001168693
Ppp1r14c	94.6052	36.2569	-0.959084	protein phosphatase 1, regulatory inhibitor subunit 14C	NM_133485
Prex2	729.404	278.939	-0.961235	phosphatidylinositol-3,4,5-trisphosphate-dependent Rac exchange factor 2	NM_001033636
Rnf144a	288.915	110.376	-0.962238	ring finger protein 144A	NM_001081977
Trim7	1.85059	0.706968	-0.962275	tripartite motif-containing 7	NM_001347436
Col6a3	218.72	83.5553	-0.962282	collagen, type VI, alpha 3	NM_001243008
Fat4	73.3297	28.0094	-0.962426	FAT atypical cadherin 4	NM_183221
Ephx1	164.495	62.7989	-0.962943	epoxide hydrolase 1, microsomal	NM_001312918
Gap43	16.1274	6.15407	-0.963405	growth associated protein 43	NM_008083
Catip	6.41272	2.44455	-0.964424	ciliogenesis associated TTC17 interacting protein	NM_001033345
Ces1e	8.83291	3.36396	-0.965366	carboxylesterase 1E	NM_133660
Etv5	190.842	72.5038	-0.967807	ets variant 5	NM_001358428
Stox1	6.37041	2.41966	-0.968035	storkhead box 1	NM_001033260
Mpz	4.5155	1.71393	-0.968728	myelin protein zero	NM_001315499
Sec14l3	1990.19	755.085	-0.969153	SEC14-like lipid binding 3	NM_001029937
Scn3b	171.305	64.8843	-0.970842	sodium channel, voltage-gated, type III, beta	NM_001083917
Fndc5	10.0223	3.79438	-0.97129	fibronectin type III domain containing 5	NM_027402
Mxra8	223.696	84.6756	-0.97146	matrix-remodelling associated 8	NM_024263
Rab3a	20.2787	7.66562	-0.972824	RAB3A, member RAS oncogene family	NM_001166399
Vgll3	56.5643	21.3661	-0.973575	vestigial like family member 3	NM_028572
Amhr2	2.73923	1.03448	-0.973783	anti-Mullerian hormone type 2 receptor	NM_001356575
Nudt7	6.4434	2.43331	-0.973803	nudix (nucleoside diphosphate linked moiety X)-type motif 7	NM_001290180
Blk	5.86505	2.21474	-0.973875	B lymphoid kinase	NM_007549
Ntrk2	76.988	29.0224	-0.975582	neurotrophic tyrosine kinase, receptor, type 2	NM_001025074
Dpep1	147.482	55.596	-0.975595	dipeptidase 1	NM_007876
Foxo4	96.3741	36.3236	-0.97577	forkhead box O4	NM_018789
Clec14a	704.495	265.428	-0.976139	C-type lectin domain family 14, member a	NM_025809
Ccdc8	13.9488	5.24507	-0.978108	coiled-coil domain containing 8	NM_001101535
Haus4	9.14134	3.43661	-0.978322	HAUS augmin-like complex, subunit 4	NM_145462
Mme	329.092	123.499	-0.980107	membrane metallo endopeptidase	NM_001289462
Raver2	109.053	40.8392	-0.98219	ribonucleoprotein, PTB-binding 2	NM_183024
Gm12695	1.89947	0.710965	-0.982705	predicted gene 12695	NM_001081284
Plch2	5.41725	2.02736	-0.982852	phospholipase C, eta 2	NM_001113360
Podn	35.0633	13.1201	-0.983007	podocan	NM_001285956
Ppp1r1b	12.8459	4.80569	-0.983221	protein phosphatase 1, regulatory inhibitor subunit 1B	NM_001313970
Vipr2	30.7327	11.4822	-0.984534	vasoactive intestinal peptide receptor 2	NM_009511
Chst2	92.0695	34.397	-0.984574	carbohydrate sulfotransferase 2	NM_018763
Tmem38a	19.4227	7.24289	-0.986423	transmembrane protein 38A	NM_001357278
Igfbp6	150.996	56.2819	-0.986881	insulin-like growth factor binding protein 6	NM_008344
Wnt10b	15.2246	5.6739	-0.987038	wingless-type MMTV integration site family, member 10B	NM_011718
Upk1a	2.37631	0.885363	-0.987308	uroplakin 1A	NM_026815
Mylk3	10.4903	3.90757	-0.98754	myosin light chain kinase 3	NM_001297612
Pitpnm3	46.475	17.3106	-0.987593	PITPNM family member 3	NM_001024927
Sox4	93.3247	34.7336	-0.988378	SRY (sex determining region Y)-box 4	NM_009238
Ckb	63.8626	23.7682	-0.988383	creatine kinase, brain	NM_021273
Dgkg	5.19866	1.93369	-0.98897	diacylglycerol kinase, gamma	NM_001346673
Enpp3	3.96518	1.47391	-0.989629	ectonucleotide pyrophosphatase/phosphodiesterase 3	NM_134005
Foxf2	52.8876	19.6568	-0.989746	forkhead box F2	NM_010225
Fcgrt	83.7353	31.0239	-0.992901	Fc receptor, IgG, alpha chain transporter	NM_001357117
Dpysl5	17.7744	6.58347	-0.993198	dihydropyrimidinase-like 5	NM_001356948
Fam20a	9.31561	3.44955	-0.993448	family with sequence similarity 20, member A	NM_153782
Ntn4	114.283	42.2815	-0.99433	netrin 4	NM_021320
Cdnf	2.45954	0.909449	-0.994891	cerebral dopamine neurotrophic factor	NM_177647
5930430L01Rik	10.1043	3.72636	-0.997533	RIKEN cDNA 5930430L01 gene	NR_102383
Ramp1	9.31953	3.42929	-0.99976	receptor (calcitonin) activity modifying protein 1	NM_001168392
Rftn2	73.9975	27.2281	-0.99978	raftlin family member 2	NM_001356287
Arhgef9	8.78954	3.23258	-1.00028	CDC42 guanine nucleotide exchange factor (GEF) 9	NM_001033329
Atp1b2	21.0024	7.72364	-1.00035	ATPase, Na+/K+ transporting, beta 2 polypeptide	NM_013415
Fmod	28.6419	10.5193	-1.00166	fibromodulin	NM_021355
Fam213b	7.32991	2.69115	-1.00199	family with sequence similarity 213, member B	NM_025582
Morn5	1.04528	0.38334	-1.00312	MORN repeat containing 5	NM_029309
Tln2	80.5611	29.4178	-1.00742	talin 2	NM_001081242
Zfp385b	5.75813	2.09857	-1.00936	zinc finger protein 385B	NM_001113399
Slc22a17	8.91371	3.24787	-1.00959	solute carrier family 22 (organic cation transporter), member 17	NM_001360406
Pfkm	40.4018	14.7174	-1.00984	phosphofructokinase, muscle	NM_001163487
Slc34a2	1925.49	700.732	-1.01081	solute carrier family 34 (sodium phosphate), member 2	NM_011402
Megf6	84.9472	30.9095	-1.01097	multiple EGF-like-domains 6	NM_001162977
Gpc6	14.1748	5.15107	-1.01226	glypican 6	NM_001079844
Mxi1	50.4751	18.3224	-1.01336	MAX interactor 1, dimerization protein	NM_001008542
Ralgps2	25.921	9.40629	-1.01367	Ral GEF with PH domain and SH3 binding motif 2	NM_001159965
Greb1	6.92335	2.51154	-1.014	gene regulated by estrogen in breast cancer protein	NM_001252071
Gm19990	11.1652	4.04734	-1.01474	predicted gene, 19990	NR_045048
Kcnk3	57.7359	20.9274	-1.01482	potassium channel, subfamily K, member 3	NM_010608
Fbln2	27.5755	9.99349	-1.01499	fibulin 2	NM_001081437
Gxylt2	2.21932	0.804066	-1.01527	glucoside xylosyltransferase 2	NM_198612
Slc2a13	10.2425	3.70613	-1.01655	solute carrier family 2 (facilitated glucose transporter), member 13	NM_001033633
Id4	15.5801	5.62855	-1.01814	inhibitor of DNA binding 4	NM_031166
Sspn	52.5478	18.9655	-1.0191	sarcospan	NM_001310837
Hdac11	18.4878	6.66204	-1.02068	histone deacetylase 11	NM_144919
Cxx1c	23.7284	8.54534	-1.02129	#N/A	#N/A
Nrxn1	6.29002	2.26492	-1.02143	neurexin I	NM_001346957
Hpse2	1.10692	0.398543	-1.02152	heparanase 2	NM_001081257
9530053A07Rik	1.98845	0.715011	-1.02281	RIKEN cDNA 9530053A07 gene	NM_001164655
Clec11a	3.95623	1.42069	-1.02415	C-type lectin domain family 11, member a	NM_009131
Slc4a5	68.1535	24.4658	-1.02449	solute carrier family 4, sodium bicarbonate cotransporter, member 5	NM_001166067
Ccng2	66.8011	23.9579	-1.02542	cyclin G2	NM_007635
Kcnn3	10.9576	3.92424	-1.02686	potassium intermediate/small conductance calcium-activated channel, subfamily N, member 3	NM_080466
Kif26a	83.0583	29.6572	-1.02984	kinesin family member 26A	NM_001097621
Cx3cr1	13.5317	4.82606	-1.03101	chemokine (C-X3-C motif) receptor 1	NM_009987
Trem2	2.72434	0.971385	-1.03126	triggering receptor expressed on myeloid cells 2	NM_001272078
Eln	457.907	163.251	-1.03138	elastin	NM_007925
Fzd7	87.5317	31.1949	-1.03175	frizzled class receptor 7	NM_008057
Evc	19.9216	7.092	-1.03284	EvC ciliary complex subunit 1	NM_021292
Rnd2	4.8596	1.72814	-1.03391	Rho family GTPase 2	NM_009708
Tshb	1.26452	0.449001	-1.03542	thyroid stimulating hormone, beta subunit	NM_001165939
Dner	1.11628	0.395994	-1.03636	delta/notch-like EGF repeat containing	NM_152915
Glb1l3	1.83584	0.650689	-1.03723	galactosidase, beta 1 like 3	NM_001113323
Mlc1	41.3343	14.6453	-1.03757	megalencephalic leukoencephalopathy with subcortical cysts 1 homolog (human)	NM_001364855
Mfap4	1246.55	441.505	-1.03794	microfibrillar-associated protein 4	NM_001347545
Fam181b	5.13881	1.81721	-1.03952	family with sequence similarity 181, member B	NM_021427
Egfl6	78.1146	27.5827	-1.04099	EGF-like-domain, multiple 6	NM_019397
Tpmt	3.09468	1.09186	-1.0418	thiopurine methyltransferase	NM_016785
Cdkn2c	32.1828	11.3422	-1.0429	cyclin dependent kinase inhibitor 2C	NM_001301368
Pclo	6.19109	2.18148	-1.04311	piccolo (presynaptic cytomatrix protein)	NM_001110796
Sult5a1	4.71261	1.66046	-1.04315	sulfotransferase family 5A, member 1	NM_020564
1810010D01Rik	1.62804	0.573311	-1.0437	RIKEN cDNA 1810010D01 gene	NR_033626
Sord	43.0206	15.131	-1.04494	sorbitol dehydrogenase	NM_146126
Slc2a4	9.75889	3.42715	-1.04645	solute carrier family 2 (facilitated glucose transporter), member 4	NM_001359114
Fhit	1.10058	0.386467	-1.04654	fragile histidine triad gene	NM_001308285
Negr1	9.07143	3.18454	-1.04682	neuronal growth regulator 1	NM_001039094
Chst7	11.7808	4.13261	-1.04757	carbohydrate (N-acetylglucosamino) sulfotransferase 7	NM_021715
9230104L09Rik	8.79132	3.08347	-1.04771	RIKEN cDNA 9230104L09 gene	NM_029960
Adamts12	5.48382	1.9216	-1.04864	a disintegrin-like and metallopeptidase (reprolysin type) with thrombospondin type 1 motif, 12	NM_175501
Nt5dc2	44.9703	15.7426	-1.04963	5'-nucleotidase domain containing 2	NM_027289
D130017N08Rik	2.37906	0.831564	-1.05115	RIKEN cDNA D130017N08 gene	NR_015486
Wbscr27	10.957	3.82822	-1.05158	#N/A	#N/A
Cutal	10.8933	3.80564	-1.05167	cutA divalent cation tolerance homolog-like	NM_001308024
Fam81a	8.06777	2.81387	-1.05332	family with sequence similarity 81, member A	NM_029784
Tpcn1	125.181	43.6563	-1.05341	two pore channel 1	NM_145853
Myh10	602.549	210.02	-1.05396	myosin, heavy polypeptide 10, non-muscle	NM_175260
Rpp25	0.77176	0.268939	-1.05419	ribonuclease P/MRP 25 subunit	NM_133982
Tubg2	1.50853	0.525292	-1.05494	tubulin, gamma 2	NM_134028
Fzd2	38.2909	13.3268	-1.05544	frizzled class receptor 2	NM_020510
Foxn4	1.10624	0.384897	-1.05575	forkhead box N4	NM_148935
Gstm1	451.556	156.648	-1.0587	glutathione S-transferase, mu 1	NM_010358
Bank1	11.6736	4.04529	-1.05978	B cell scaffold protein with ankyrin repeats 1	NM_001033350
Myom3	3.83804	1.32906	-1.06049	myomesin family, member 3	NM_001085509
Bpifb5	4.72948	1.63461	-1.06241	BPI fold containing family B, member 5	NM_144890
Kcns3	12.7333	4.39965	-1.06269	potassium voltage-gated channel, delayed-rectifier, subfamily S, member 3	NM_001168564
Hapln3	2.67841	0.924363	-1.06387	hyaluronan and proteoglycan link protein 3	NM_178255
Kif14	1.95941	0.675241	-1.06533	kinesin family member 14	NM_001081258
C1qtnf3	2.74913	0.947377	-1.06534	C1q and tumor necrosis factor related protein 3	NM_001204134
Lrat	161.957	55.7646	-1.06619	lecithin-retinol acyltransferase (phosphatidylcholine-retinol-O-acyltransferase)	NM_023624
Epm2a	7.14778	2.45895	-1.06707	epilepsy, progressive myoclonic epilepsy, type 2 gene alpha	NM_010146
Pamr1	44.7195	15.3652	-1.0683	peptidase domain containing associated with muscle regeneration 1	NM_173749
Fabp3	27.1024	9.30764	-1.06879	fatty acid binding protein 3, muscle and heart	NM_010174
Ear1	16.5343	5.65593	-1.07273	eosinophil-associated, ribonuclease A family, member 1	NM_007894
Abcc9	25.6827	8.77885	-1.07347	ATP-binding cassette, sub-family C (CFTR/MRP), member 9	NM_001044720
Syn2	12.2648	4.19177	-1.07361	synapsin II	NM_001111015
Gpc3	234.602	80.1616	-1.07384	glypican 3	NM_016697
Ncam1	3.82094	1.30217	-1.07647	neural cell adhesion molecule 1	NM_001081445
Myct1	86.5438	29.484	-1.0768	myc target 1	NM_026793
Pcdh17	132.413	45.0569	-1.078	protocadherin 17	NM_001013753
Gng7	6.17586	2.09857	-1.07939	guanine nucleotide binding protein (G protein), gamma 7	NM_001038655
Adamts10	66.9528	22.7439	-1.07969	a disintegrin-like and metallopeptidase (reprolysin type) with thrombospondin type 1 motif, 10	NM_001329143
Plscr4	51.1963	17.3846	-1.08008	phospholipid scramblase 4	NM_178711
Paqr6	3.44879	1.17088	-1.08027	progestin and adipoQ receptor family member VI	NM_001310597
Rtn1	21.4041	7.26197	-1.08093	reticulon 1	NM_001007596
Hist1h4h	1.59895	0.542469	-1.08097	histone cluster 1, H4h	NM_153173
Tmem14a	4.8563	1.64203	-1.08435	transmembrane protein 14A	NM_001290679
Espn	5.59374	1.88936	-1.08541	espin	NM_019585
Atp1a2	139.289	46.984	-1.08674	ATPase, Na+/K+ transporting, alpha 2 polypeptide	NM_178405
4930452B06Rik	3.67002	1.237	-1.08751	RIKEN cDNA 4930452B06 gene	NM_028934
Nrg2	7.53319	2.53669	-1.08846	neuregulin 2	NM_001167891
Vldlr	122.968	41.4036	-1.08855	very low density lipoprotein receptor	NM_001161420
Dapl1	1.31642	0.442709	-1.08976	death associated protein-like 1	NM_029723
Hebp2	2.40414	0.808478	-1.0898	heme binding protein 2	NM_019487
Slco5a1	5.14562	1.72984	-1.09012	solute carrier organic anion transporter family, member 5A1	NM_172841
Cd19	10.2763	3.45029	-1.09138	CD19 antigen	NM_001357091
Upk3b	76.6859	25.7161	-1.0926	uroplakin 3B	NM_175309
Rdm1	17.3353	5.80848	-1.09343	RAD52 motif 1	NM_025654
Depdc1a	0.813792	0.272483	-1.09413	DEP domain containing 1a	NM_001172092
Slc25a42	17.8489	5.96719	-1.09567	solute carrier family 25, member 42	NM_001007570
P2rx6	5.44638	1.82081	-1.09567	purinergic receptor P2X, ligand-gated ion channel, 6	NM_001159561
Kcnj5	5.87994	1.96535	-1.09588	potassium inwardly-rectifying channel, subfamily J, member 5	NM_010605
Col14a1	85.8571	28.6925	-1.09605	collagen, type XIV, alpha 1	NM_181277
Dnah8	28.0307	9.3573	-1.09714	dynein, axonemal, heavy chain 8	NM_013811
Klk14	0.936398	0.312364	-1.09787	kallikrein related-peptidase 14	NM_174866
Mmp11	39.9978	13.3206	-1.09952	matrix metallopeptidase 11	NM_001306184
Lgr6	9.13206	3.03652	-1.10108	leucine-rich repeat-containing G protein-coupled receptor 6	NM_001033409
Tmem136	7.38394	2.45524	-1.10108	transmembrane protein 136	NM_001034863
Igsf10	60.7553	20.1907	-1.10163	immunoglobulin superfamily, member 10	NM_001162884
Nuak1	67.3098	22.2316	-1.10779	NUAK family, SNF1-like kinase, 1	NM_001004363
Pgap1	23.4043	7.71509	-1.10974	post-GPI attachment to proteins 1	NM_001163314
Zfp454	1.31846	0.434248	-1.1106	zinc finger protein 454	NM_001359531
Ces1f	4.57623	1.50286	-1.11351	carboxylesterase 1F	NM_144930
Mtss1l	189.485	62.2155	-1.11371	metastasis suppressor 1-like	NM_001310591
Camk2b	2.2757	0.744496	-1.11733	calcium/calmodulin-dependent protein kinase II, beta	NM_001174053
Fat2	9.18421	3.00323	-1.1178	FAT atypical cadherin 2	NM_001029988
Slitrk6	6.32946	2.06827	-1.11851	SLIT and NTRK-like family, member 6	NM_175499
Stac	1.35149	0.441606	-1.11855	src homology three (SH3) and cysteine rich domain	NM_001324546
Reps2	162.917	53.1597	-1.11994	RALBP1 associated Eps domain containing protein 2	NM_001290633
Sgpp2	67.4889	22.0126	-1.12035	sphingosine-1-phosphate phosphotase 2	NM_001004173
Aard	16.9873	5.53373	-1.1216	alanine and arginine rich domain containing protein	NM_175503
Cd163	5.25769	1.71184	-1.12212	CD163 antigen	NM_001170395
Fmo1	444.092	144.447	-1.12312	flavin containing monooxygenase 1	NM_001330291
Rxfp1	1.10326	0.358571	-1.1239	relaxin/insulin-like family peptide receptor 1	NM_212452
Wif1	17.1913	5.57772	-1.12562	Wnt inhibitory factor 1	NM_011915
Tcf21	110.439	35.7716	-1.12731	transcription factor 21	NM_011545
Esrrg	3.06207	0.989246	-1.1299	estrogen-related receptor gamma	NM_001243792
Tbata	1.91325	0.617964	-1.13013	thymus, brain and testes associated	NM_001017407
Hepacam	4.655	1.50264	-1.13072	hepatocyte cell adhesion molecule	NM_175189
Slc38a5	41.7501	13.4715	-1.13113	solute carrier family 38, member 5	NM_172479
Arvcf	40.0051	12.8957	-1.13211	armadillo repeat gene deleted in velocardiofacial syndrome	NM_001272028
Smyd1	8.28445	2.66984	-1.13236	SET and MYND domain containing 1	NM_001160127
Stmn2	76.0122	24.4858	-1.1328	stathmin-like 2	NM_025285
Lyrm9	12.1875	3.92541	-1.13294	LYR motif containing 9	NM_001076681
Tnfrsf19	74.0288	23.8357	-1.13327	tumor necrosis factor receptor superfamily, member 19	NM_001164155
Limch1	1441.2	463.284	-1.13489	LIM and calponin homology domains 1	NM_001001980
Tspan32	2.65082	0.850709	-1.13655	tetraspanin 32	NM_001128080
Tmem232	4.69793	1.50556	-1.13796	transmembrane protein 232	NM_001008973
Wscd2	5.70923	1.82889	-1.13838	WSC domain containing 2	NM_177292
Fsd2	10.6334	3.39488	-1.14173	fibronectin type III and SPRY domain containing 2	NM_172904
Ccr6	3.3143	1.05672	-1.14308	chemokine (C-C motif) receptor 6	NM_001190333
2810433D01Rik	2.16524	0.690189	-1.14332	RIKEN cDNA 2810433D01 gene	NR_033474
Pax5	4.32446	1.37714	-1.14428	paired box 5	NM_008782
Colgalt2	43.5719	13.8744	-1.14437	collagen beta(1-O)galactosyltransferase 2	NM_177756
Epor	2.5864	0.822906	-1.14518	erythropoietin receptor	NM_010149
Ccdc3	4.98949	1.58389	-1.14745	coiled-coil domain containing 3	NM_028804
Cyp27a1	17.5318	5.56108	-1.14822	cytochrome P450, family 27, subfamily a, polypeptide 1	NM_024264
Scube2	119.694	37.9219	-1.14941	signal peptide, CUB domain, EGF-like 2	NM_020052
Gabra3	10.2822	3.2567	-1.1497	gamma-aminobutyric acid (GABA) A receptor, subunit alpha 3	NM_001357814
Elf5	27.1718	8.58925	-1.15167	E74-like factor 5	NM_001145813
Fat3	40.3684	12.7543	-1.15218	FAT atypical cadherin 3	NM_001080814
Prickle1	156.89	49.5642	-1.15227	prickle planar cell polarity protein 1	NM_001033217
Rbp1	47.6261	15.0174	-1.15417	retinol binding protein 1, cellular	NM_011254
Cpne5	1.89517	0.597393	-1.15449	copine V	NM_001360239
Fhl1	709.675	223.591	-1.15499	four and a half LIM domains 1	NM_001077361
Tcap	27.9643	8.80715	-1.15536	titin-cap	NM_011540
Tex11	1.65743	0.521715	-1.1559	testis expressed gene 11	NM_001167997
Aox3	168.802	53.0561	-1.15738	aldehyde oxidase 3	NM_023617
Sftpb	3164.2	991.201	-1.16074	surfactant associated protein B	NM_001282071
Cd300lg	6.73424	2.10827	-1.16134	CD300 molecule like family member G	NM_001160711
Fmn2	1.24239	0.38889	-1.16149	formin 2	NM_019445
Sox11	5.96727	1.86017	-1.16562	SRY (sex determining region Y)-box 11	NM_009234
Dpf1	0.866915	0.269916	-1.16683	D4, zinc and double PHD fingers family 1	NM_013874
Arhgef38	5.79014	1.80186	-1.16734	Rho guanine nucleotide exchange factor (GEF) 38	NM_029953
Dnajc28	9.69424	3.01606	-1.16758	DnaJ heat shock protein family (Hsp40) member C28	NM_001099738
Fam69b	3.2844	1.02077	-1.16862	family with sequence similarity 69, member B	NM_019833
Pygm	51.3919	15.968	-1.16889	muscle glycogen phosphorylase	NM_011224
Gm3716	0.996021	0.309019	-1.17037	predicted gene 3716	NR_045078
Gprasp2	3.9906	1.23781	-1.1706	G protein-coupled receptor associated sorting protein 2	NM_001163015
Scube1	42.3381	13.0907	-1.17379	signal peptide, CUB domain, EGF-like 1	NM_001271472
Zc3hav1l	12.1559	3.75828	-1.17385	zinc finger CCCH-type, antiviral 1-like	NM_172467
Fam198b	113.814	35.1805	-1.17408	family with sequence similarity 198, member B	NM_133187
Atp13a4	17.0189	5.25249	-1.17562	ATPase type 13A4	NM_001164612
G0s2	35.7963	11.046	-1.17578	G0/G1 switch gene 2	NM_008059
9930012K11Rik	10.6901	3.29822	-1.17593	RIKEN cDNA 9930012K11 gene	NM_001004155
Slc15a2	34.6925	10.7004	-1.17624	solute carrier family 15 (H+/peptide transporter), member 2	NM_001145899
Cldn8	6.36393	1.96171	-1.17683	claudin 8	NM_018778
Plxdc2	369.63	113.846	-1.17765	plexin domain containing 2	NM_026162
Lvrn	1.28358	0.394332	-1.18021	laeverin	NM_029008
Bcas1	6.93727	2.1304	-1.1806	breast carcinoma amplified sequence 1	NM_001164369
Cox6b2	6.11217	1.87595	-1.18117	cytochrome c oxidase subunit 6B2	NM_001289848
Magix	12.1434	3.72555	-1.18157	MAGI family member, X-linked	NM_018832
Tulp1	1.40888	0.431845	-1.18248	tubby like protein 1	NM_021478
Xkrx	2.33068	0.712625	-1.18496	X-linked Kx blood group related, X-linked	NM_001365115
Mettl7a1	921.497	281.698	-1.18516	methyltransferase like 7A1	NM_027334
B230208H11Rik	1.43935	0.439492	-1.18633	RIKEN cDNA B230208H11 gene	NR_038027
Ifltd1	5.04523	1.53902	-1.1873	#N/A	#N/A
Tspan2	223.345	68.1144	-1.18753	tetraspanin 2	NM_001243132
Il9r	1.34236	0.408905	-1.1887	interleukin 9 receptor	NM_001134458
Mest	25.3273	7.70086	-1.19055	mesoderm specific transcript	NM_001252292
Nr2f1	5.78607	1.75753	-1.19154	nuclear receptor subfamily 2, group F, member 1	NM_001347538
Frmpd1	1.92858	0.585279	-1.19245	FERM and PDZ domain containing 1	NM_001081172
Trpc3	3.51269	1.06377	-1.19457	transient receptor potential cation channel, subfamily C, member 3	NM_019510
Ccna1	2.16977	0.656547	-1.19538	cyclin A1	NM_001305221
Cntn1	9.62697	2.9081	-1.19707	contactin 1	NM_001159647
Ace3	3.412	1.02862	-1.19908	angiotensin I converting enzyme (peptidyl-dipeptidase A) 3	NM_001101453
Kcnj14	4.52075	1.35949	-1.20157	potassium inwardly-rectifying channel, subfamily J, member 14	NM_145963
Ptpn5	1.46188	0.439509	-1.20182	protein tyrosine phosphatase, non-receptor type 5	NM_001163565
Wnt2	31.1	9.34194	-1.20269	wingless-type MMTV integration site family, member 2	NM_023653
Mrc2	217.07	65.2	-1.20276	mannose receptor, C type 2	NM_008626
Gm19461	5.96517	1.79111	-1.2031	predicted gene, 19461	NR_037984
Kcnd3	2.67278	0.801878	-1.20392	potassium voltage-gated channel, Shal-related family, member 3	NM_001039347
Ablim2	3.88529	1.16455	-1.20486	actin-binding LIM protein 2	NM_001177696
Irs1	60.9544	18.2688	-1.20493	insulin receptor substrate 1	NM_010570
Adra1a	36.5278	10.9434	-1.20533	adrenergic receptor, alpha 1a	NM_001271759
C1qtnf9	1.97858	0.592654	-1.20552	C1q and tumor necrosis factor related protein 9	NM_183175
Pde8b	97.4842	29.1928	-1.20577	phosphodiesterase 8B	NM_001170669
Bmp7	4.82168	1.4427	-1.20661	bone morphogenetic protein 7	NM_007557
Igfbp3	190.395	56.9634	-1.20669	insulin-like growth factor binding protein 3	NM_008343
Ptprd	141.234	42.21	-1.20776	protein tyrosine phosphatase, receptor type, D	NM_001014288
Slc29a4	1.1966	0.356947	-1.20966	solute carrier family 29 (nucleoside transporters), member 4	NM_146257
Klhl33	1.04577	0.310683	-1.21374	kelch-like 33	NM_001166651
Igfbp5	751.83	223.126	-1.21477	insulin-like growth factor binding protein 5	NM_010518
Hoxa2	5.00758	1.485	-1.21554	homeobox A2	NM_010451
4930480K23Rik	1.94815	0.576837	-1.21707	RIKEN cDNA 4930480K23 gene	NR_130157
Pbld1	1.41235	0.417924	-1.21771	phenazine biosynthesis-like protein domain containing 1	NM_001359529
Ecm2	50.3677	14.9019	-1.21786	extracellular matrix protein 2, female organ and adipocyte specific	NM_001012324
Plcxd3	1.93119	0.571143	-1.21825	phosphatidylinositol-specific phospholipase C, X domain containing 3	NM_177355
Tppp	52.2702	15.4539	-1.21856	tubulin polymerization promoting protein	NM_182839
Crispld1	4.44733	1.31388	-1.21932	cysteine-rich secretory protein LCCL domain containing 1	NM_001356551
Vsnl1	12.358	3.64962	-1.21968	visinin-like 1	NM_012038
Fmo5	51.0767	15.0807	-1.21992	flavin containing monooxygenase 5	NM_001161763
Lbh	381.094	111.706	-1.22717	limb-bud and heart	NM_029999
Hey1	77.1529	22.6138	-1.22723	hairy/enhancer-of-split related with YRPW motif 1	NM_010423
Npnt	1255.98	366.903	-1.23058	nephronectin	NM_001029836
Lpcat1	224.907	65.6338	-1.2316	lysophosphatidylcholine acyltransferase 1	NM_145376
Cpm	296.303	86.3301	-1.2332	carboxypeptidase M	NM_027468
Mettl24	14.7945	4.28943	-1.2381	methyltransferase like 24	NM_177793
Prdm6	34.8891	10.1024	-1.2394	PR domain containing 6	NM_001033281
Vpreb3	5.6587	1.63715	-1.24024	pre-B lymphocyte gene 3	NM_001358532
Snai2	15.2395	4.40663	-1.24078	snail family zinc finger 2	NM_011415
Gsta2	1.3445	0.388564	-1.24131	glutathione S-transferase, alpha 2 (Yc2)	NM_008182
Tef	139.295	40.2536	-1.24139	thyrotroph embryonic factor	NM_017376
Siglecf	12.4974	3.60091	-1.24434	sialic acid binding Ig-like lectin F	NM_001271019
Adcy1	3.968	1.14252	-1.24503	adenylate cyclase 1	NM_009622
Cyp2d22	40.1452	11.5582	-1.24511	cytochrome P450, family 2, subfamily d, polypeptide 22	NM_001163472
Scgb3a2	346.882	99.6975	-1.24684	secretoglobin, family 3A, member 2	NM_001289643
Arhgap40	5.7473	1.65016	-1.24786	Rho GTPase activating protein 40	NM_001145015
Hoxb6	4.2238	1.21265	-1.24793	homeobox B6	NM_008269
Rspo4	2.90094	0.832809	-1.24799	R-spondin 4	NM_001040689
Cd1d2	2.54975	0.731896	-1.24811	CD1d2 antigen	NM_001289449
Angptl2	82.755	23.7408	-1.24869	angiopoietin-like 2	NM_011923
Asgr1	2.20341	0.632027	-1.24883	asialoglycoprotein receptor 1	NM_001291131
Notum	9.86083	2.8226	-1.25091	notum palmitoleoyl-protein carboxylesterase	NM_175263
Olfml2a	39.7447	11.3503	-1.25323	olfactomedin-like 2A	NM_172854
Bmp3	68.2294	19.4829	-1.25334	bone morphogenetic protein 3	NM_001310677
Etv1	20.5628	5.85107	-1.25686	ets variant 1	NM_001163154
Ybx2	0.867219	0.246683	-1.25719	Y box protein 2	NM_001347634
Rab6b	17.6275	5.00709	-1.2586	RAB6B, member RAS oncogene family	NM_173781
Gchfr	4.24294	1.20295	-1.26048	GTP cyclohydrolase I feedback regulator	NM_177157
Trnp1	1.48741	0.421215	-1.26165	TMF1-regulated nuclear protein 1	NM_001081156
Ogn	605.985	171.297	-1.26345	osteoglycin	NM_008760
Tbxa2r	12.5593	3.54968	-1.2636	thromboxane A2 receptor	NM_001277265
Glb1l2	31.26	8.83474	-1.26365	galactosidase, beta 1-like 2	NM_001310768
Nr1d2	95.5566	26.9898	-1.26426	nuclear receptor subfamily 1, group D, member 2	NM_011584
H2-Ob	7.56431	2.13326	-1.26579	histocompatibility 2, O region beta locus	NM_010389
Pdk2	54.6299	15.3537	-1.26923	pyruvate dehydrogenase kinase, isoenzyme 2	NM_001361915
Sfta2	13.8753	3.89388	-1.2707	surfactant associated 2	NM_001163194
Klhl4	6.93874	1.94539	-1.27166	kelch-like 4	NM_001290477
Fgfr4	63.7758	17.8701	-1.27225	fibroblast growth factor receptor 4	NM_008011
Hist2h2be	10.4881	2.9385	-1.27234	histone cluster 2, H2be	NM_178214
Slc6a15	2.81814	0.788103	-1.2742	solute carrier family 6 (neurotransmitter transporter), member 15	NM_001252330
Atp1a4	3.38463	0.946038	-1.27472	ATPase, Na+/K+ transporting, alpha 4 polypeptide	NM_013734
Slc35f3	1.95678	0.545541	-1.27727	solute carrier family 35, member F3	NM_001363500
Sox18	168.289	46.9076	-1.2775	SRY (sex determining region Y)-box 18	NM_009236
Tmem35	2.70735	0.753843	-1.27854	#N/A	#N/A
Tmem119	72.1279	20.0814	-1.27865	transmembrane protein 119	NM_146162
Scn7a	832.194	230.862	-1.28225	sodium channel, voltage-gated, type VII, alpha	NM_009135
Cped1	222.539	61.5253	-1.28565	cadherin-like and PC-esterase domain containing 1	NM_001081351
Sec14l5	0.926684	0.256065	-1.28618	SEC14-like lipid binding 5	NM_001127725
Hmcn1	184.006	50.7081	-1.28889	hemicentin 1	NM_001024720
Gli1	5.30071	1.46059	-1.289	GLI-Kruppel family member GLI1	NM_010296
Mrgprf	6.76686	1.86383	-1.2894	MAS-related GPR, member F	NM_145379
Nkain1	11.6639	3.20861	-1.29066	Na+/K+ transporting ATPase interacting 1	NM_025998
Nrcam	84.0941	23.0236	-1.29541	neuronal cell adhesion molecule	NM_001146031
Best3	7.58143	2.07554	-1.29548	bestrophin 3	NM_001007583
Dact3	23.4727	6.41573	-1.29708	dishevelled-binding antagonist of beta-catenin 3	NM_001081655
St8sia2	31.4148	8.57151	-1.29884	ST8 alpha-N-acetyl-neuraminide alpha-2,8-sialyltransferase 2	NM_009181
C1qtnf7	33.9126	9.24774	-1.29941	C1q and tumor necrosis factor related protein 7	NM_001135172
Cilp	4.40744	1.19939	-1.30148	cartilage intermediate layer protein, nucleotide pyrophosphohydrolase	NM_001364527
Camk2a	4.51459	1.22367	-1.30546	calcium/calmodulin-dependent protein kinase II alpha	NM_001286809
Krt79	3.70665	1.00465	-1.30549	keratin 79	NM_146063
Fndc1	52.9693	14.3504	-1.30594	fibronectin type III domain containing 1	NM_001081416
9530026P05Rik	6.3506	1.7139	-1.30978	RIKEN cDNA 9530026P05 gene	NR_015530
Mex3b	7.54533	2.03551	-1.31018	mex3 RNA binding family member B	NM_175366
Sat2	2.34161	0.627494	-1.31686	spermidine/spermine N1-acetyl transferase 2	NM_001356468
Spta1	5.43604	1.45352	-1.31906	spectrin alpha, erythrocytic 1	NM_011465
Sept3	4.24758	1.13447	-1.32018	septin 3	NM_001358836
Ociad2	20.5325	5.47842	-1.32119	OCIA domain containing 2	NM_001310636
Adh1	89.9533	23.9999	-1.32124	alcohol dehydrogenase 1 (class I)	NM_007409
Apoc1	7.91884	2.10424	-1.32529	apolipoprotein C-I	NM_001110009
Abca8a	120.829	32.0879	-1.3259	ATP-binding cassette, sub-family A (ABC1), member 8a	NM_153145
Mfap5	19.3126	5.12773	-1.32609	microfibrillar associated protein 5	NM_001347434
Ctsf	22.8707	6.06106	-1.32797	cathepsin F	NM_019861
Vit	1.09224	0.28935	-1.32835	vitrin	NM_001197028
Synm	242.637	64.2542	-1.32872	synemin, intermediate filament protein	NM_183312
Fcrls	3.68216	0.974962	-1.32886	Fc receptor-like S, scavenger receptor	NM_030707
Ednrb	198.92	52.5289	-1.33154	endothelin receptor type B	NM_001136061
Pcdh12	98.7292	26.0536	-1.33222	protocadherin 12	NM_017378
Scn4a	2.56527	0.676287	-1.3332	sodium channel, voltage-gated, type IV, alpha	NM_133199
Igdcc4	3.36726	0.887391	-1.33357	immunoglobulin superfamily, DCC subclass, member 4	NM_001290315
Hykk	20.3266	5.35295	-1.33428	hydroxylysine kinase 1	NM_177351
Dhrs7c	2.85151	0.750823	-1.33443	dehydrogenase/reductase (SDR family) member 7C	NM_001013013
Rgs11	2.1582	0.567963	-1.33497	regulator of G-protein signaling 11	NM_001081069
3632451O06Rik	5.60041	1.47279	-1.33568	#N/A	#N/A
Gria1	34.6412	9.10249	-1.33649	glutamate receptor, ionotropic, AMPA1 (alpha 1)	NM_001113325
Cyp1a1	28.4342	7.42709	-1.34246	cytochrome P450, family 1, subfamily a, polypeptide 1	NM_001136059
Kcnh2	17.8708	4.6599	-1.34417	potassium voltage-gated channel, subfamily H (eag-related), member 2	NM_001294162
Frem2	4.55589	1.18759	-1.3445	Fras1 related extracellular matrix protein 2	NM_172862
Tinag	11.4765	2.98707	-1.34601	tubulointerstitial nephritis antigen	NM_012033
Srpx2	13.1818	3.42861	-1.34668	sushi-repeat-containing protein, X-linked 2	NM_001083895
Prrt4	9.52671	2.47441	-1.3481	proline-rich transmembrane protein 4	NM_001101443
Pgm5	162.423	42.0808	-1.35061	phosphoglucomutase 5	NM_175013
Cttnbp2	24.1071	6.24219	-1.35117	cortactin binding protein 2	NM_080285
Art4	16.0452	4.14957	-1.3524	ADP-ribosyltransferase 4	NM_026639
Diras2	8.70729	2.2464	-1.35483	DIRAS family, GTP-binding RAS-like 2	NM_001024474
Peg3	27.5323	7.09874	-1.35544	paternally expressed 3	NM_008817
Lrrc4b	2.89883	0.746323	-1.35691	leucine rich repeat containing 4B	NM_198250
Cdh16	23.8189	6.11607	-1.35956	cadherin 16	NM_001252627
Pnck	2.48983	0.639045	-1.36	pregnancy upregulated non-ubiquitously expressed CaM kinase	NM_001199351
Cntnap2	3.0012	0.76603	-1.36555	contactin associated protein-like 2	NM_001004357
Aplnr	151.514	38.5821	-1.36789	apelin receptor	NM_011784
Atp8a2	0.927977	0.235782	-1.3701	ATPase, aminophospholipid transporter-like, class I, type 8A, member 2	NM_015803
Aoc3	18.0351	4.58208	-1.37017	amine oxidase, copper containing 3	NM_009675
Rtn2	14.5921	3.70232	-1.37152	reticulon 2 (Z-band associated protein)	NM_001025364
Fam171a2	13.7289	3.47479	-1.37397	family with sequence similarity 171, member A2	NM_199200
Grik2	1.43589	0.361248	-1.37997	glutamate receptor, ionotropic, kainate 2 (beta 2)	NM_001111268
Gas1	32.093	8.06326	-1.38132	growth arrest specific 1	NM_008086
Chrm3	5.59751	1.40597	-1.38159	cholinergic receptor, muscarinic 3, cardiac	NM_033269
Kcnj3	7.14209	1.79244	-1.38243	potassium inwardly-rectifying channel, subfamily J, member 3	NM_001304810
Lrrn3	15.1718	3.80584	-1.3829	leucine rich repeat protein 3, neuronal	NM_001271708
Stab2	3.3682	0.843441	-1.38464	stabilin 2	NM_138673
Nrep	114.009	28.5399	-1.38498	neuronal regeneration related protein	NM_001109988
Unc79	4.71398	1.17792	-1.38678	unc-79 homolog	NM_001081017
Pik3c2g	8.44238	2.1086	-1.38724	phosphatidylinositol-4-phosphate 3-kinase catalytic subunit type 2 gamma	NM_011084
Cass4	24.2778	6.05862	-1.38808	Cas scaffolding protein family member 4	NM_001033538
Adam33	2.11604	0.528026	-1.38816	a disintegrin and metallopeptidase domain 33	NM_001163529
Grik4	1.00395	0.249666	-1.39157	glutamate receptor, ionotropic, kainate 4	NM_175481
Chst3	60.1569	14.9176	-1.39442	carbohydrate sulfotransferase 3	NM_016803
Col17a1	9.04436	2.23362	-1.39852	collagen, type XVII, alpha 1	NM_001290825
Slc22a3	12.3571	3.04413	-1.40102	solute carrier family 22 (organic cation transporter), member 3	NM_011395
AI197445	6.47057	1.59036	-1.4033	expressed sequence AI197445	NR_045083
Tmeff2	7.37823	1.81233	-1.40392	transmembrane protein with EGF-like and two follistatin-like domains 2	NM_019790
Faim2	38.0536	9.27527	-1.41164	Fas apoptotic inhibitory molecule 2	NM_001038658
D630029K05Rik	2.41727	0.58893	-1.41209	RIKEN cDNA D630029K05 gene	NR_027846
Hgfac	1.89545	0.460718	-1.41442	hepatocyte growth factor activator	NM_019447
Ccdc129	13.0858	3.16962	-1.41792	#N/A	#N/A
Robo2	72.7816	17.6123	-1.41886	roundabout guidance receptor 2	NM_001358490
D430041D05Rik	3.85762	0.932949	-1.41946	RIKEN cDNA D430041D05 gene	NM_001033347
Mamdc2	142.769	34.3743	-1.42392	MAM domain containing 2	NM_174857
Adh7	5.74367	1.38288	-1.42393	alcohol dehydrogenase 7 (class IV), mu or sigma polypeptide	NM_009626
Cr2	9.62619	2.31519	-1.425	complement receptor 2	NM_007758
Depdc1b	1.11717	0.268668	-1.42508	DEP domain containing 1B	NM_178683
Gstm7	7.41678	1.77427	-1.43035	glutathione S-transferase, mu 7	NM_001356351
Ntf3	1.57327	0.375422	-1.43286	neurotrophin 3	NM_001164034
Phex	5.89635	1.40267	-1.43596	phosphate regulating endopeptidase homolog, X-linked	NM_011077
Gm17762	0.929998	0.219655	-1.44312	predicted gene, 17762	NR_028378
Chia1	80.1617	18.7928	-1.45057	chitinase, acidic 1	NM_023186
Itga8	668.105	155.694	-1.45656	integrin alpha 8	NM_001001309
Syt3	1.45338	0.337456	-1.46021	synaptotagmin III	NM_001114116
Avpr1a	1.47997	0.341143	-1.46747	arginine vasopressin receptor 1A	NM_016847
Nxph3	12.155	2.79385	-1.47032	neurexophilin 3	NM_130858
Kif26b	19.686	4.52318	-1.4707	kinesin family member 26B	NM_001161665
Chrdl1	64.9768	14.9077	-1.47215	chordin-like 1	NM_001114385
Slc7a10	38.9492	8.9242	-1.47349	solute carrier family 7 (cationic amino acid transporter, y+ system), member 10	NM_017394
Vsig1	0.893976	0.204415	-1.47553	V-set and immunoglobulin domain containing 1	NM_001359143
Fam178b	2.05764	0.470459	-1.47561	family with sequence similarity 178, member B	NM_001126046
Xkr4	1.4867	0.339626	-1.47647	X-linked Kx blood group related 4	NM_001011874
Adig	0.720763	0.164353	-1.4783	adipogenin	NM_145635
Nmur1	0.770708	0.175291	-1.48086	neuromedin U receptor 1	NM_001319227
Adipoq	6.36571	1.43879	-1.48712	adiponectin, C1Q and collagen domain containing	NM_009605
Kbtbd13	1.51363	0.339318	-1.49533	kelch repeat and BTB (POZ) domain containing 13	NM_028974
Inmt	2096.21	467.091	-1.50136	indolethylamine N-methyltransferase	NM_009349
B230217C12Rik	1.16514	0.259031	-1.50365	RIKEN cDNA B230217C12 gene	NM_001080935
Ces2e	7.09565	1.57658	-1.50422	carboxylesterase 2E	NM_001163756
Nat8l	4.04297	0.896519	-1.50621	N-acetyltransferase 8-like	NM_001001985
Atp2b2	11.7061	2.58318	-1.51109	ATPase, Ca++ transporting, plasma membrane 2	NM_001036684
Itgbl1	9.75657	2.15157	-1.51174	integrin, beta-like 1	NM_145467
Ndrg4	4.17453	0.919461	-1.51297	N-myc downstream regulated gene 4	NM_001195006
Hc	824.966	181.35	-1.51491	hemolytic complement	NM_010406
Ces2g	49.7374	10.9308	-1.51517	carboxylesterase 2G	NM_197999
Cidec	12.0877	2.64551	-1.51932	cell death-inducing DFFA-like effector c	NM_001301295
Hlf	20.2509	4.42448	-1.52104	hepatic leukemia factor	NM_172563
Pcolce2	351.526	76.7731	-1.52143	procollagen C-endopeptidase enhancer 2	NM_029620
Kcnip2	1.21166	0.264021	-1.52372	Kv channel-interacting protein 2	NM_001276358
Gjc2	1.40736	0.304425	-1.53104	gap junction protein, gamma 2	NM_080454
Glp1r	25.9628	5.59311	-1.53513	glucagon-like peptide 1 receptor	NM_021332
Ddc	8.87599	1.91073	-1.53587	dopa decarboxylase	NM_001190448
Pla2g1b	9.64677	2.05275	-1.54744	phospholipase A2, group IB, pancreas	NM_001356586
Calcb	1.52273	0.323572	-1.54884	calcitonin-related polypeptide, beta	NM_054084
Vstm2a	2.76269	0.586072	-1.55052	V-set and transmembrane domain containing 2A	NM_001290539
Rab17	1.02619	0.217542	-1.55122	RAB17, member RAS oncogene family	NM_001159725
Chst4	0.798005	0.169053	-1.5519	carbohydrate sulfotransferase 4	NM_011998
Htra3	29.4384	6.1983	-1.55803	HtrA serine peptidase 3	NM_001042615
D630003M21Rik	2.17656	0.457138	-1.56051	RIKEN cDNA D630003M21 gene	NM_001131021
Hpcal4	19.157	4.00786	-1.56441	hippocalcin-like 4	NM_174998
Col6a6	2.58162	0.539103	-1.56627	collagen, type VI, alpha 6	NM_001102607
Tet1	15.5464	3.22392	-1.57323	tet methylcytosine dioxygenase 1	NM_001253857
Tril	43.8732	9.07396	-1.5759	TLR4 interactor with leucine-rich repeats	NM_025817
Kcne2	18.8655	3.89924	-1.57655	potassium voltage-gated channel, Isk-related subfamily, gene 2	NM_001358372
Snhg11	2.24604	0.463973	-1.5771	small nucleolar RNA host gene 11	NM_175692
Rem1	11.2651	2.32685	-1.5772	rad and gem related GTP binding protein 1	NM_009047
2810408A11Rik	0.9953	0.205157	-1.57927	RIKEN cDNA 2810408A11 gene	NM_001316696
Csdc2	7.59668	1.5467	-1.59159	cold shock domain containing C2, RNA binding	NM_145473
Esm1	21.2018	4.31673	-1.59159	endothelial cell-specific molecule 1	NM_023612
Cxxc4	2.04133	0.414219	-1.59496	CXXC finger 4	NM_001004367
Cd209b	1.31047	0.264906	-1.59877	CD209b antigen	NM_001037800
Ngb	2.07013	0.416044	-1.60458	neuroglobin	NM_001294308
0610009L18Rik	1.34083	0.269174	-1.60568	RIKEN cDNA 0610009L18 gene	NR_038126
Pbld2	2.4062	0.481471	-1.60896	phenazine biosynthesis-like protein domain containing 2	NM_026085
Ptgfr	22.122	4.42122	-1.61016	prostaglandin F receptor	NM_008966
Aass	11.8768	2.3721	-1.61081	aminoadipate-semialdehyde synthase	NM_013930
Slc8a3	1.6573	0.328507	-1.61838	solute carrier family 8 (sodium/calcium exchanger), member 3	NM_001167920
Sbk2	1.15098	0.227195	-1.62256	SH3-binding domain kinase family, member 2	NM_001146329
Sv2c	2.06557	0.407619	-1.62283	synaptic vesicle glycoprotein 2c	NM_029210
Dcdc2a	11.1218	2.19348	-1.62342	doublecortin domain containing 2a	NM_001195617
Syt17	4.22631	0.832086	-1.62515	synaptotagmin XVII	NM_001362179
Cadm2	3.0251	0.594896	-1.62631	cell adhesion molecule 2	NM_001145977
Thrsp	12.6854	2.48969	-1.6283	thyroid hormone responsive	NM_009381
Map2k6	7.97963	1.56494	-1.62904	mitogen-activated protein kinase kinase 6	NM_001356345
Per3	17.3926	3.39943	-1.63244	period circadian clock 3	NM_001289877
Zfp663	1.32973	0.25688	-1.64412	zinc finger protein 663	NM_001005425
Hepacam2	3.15832	0.609612	-1.64497	HEPACAM family member 2	NM_178899
Pnmal2	10.5387	2.02459	-1.64969	PNMA-like 2	NM_001099636
Srpk3	1.80482	0.346297	-1.65092	serine/arginine-rich protein specific kinase 3	NM_019684
Gdf10	15.0405	2.86116	-1.65952	growth differentiation factor 10	NM_145741
Rspo2	1.01603	0.193279	-1.65952	R-spondin 2	NM_001357956
Zim1	1.15528	0.21886	-1.66367	zinc finger, imprinted 1	NM_011769
Pkhd1l1	20.1778	3.81441	-1.6658	polycystic kidney and hepatic disease 1-like 1	NM_138674
Kazald1	5.41136	1.02242	-1.66633	Kazal-type serine peptidase inhibitor domain 1	NM_001362397
Slc17a2	3.13049	0.579581	-1.68664	solute carrier family 17 (sodium phosphate), member 2	NM_144836
Fabp12	2.154	0.396591	-1.69218	fatty acid binding protein 12	NM_001357159
Prmt8	1.67532	0.307392	-1.69563	protein arginine N-methyltransferase 8	NM_201371
Ccr3	1.39625	0.255524	-1.69823	chemokine (C-C motif) receptor 3	NM_009914
Abca17	8.80476	1.61095	-1.69847	ATP-binding cassette, sub-family A (ABC1), member 17	NM_001031621
Retn	2.30436	0.418575	-1.7057	resistin	NM_001204959
Kcna2	41.8882	7.60341	-1.70641	potassium voltage-gated channel, shaker-related subfamily, member 2	NM_008417
Cyp2a5	21.3718	3.80786	-1.72501	cytochrome P450, family 2, subfamily a, polypeptide 5	NM_007812
Bcan	6.87384	1.22235	-1.72695	brevican	NM_001109758
Hmgcs2	62.9945	11.1889	-1.72813	3-hydroxy-3-methylglutaryl-Coenzyme A synthase 2	NM_008256
Crabp1	1.61079	0.284864	-1.73247	cellular retinoic acid binding protein I	NM_001284507
Acoxl	39.7834	6.92444	-1.74839	acyl-Coenzyme A oxidase-like	NM_028765
Cyp2c44	1.04811	0.182069	-1.75036	#N/A	#N/A
Smad9	32.2785	5.58508	-1.7543	SMAD family member 9	NM_019483
Sost	2.55242	0.439892	-1.75827	sclerostin	NM_024449
Kcnf1	2.71069	0.465995	-1.76078	potassium voltage-gated channel, subfamily F, member 1	NM_201531
Calml3	1.69758	0.291772	-1.76099	calmodulin-like 3	NM_027416
Entpd8	1.81773	0.310861	-1.766	ectonucleoside triphosphate diphosphohydrolase 8	NM_028093
Adamts17	13.1489	2.24832	-1.76615	a disintegrin-like and metallopeptidase (reprolysin type) with thrombospondin type 1 motif, 17	NM_001033877
Osbp2	1.30086	0.220813	-1.77347	oxysterol binding protein 2	NM_001302630
Mturn	81.9701	13.8048	-1.78134	maturin, neural progenitor differentiation regulator homolog (Xenopus)	NM_001289740
Ltc4s	3.64503	0.611437	-1.78531	leukotriene C4 synthase	NM_001313968
Esr2	3.39033	0.565791	-1.79046	estrogen receptor 2 (beta)	NM_010157
Slc5a12	7.24717	1.20939	-1.79049	solute carrier family 5 (sodium/glucose cotransporter), member 12	NM_001003915
Shisa2	17.6236	2.93853	-1.79133	shisa family member 2	NM_145463
Sstr1	1.47892	0.246069	-1.79346	somatostatin receptor 1	NM_009216
Fras1	17.7735	2.93228	-1.80193	Fraser extracellular matrix complex subunit 1	NM_175473
Colq	55.4034	9.14032	-1.80195	collagen-like tail subunit (single strand of homotrimer) of asymmetric acetylcholinesterase	NM_009937
Dgkb	3.2247	0.531131	-1.80359	diacylglycerol kinase, beta	NM_001361686
Nrn1	17.4258	2.84535	-1.81227	neuritin 1	NM_153529
Bex2	24.4219	3.9674	-1.81737	brain expressed X-linked 2	NM_009749
Dclk3	1.20575	0.194544	-1.8242	doublecortin-like kinase 3	NM_172928
Il22ra2	1.5012	0.241224	-1.82829	interleukin 22 receptor, alpha 2	NM_178258
Sema6c	3.65024	0.583273	-1.83389	sema domain, transmembrane domain (TM), and cytoplasmic domain, (semaphorin) 6C	NM_001272024
Tmed6	0.772009	0.121162	-1.85187	transmembrane p24 trafficking protein 6	NM_025458
Ros1	8.37369	1.31381	-1.85216	Ros1 proto-oncogene	NM_011282
Pabpc4l	1.83117	0.28586	-1.85721	poly(A) binding protein, cytoplasmic 4-like	NM_001101479
Gm5084	1.20389	0.187639	-1.8588	predicted gene 5084	NM_177810
Neu2	1.60661	0.250353	-1.85901	neuraminidase 2	NM_001160163
Lgals7	0.629718	0.0979865	-1.86044	lectin, galactose binding, soluble 7	NM_008496
Cngb1	2.32946	0.359765	-1.86794	cyclic nucleotide gated channel beta 1	NM_001195413
Ackr4	16.3658	2.52505	-1.86893	atypical chemokine receptor 4	NM_145700
Cntn4	10.3574	1.58886	-1.87469	contactin 4	NM_001109749
Cecr6	2.63651	0.400858	-1.88361	#N/A	#N/A
Adrb3	9.42421	1.43029	-1.88541	adrenergic receptor, beta 3	NM_013462
Cthrc1	4.30888	0.651027	-1.88988	collagen triple helix repeat containing 1	NM_001364812
Cd209a	5.05374	0.735529	-1.92729	CD209a antigen	NM_133238
Ces2b	2.97948	0.432946	-1.92889	carboxyesterase 2B	NM_198171
Kcna5	1.94455	0.279261	-1.94064	potassium voltage-gated channel, shaker-related subfamily, member 5	NM_145983
Il12a	1.79701	0.257749	-1.94189	interleukin 12a	NM_001159424
Ano5	4.19585	0.584951	-1.97032	anoctamin 5	NM_001271879
Fabp1	4.34289	0.603156	-1.97412	fatty acid binding protein 1, liver	NM_017399
Ccdc42	6.65531	0.924053	-1.9744	coiled-coil domain containing 42	NM_177779
Krtap17-1	2.22361	0.307535	-1.9783	keratin associated protein 17-1	NM_001099774
Car3	60.6017	8.35125	-1.98191	carbonic anhydrase 3	NM_007606
Ndst4	2.53939	0.349404	-1.98345	N-deacetylase/N-sulfotransferase (heparin glucosaminyl) 4	NM_022565
Cyp2e1	13.6509	1.87022	-1.98775	cytochrome P450, family 2, subfamily e, polypeptide 1	NM_021282
Angpt4	1.30352	0.178274	-1.9895	angiopoietin 4	NM_009641
Enpp6	0.846396	0.114998	-1.99607	ectonucleotide pyrophosphatase/phosphodiesterase 6	NM_177304
Lrrn2	5.35059	0.725839	-1.99763	leucine rich repeat protein 2, neuronal	NM_010732
Prss35	1.7055	0.229346	-2.00638	protease, serine 35	NM_178738
Lrrc3b	1.26026	0.165799	-2.0283	leucine rich repeat containing 3B	NM_146052
Grin2c	19.8149	2.57157	-2.04192	glutamate receptor, ionotropic, NMDA2C (epsilon 3)	NM_010350
Scn3a	68.6232	8.77561	-2.05666	sodium channel, voltage-gated, type III, alpha	NM_001355166
Lrrc17	7.55184	0.965616	-2.05678	leucine rich repeat containing 17	NM_028977
6330403K07Rik	2.1058	0.267546	-2.06316	RIKEN cDNA 6330403K07 gene	NM_134022
Akr1c19	1.0617	0.131161	-2.0912	aldo-keto reductase family 1, member C19	NM_001013785
Gm2115	1.33249	0.163829	-2.09598	predicted gene 2115	NR_045098
5430425K12Rik	0.74794	0.0897796	-2.11996	RIKEN cDNA 5430425K12 gene	NR_103550
9630028I04Rik	6.52886	0.760369	-2.15018	RIKEN cDNA 9630028I04 gene	NR_131118
Zmat4	2.69812	0.31285	-2.15459	zinc finger, matrin type 4	NM_001277239
Upk3a	1.20932	0.13962	-2.15889	uroplakin 3A	NM_023478
Chp2	1.65456	0.182558	-2.20422	calcineurin-like EF hand protein 2	NM_027363
Abca6	6.81503	0.687296	-2.29412	ATP-binding cassette, sub-family A (ABC1), member 6	NM_001166556
Pck1	6.15913	0.613593	-2.30636	phosphoenolpyruvate carboxykinase 1, cytosolic	NM_011044
Sfrp2	7.2561	0.679538	-2.36819	secreted frizzled-related protein 2	NM_009144
Gsg1l	2.2125	0.206656	-2.37082	GSG1-like	NM_001101488
9230117E06Rik	1.02668	0.0791296	-2.563	RIKEN cDNA 9230117E06 gene	NR_130988
Nr1d1	131.035	10.0583	-2.56707	nuclear receptor subfamily 1, group D, member 1	NM_145434
Adam5	1.6328	0.113264	-2.66833	a disintegrin and metallopeptidase domain 5	NM_001272057
Lipf	0.594427	0.040496	-2.6864	lipase, gastric	NM_026334
Hes2	3.23084	0.183082	-2.87056	hes family bHLH transcription factor 2	NM_001301805
Atp6v1b1	3.93393	0.125628	-3.44407	ATPase, H+ transporting, lysosomal V1 subunit B1	NM_134157

## Sheet: mock.0vsmock.PVM.6
	mock.0	mock.PVM.6	raw_log2	gene_name	refseq
Ccl7	0.201651	131.375	6.47928	chemokine (C-C motif) ligand 7	NM_013654
Cxcl10	1.77624	570.354	5.77176	chemokine (C-X-C motif) ligand 10	NM_021274
Cxcl9	0.64381	196.799	5.72253	chemokine (C-X-C motif) ligand 9	NM_008599
Ccl2	0.618247	177.13	5.65775	chemokine (C-C motif) ligand 2	NM_011333
Irg1	0.352501	80.8091	5.43479	#N/A	#N/A
Trim30d	0.278527	58.6379	5.34962	tripartite motif-containing 30D	NM_001167828
Ocstamp	0.0843404	15.0256	5.18265	osteoclast stimulatory transmembrane protein	NM_029021
Ifng	0.192604	27.2177	4.95099	interferon gamma	NM_008337
Ereg	0.216801	29.4204	4.91046	epiregulin	NM_007950
Sectm1a	0.140277	18.3067	4.8714	secreted and transmembrane 1A	NM_145373
Bach2os	0.0136967	1.74936	4.84985	BTB and CNC homology 2, opposite strand	NR_026843
Ubd	0.0859016	10.7696	4.83128	ubiquitin D	NM_023137
Mx1	1.40048	157.89	4.72508	MX dynamin-like GTPase 1	NM_010846
Ido1	0.642074	71.344	4.71057	indoleamine 2,3-dioxygenase 1	NM_001293690
Adamts4	0.545814	52.0377	4.55745	a disintegrin-like and metallopeptidase (reprolysin type) with thrombospondin type 1 motif, 4	NM_172845
Rsad2	7.51438	699.542	4.53361	radical S-adenosyl methionine domain containing 2	NM_021384
Pla1a	0.383628	34.3207	4.49383	phospholipase A1 member A	NM_134102
Tgtp1	5.01939	447.632	4.49066	T cell specific GTPase 1	NM_011579
Pou3f1	0.0606971	5.03493	4.41826	POU domain, class 3, transcription factor 1	NM_011141
Slfn4	4.57547	354.72	4.35062	schlafen 4	NM_001302559
Saa1	0.150902	11.6962	4.35039	serum amyloid A 1	NM_001357493
Ccl8	0.434862	33.6773	4.34955	chemokine (C-C motif) ligand 8	NM_021443
Apol9a	0.461206	34.7428	4.32188	apolipoprotein L 9a	NM_001162883
Cngb3	0.0818077	6.00312	4.29566	cyclic nucleotide gated channel beta 3	NM_013927
Timp1	4.12118	288.817	4.24965	tissue inhibitor of metalloproteinase 1	NM_001044384
Gjb4	0.0726856	4.97323	4.22568	gap junction protein, beta 4	NM_008127
Gm4841	0.889919	59.7966	4.20757	predicted gene 4841	NM_001034859
Tarm1	0.133918	8.97916	4.20543	T cell-interacting, activating receptor on myeloid cells 1	NM_001362148
Apol6	0.535417	34.9908	4.1798	apolipoprotein L 6	NM_001163621
Mt2	4.45249	288.392	4.17086	metallothionein 2	NM_008630
Soat2	0.142019	9.06335	4.15603	sterol O-acyltransferase 2	NM_146064
Gdf3	0.051612	3.20075	4.12739	growth differentiation factor 3	NM_008108
Fcrlb	0.075034	4.64652	4.12593	Fc receptor-like B	NM_001029984
Zbp1	7.11352	433.793	4.11057	Z-DNA binding protein 1	NM_001139519
Irf7	25.0529	1474.39	4.07501	interferon regulatory factor 7	NM_001252600
Ccl12	0.527624	30.0174	4.04115	chemokine (C-C motif) ligand 12	NM_011331
Apol9b	0.523839	29.1722	4.01979	apolipoprotein L 9b	NM_001168660
Ifi27l2b	0.0409055	2.255	4.00964	interferon, alpha-inducible protein 27 like 2B	NM_145449
Fam26f	0.682188	36.1978	3.97145	#N/A	#N/A
Gzmb	4.2759	209.915	3.89371	granzyme B	NM_013542
Htr7	0.215233	10.3824	3.87615	5-hydroxytryptamine (serotonin) receptor 7	NM_001347442
Ifi202b	4.6519	221.817	3.86458	interferon activated gene 202B	NM_008327
Gbp5	14.419	674.298	3.84512	guanylate binding protein 5	NM_153564
G530011O06Rik	0.735489	33.8444	3.82899	RIKEN cDNA G530011O06 gene	NM_001039559
Stfa2	0.0609183	2.77617	3.81929	stefin A2	NM_001082545
Oas3	6.02492	250.935	3.72929	2'-5' oligoadenylate synthetase 3	NM_145226
F830016B08Rik	2.8472	118.403	3.72776	RIKEN cDNA F830016B08 gene	NM_001101475
Ch25h	2.18227	88.353	3.70098	cholesterol 25-hydroxylase	NM_009890
Slc6a12	0.0675304	2.65309	3.6709	solute carrier family 6 (neurotransmitter transporter, betaine/GABA), member 12	NM_001347433
Il1r2	0.644988	25.3317	3.67058	interleukin 1 receptor, type II	NM_001360800
Mx2	2.35286	88.5292	3.6277	MX dynamin-like GTPase 2	NM_013606
Fcgr1	5.12756	190.848	3.61684	Fc receptor, IgG, high affinity I	NM_010186
Morc1	0.0917766	3.38338	3.60727	microrchidia 1	NM_010816
Ackr1	0.231403	8.48393	3.60177	atypical chemokine receptor 1 (Duffy blood group)	NM_010045
Oasl1	3.72713	135.84	3.59584	2'-5' oligoadenylate synthetase-like 1	NM_001359945
Slc6a19	0.0288394	1.04848	3.59336	solute carrier family 6 (neurotransmitter transporter), member 19	NM_001359603
Gpr84	0.0776004	2.79931	3.58556	G protein-coupled receptor 84	NM_030720
Cxcl13	3.14295	108.287	3.53962	chemokine (C-X-C motif) ligand 13	NM_018866
Cxcl2	0.536064	17.9763	3.51256	chemokine (C-X-C motif) ligand 2	NM_009140
Cxcl1	1.67934	55.6092	3.49995	chemokine (C-X-C motif) ligand 1	NM_008176
Ifi44	15.8671	519.119	3.48789	interferon-induced protein 44	NM_133871
Sectm1b	0.24932	7.88413	3.45387	secreted and transmembrane 1B	NM_026907
Ifit1	18.2939	555.212	3.41278	interferon-induced protein with tetratricopeptide repeats 1	NM_008331
Gm12250	14.0072	411.324	3.37981	predicted gene 12250	NM_001135115
Il1rn	7.45054	218.107	3.3767	interleukin 1 receptor antagonist	NM_001039701
Ifi44l	2.6139	75.4603	3.36276	interferon-induced protein 44 like	NM_031367
Krt17	0.0390758	1.12332	3.35854	keratin 17	NM_010663
Ms4a6d	9.11699	260.247	3.35149	membrane-spanning 4-domains, subfamily A, member 6D	NM_026835
Glrp1	0.0529026	1.49811	3.34351	glutamine repeat protein 1	NM_008132
Apol10b	0.451105	12.6672	3.33507	apolipoprotein L 10B	NM_177820
Cd274	24.4497	663.669	3.30117	CD274 antigen	NM_021893
Rgs16	0.78464	21.2961	3.30105	regulator of G-protein signaling 16	NM_011267
Ctla4	0.462628	12.5357	3.29942	cytotoxic T-lymphocyte-associated protein 4	NM_001281976
Oas2	3.92599	105.101	3.28731	2'-5' oligoadenylate synthetase 2	NM_001347448
Fcgr4	5.61238	144.419	3.24775	Fc receptor, IgG, low affinity IV	NM_144559
Sele	0.208511	5.32773	3.24069	selectin, endothelial cell	NM_011345
Chl1	1.13419	28.5734	3.22655	cell adhesion molecule L1-like	NM_007697
Batf2	3.28465	81.8768	3.21595	basic leucine zipper transcription factor, ATF-like 2	NM_001356604
Phf11a	1.11751	27.8493	3.2157	PHD finger protein 11A	NM_172603
Lcn2	72.8822	1807.46	3.21083	lipocalin 2	NM_008491
Msr1	5.98739	147.813	3.2063	macrophage scavenger receptor 1	NM_001113326
Ms4a4c	8.08925	197.941	3.19743	membrane-spanning 4-domains, subfamily A, member 4C	NM_029499
Mefv	1.08001	26.2958	3.19244	Mediterranean fever	NM_001161790
Apod	8.13016	192.755	3.16584	apolipoprotein D	NM_001301353
Ccl3	0.90553	21.4572	3.1653	chemokine (C-C motif) ligand 3	NM_011337
C3ar1	4.41849	103.987	3.15847	complement component 3a receptor 1	NM_009779
Rtn4rl2	0.64055	14.6341	3.12878	reticulon 4 receptor-like 2	NM_199223
Bean1	0.2109	4.70869	3.10578	brain expressed, associated with Nedd4, 1	NM_001141922
Lif	2.76162	61.3876	3.10139	leukemia inhibitory factor	NM_001039537
Trim30b	0.061399	1.34399	3.08601	tripartite motif-containing 30B	NM_175648
Socs1	3.59905	78.4994	3.08242	suppressor of cytokine signaling 1	NM_001271603
Gm6377	0.601676	12.98	3.07145	predicted gene 6377	NM_001037917
Atf3	8.24991	176.828	3.06498	activating transcription factor 3	NM_007498
Rhov	0.855909	18.2651	3.06058	ras homolog family member V	NM_145530
Fga	0.0922638	1.92813	3.03966	fibrinogen alpha chain	NM_001111048
Ccr1	7.57449	155.173	3.01976	chemokine (C-C motif) receptor 1	NM_009912
Irgm1	45.281	917.342	3.00859	immunity-related GTPase family M member 1	NM_001355757
Mmp8	3.69952	74.5347	3.00306	matrix metallopeptidase 8	NM_008611
Gbp3	36.6562	728.768	2.98977	guanylate binding protein 3	NM_001289492
Retnla	51.4812	1020.78	2.9871	resistin like alpha	NM_020509
Hmga2	0.0842081	1.66203	2.98251	high mobility group AT-hook 2	NM_001347170
Osm	0.712523	13.9646	2.97547	oncostatin M	NM_001013365
1700123I01Rik	0.186061	3.62615	2.96985	#N/A	#N/A
Phf11b	4.84697	92.0604	2.94409	PHD finger protein 11B	NM_001164327
Tigit	0.36702	6.92642	2.93768	T cell immunoreceptor with Ig and ITIM domains	NM_001146325
Gm5483	0.393753	7.38547	2.93155	predicted gene 5483	NM_001082547
Tnfrsf9	1.0962	20.5234	2.92972	tumor necrosis factor receptor superfamily, member 9	NM_001077508
Tnip3	0.959664	17.7683	2.91859	TNFAIP3 interacting protein 3	NM_001001495
Rasl10b	1.12454	20.7874	2.91697	RAS-like, family 10, member B	NM_001013386
Prss22	0.273319	5.04306	2.91513	protease, serine 22	NM_133731
Rtn4r	0.116125	2.04038	2.86622	reticulon 4 receptor	NM_022982
Hpx	0.589853	10.3629	2.86611	hemopexin	NM_017371
Sh2d5	0.118918	2.08676	2.86494	SH2 domain containing 5	NM_001099631
Piwil2	0.303694	5.20863	2.84205	piwi-like RNA-mediated gene silencing 2	NM_001364321
9330175E14Rik	0.109233	1.84856	2.82868	RIKEN cDNA 9330175E14 gene	NR_015514
Dhx58	8.20596	136.867	2.81415	DEXH (Asp-Glu-X-His) box polypeptide 58	NM_030150
Usp18	14.2899	237.715	2.81152	ubiquitin specific peptidase 18	NM_011909
Wfdc17	2.74177	45.0072	2.79822	WAP four-disulfide core domain 17	NM_001081957
F3	44.5723	728.687	2.79413	coagulation factor III	NM_010171
Vcan	10.0856	163.515	2.7858	versican	NM_001081249
Col11a2	2.22281	35.8952	2.78183	collagen, type XI, alpha 2	NM_001317722
Fam132b	0.260645	4.19467	2.77841	#N/A	#N/A
Tgm1	2.8165	45.267	2.77708	transglutaminase 1, K polypeptide	NM_001161714
Clca3a1	0.814614	13.0458	2.7735	chloride channel accessory 3A1	NM_009899
Tnf	0.672106	10.7441	2.77169	tumor necrosis factor	NM_001278601
Mlkl	7.04504	111.291	2.75982	mixed lineage kinase domain-like	NM_001310613
Stra6l	0.615965	9.48049	2.7338	STRA6-like	NM_001305421
Pdcd1	0.433478	6.67144	2.73375	programmed cell death 1	NM_008798
Slc26a4	1.55885	23.9266	2.73104	solute carrier family 26, member 4	NM_011867
Rgs1	1.42738	21.751	2.72382	regulator of G-protein signaling 1	NM_015811
Pyhin1	5.52058	83.2192	2.71299	#N/A	#N/A
Oasl2	37.1843	558.286	2.70899	2'-5' oligoadenylate synthetase-like 2	NM_001359181
Nlrc5	14.205	206.332	2.67589	NLR family, CARD domain containing 5	NM_001033207
Gpr35	5.10019	73.9159	2.67365	G protein-coupled receptor 35	NM_001104529
Fcgr2b	10.6171	153.501	2.67125	Fc receptor, IgG, low affinity IIb	NM_001077189
BC100530	0.19358	2.78579	2.6666	cDNA sequence BC100530	NM_001082546
Mcoln2	1.57718	22.4731	2.65668	mucolipin 2	NM_001005846
Dio2	3.61505	50.8113	2.64301	deiodinase, iodothyronine, type II	NM_010050
Syt12	1.02794	14.411	2.64043	synaptotagmin XII	NM_134164
Slamf8	1.1518	15.9988	2.63119	SLAM family member 8	NM_029084
B430306N03Rik	1.68957	23.4625	2.63093	RIKEN cDNA B430306N03 gene	NM_177083
Stfa2l1	0.820506	11.3937	2.63089	stefin A2 like 1	NM_173869
Gzmk	0.336718	4.62254	2.61946	granzyme K	NM_008196
Mthfd2	3.67559	50.1193	2.61269	methylenetetrahydrofolate dehydrogenase (NAD+ dependent), methenyltetrahydrofolate cyclohydrolase	NM_008638
Phf11d	21.8479	295.648	2.60506	PHD finger protein 11D	NM_001164323
BC094916	1.3531	18.2875	2.60382	#N/A	#N/A
Herc6	23.9005	321.689	2.59968	hect domain and RLD 6	NM_025992
Mt1	15.8519	212.448	2.59541	metallothionein 1	NM_013602
Ddx60	8.2193	109.483	2.58928	DEAD (Asp-Glu-Ala-Asp) box polypeptide 60	NM_001081215
Arg1	1.14043	14.8932	2.5695	arginase, liver	NM_007482
Clec4e	2.85343	37.2469	2.56905	C-type lectin domain family 4, member e	NM_019948
Mrgpra2b	0.112493	1.46584	2.56729	MAS-related GPR, member A2B	NM_153101
Plac8	25.8427	335.749	2.56433	placenta-specific 8	NM_139198
Hal	1.68409	21.653	2.55392	histidine ammonia lyase	NM_010401
Socs3	31.1094	398.363	2.54985	suppressor of cytokine signaling 3	NM_007707
Orm1	0.744916	9.50413	2.54621	orosomucoid 1	NM_008768
Il12b	0.250634	3.18508	2.54224	interleukin 12b	NM_001303244
Il12rb1	1.01034	12.8395	2.54224	interleukin 12 receptor, beta 1	NM_008353
Inhba	0.916124	11.6207	2.54039	inhibin beta-A	NM_008380
Gdf15	0.904937	11.4604	2.53879	growth differentiation factor 15	NM_001330687
Tlr13	10.6069	133.943	2.53591	toll-like receptor 13	NM_205820
Ms4a7	2.05307	25.5089	2.51969	membrane-spanning 4-domains, subfamily A, member 7	NM_001025610
Apol7a	0.364807	4.46349	2.50432	apolipoprotein L 7a	NM_001164640
Fst	4.23619	51.6128	2.50011	follistatin	NM_001301373
Spic	0.180252	2.16998	2.48811	Spi-C transcription factor (Spi-1/PU.1 related)	NM_011461
A530032D15Rik	0.276649	3.30142	2.47936	RIKEN cDNA A530032D15Rik gene	NM_213615
Tnc	26.4038	310.349	2.46419	tenascin C	NM_011607
Mmp13	0.991846	11.6251	2.46135	matrix metallopeptidase 13	NM_008607
Serpinb2	0.11959	1.39464	2.45632	serine (or cysteine) peptidase inhibitor, clade B, member 2	NM_001174170
Cd300lf	6.43475	74.6057	2.4505	CD300 molecule like family member F	NM_001169153
Apobec1	10.5101	121.26	2.4456	apolipoprotein B mRNA editing enzyme, catalytic polypeptide 1	NM_001134391
Mab21l3	0.193018	2.21054	2.43821	mab-21-like 3 (C. elegans)	NM_172295
Gpr15	0.198114	2.23096	2.42135	G protein-coupled receptor 15	NM_001162955
Rasd1	2.26028	25.2365	2.4128	RAS, dexamethasone-induced 1	NM_009026
Scimp	1.96131	21.8543	2.41079	SLP adaptor and CSK interacting membrane protein	NM_001045526
Tlr9	4.31554	47.8299	2.40543	toll-like receptor 9	NM_031178
Gm6904	0.165786	1.81919	2.39545	predicted gene 6904	NM_001164329
Asb4	0.479199	5.228	2.38967	ankyrin repeat and SOCS box-containing 4	NM_001355662
Oas1b	1.96147	21.3935	2.38939	2'-5' oligoadenylate synthetase 1B	NM_001083925
Thbs1	154.627	1673.85	2.38187	thrombospondin 1	NM_001313914
Xcl1	0.277842	2.99978	2.37924	chemokine (C motif) ligand 1	NM_008510
Cxcl5	1.65426	17.8327	2.37768	chemokine (C-X-C motif) ligand 5	NM_009141
Ptx3	0.722837	7.77452	2.37542	pentraxin related gene	NM_008987
Cmpk2	28.2243	302.627	2.37232	cytidine monophosphate (UMP-CMP) kinase 2, mitochondrial	NM_020557
Slfn1	10.2286	108.542	2.36196	schlafen 1	NM_011407
Cldn2	0.523314	5.54081	2.35971	claudin 2	NM_016675
Xaf1	18.5814	195.678	2.35431	XIAP associated factor 1	NM_001037713
Ltb4r1	1.96961	20.7023	2.35241	leukotriene B4 receptor 1	NM_008519
Mmp19	19.6657	204.308	2.34075	matrix metallopeptidase 19	NM_001164197
Cldn4	3.68911	38.1878	2.33713	claudin 4	NM_009903
Bst2	43.417	448.217	2.33443	bone marrow stromal cell antigen 2	NM_198095
Dmbt1	0.37816	3.8845	2.32943	deleted in malignant brain tumors 1	NM_001347632
Mafb	10.5238	108.088	2.3293	v-maf musculoaponeurotic fibrosarcoma oncogene family, protein B (avian)	NM_010658
Lrrc25	2.93694	30.0592	2.3258	leucine rich repeat containing 25	NM_153074
Adam8	9.60417	97.507	2.31773	a disintegrin and metallopeptidase domain 8	NM_001291066
Trim30a	38.9309	393.116	2.31232	tripartite motif-containing 30A	NM_001357467
Cd80	0.671466	6.77812	2.31199	CD80 antigen	NM_001359898
Klrk1	5.67369	57.1537	2.3099	killer cell lectin-like receptor subfamily K, member 1	NM_001083322
Etv4	0.222272	2.22368	2.30302	ets variant 4	NM_001316365
Tmem8c	0.0873491	0.872672	2.30165	#N/A	#N/A
Ccrn4l	6.87213	68.2597	2.29585	#N/A	#N/A
Bcl2l15	0.131685	1.30478	2.29338	BCLl2-like 15	NM_001142959
Rtp4	22.4303	219.819	2.28239	receptor transporter protein 4	NM_023386
Aunip	0.0920732	0.902159	2.28221	aurora kinase A and ninein interacting protein	NM_001081099
Folh1	0.218131	2.13324	2.2803	folate hydrolase 1	NM_001159706
Myc	7.82103	76.3456	2.27845	myelocytomatosis oncogene	NM_001177352
Draxin	0.524588	5.1046	2.27528	dorsal inhibitory axon guidance protein	NM_027426
Lag3	1.40054	13.5767	2.2715	lymphocyte-activation gene 3	NM_008479
Ptafr	4.74052	45.8596	2.26944	platelet-activating factor receptor	NM_001081211
Slamf7	4.37256	42.0653	2.26387	SLAM family member 7	NM_001347184
Fgg	0.146253	1.40024	2.25906	fibrinogen gamma chain	NM_001317105
S100a14	6.74239	64.3222	2.25549	S100 calcium binding protein A14	NM_001163525
Tnfrsf12a	16.4923	156.935	2.25294	tumor necrosis factor receptor superfamily, member 12a	NM_001161746
Slc7a5	5.91248	55.873	2.24602	solute carrier family 7 (cationic amino acid transporter, y+ system), member 5	NM_011404
Hrh2	0.431335	4.05682	2.24127	histamine receptor H2	NM_001010973
Tvp23a	0.747447	7.01624	2.23932	trans-golgi network vesicle protein 23A	NM_001013778
Nrip3	0.413009	3.81077	2.22212	nuclear receptor interacting protein 3	NM_020610
Tgfbi	64.2878	591.377	2.21908	transforming growth factor, beta induced	NM_009369
Casp4	7.54273	69.2173	2.21667	caspase 4, apoptosis-related cysteine peptidase	NM_007609
Gm38407	0.337966	3.08659	2.21188	predicted gene, 38407	NR_110487
A530064D06Rik	0.514473	4.67396	2.20662	RIKEN cDNA A530064D06 gene	NM_001113556
Areg	1.68989	15.3501	2.20646	amphiregulin	NM_009704
Cxcl3	0.726216	6.57728	2.20353	chemokine (C-X-C motif) ligand 3	NM_203320
Insrr	0.15554	1.40627	2.20179	insulin receptor-related receptor	NM_011832
Gbp7	99.8237	897.288	2.19597	guanylate binding protein 7	NM_001083312
Speer4c	0.129373	1.15965	2.19318	spermatogenesis associated glutamate (E)-rich protein 4C	NM_001281511
Cyp7b1	3.16677	27.9604	2.17808	cytochrome P450, family 7, subfamily b, polypeptide 1	NM_007825
Olfm4	0.438095	3.82316	2.1664	olfactomedin 4	NM_001030294
Lgals3bp	117.24	1021.97	2.16527	lectin, galactoside-binding, soluble, 3 binding protein	NM_011150
Klra2	3.3738	29.238	2.15943	killer cell lectin-like receptor, subfamily A, member 2	NM_001170851
Cd5l	0.0837625	0.722888	2.15527	CD5 antigen-like	NM_009690
Slc11a1	5.2559	45.2075	2.15191	solute carrier family 11 (proton-coupled divalent metal ion transporters), member 1	NM_013612
Serpinb9b	1.82189	15.6188	2.1486	serine (or cysteine) peptidase inhibitor, clade B, member 9b	NM_011452
Tnfrsf8	0.141251	1.19846	2.13826	tumor necrosis factor receptor superfamily, member 8	NM_009401
Lair1	5.54844	46.3076	2.12179	leukocyte-associated Ig-like receptor 1	NM_001113474
Cd72	5.31192	43.9839	2.11387	CD72 antigen	NM_001110320
Cd180	7.15462	59.1932	2.11305	CD180 antigen	NM_001360519
Sycp2	0.217935	1.79893	2.11075	synaptonemal complex protein 2	NM_177191
Themis2	14.6696	120.96	2.10969	thymocyte selection associated family member 2	NM_001033308
Has2	0.554336	4.54432	2.10386	hyaluronan synthase 2	NM_008216
Pla2g4c	0.227766	1.84661	2.09279	phospholipase A2, group IVC (cytosolic, calcium-independent)	NM_001004762
Nxpe5	0.412304	3.33579	2.09071	neurexophilin and PC-esterase domain family, member 5	NM_001013773
Il1b	10.5737	85.3091	2.08791	interleukin 1 beta	NM_008361
Dctd	0.226382	1.82084	2.08483	dCMP deaminase	NM_001161515
B4galnt4	0.227496	1.82458	2.08197	beta-1,4-N-acetyl-galactosaminyl transferase 4	NM_177897
Gm21188	3.01663	24.0719	2.07691	predicted gene, 21188	NM_001302966
Ccl20	0.830398	6.62167	2.0762	chemokine (C-C motif) ligand 20	NM_001159738
Bdkrb1	0.896084	7.12408	2.0732	bradykinin receptor, beta 1	NM_007539
Asprv1	1.31898	10.4798	2.07259	aspartic peptidase, retroviral-like 1	NM_026414
I830077J02Rik	1.43472	11.348	2.06807	RIKEN cDNA I830077J02 gene	NM_001033780
Pla2g7	20.3344	160.58	2.06648	phospholipase A2, group VII (platelet-activating factor acetylhydrolase, plasma)	NM_013737
Mmp25	1.69078	13.2815	2.06118	matrix metallopeptidase 25	NM_001033339
Has1	1.786	13.8712	2.04983	hyaluronan synthase 1	NM_008215
Ffar2	0.509247	3.94419	2.04707	free fatty acid receptor 2	NM_001168509
Serpine1	46.9096	361.969	2.04334	serine (or cysteine) peptidase inhibitor, clade E, member 1	NM_008871
Trpm2	1.56249	11.8947	2.02981	transient receptor potential cation channel, subfamily M, member 2	NM_138301
Nfil3	9.3481	70.7382	2.02381	nuclear factor, interleukin 3, regulated	NM_017373
Ifit1bl2	3.94171	29.7443	2.02102	interferon induced protein with tetratricopeptide repeats 1B like 2	NM_001362130
Lrp8	1.58563	11.8952	2.01515	low density lipoprotein receptor-related protein 8, apolipoprotein e receptor	NM_001080926
Siglec1	10.2648	76.3808	2.00701	sialic acid binding Ig-like lectin 1, sialoadhesin	NM_011426
Gpr171	3.26991	24.1081	1.99779	G protein-coupled receptor 171	NM_173398
Egr2	4.52443	33.3483	1.99751	early growth response 2	NM_001347458
Milr1	2.18677	15.9748	1.98858	mast cell immunoglobulin like receptor 1	NM_001033435
BC147527	2.40594	17.5332	1.98616	cDNA sequence BC147527	NM_001037925
Tnfaip2	34.5941	252.093	1.98611	tumor necrosis factor, alpha-induced protein 2	NM_009396
Ppa1	15.7063	114.013	1.98225	pyrophosphatase (inorganic) 1	NM_026438
Slc39a14	22.3887	162.369	1.98132	solute carrier family 39 (zinc transporter), member 14	NM_001135151
Pstpip1	5.89299	42.5566	1.97707	proline-serine-threonine phosphatase-interacting protein 1	NM_011193
Slc2a6	1.53094	10.9804	1.97024	solute carrier family 2 (facilitated glucose transporter), member 6	NM_001177627
Clec4a1	5.78092	41.3697	1.96799	C-type lectin domain family 4, member a1	NM_199311
AB124611	8.15029	57.439	1.95267	cDNA sequence AB124611	NM_001198794
Stat2	55.6156	391.144	1.95061	signal transducer and activator of transcription 2	NM_019963
Mcpt1	0.0598961	0.420798	1.94954	mast cell protease 1	NM_008570
Ifi27l2a	22.075	154.721	1.94718	interferon, alpha-inducible protein 27 like 2A	NM_001281830
Ube2l6	29.327	205.304	1.94598	ubiquitin-conjugating enzyme E2L 6	NM_019949
1700066B19Rik	0.243037	1.68452	1.93602	RIKEN cDNA 1700066B19 gene	NM_001033168
Pydc3	3.65862	25.217	1.93043	#N/A	#N/A
Epsti1	7.81419	53.7838	1.92903	epithelial stromal interaction 1 (breast)	NM_029495
Egr1	34.8498	238.245	1.92225	early growth response 1	NM_007913
Slc7a11	3.72764	25.4796	1.9221	solute carrier family 7 (cationic amino acid transporter, y+ system), member 11	NM_011990
Gjd3	0.111319	0.760707	1.92185	gap junction protein, delta 3	NM_178596
Fkbp5	19.6502	133.476	1.91584	FK506 binding protein 5	NM_010220
Itgam	23.1362	155.814	1.90726	integrin alpha M	NM_001082960
Ccne1	0.761544	5.11717	1.90501	cyclin E1	NM_007633
Trafd1	51.8042	346.959	1.90174	TRAF type zinc finger domain containing 1	NM_001163470
Gpr176	0.279556	1.86206	1.89624	G protein-coupled receptor 176	NM_201367
Adgrg5	1.96546	13.0465	1.89279	adhesion G protein-coupled receptor G5	NM_001033468
Lypd8	0.0665312	0.440382	1.88997	LY6/PLAUR domain containing 8	NM_001083884
Bcl3	11.7122	77.4398	1.88887	B cell leukemia/lymphoma 3	NM_033601
Pydc4	0.821157	5.41475	1.88617	#N/A	#N/A
Snx10	17.4515	115.02	1.88568	sorting nexin 10	NM_001127348
Steap1	0.636369	4.18989	1.88465	six transmembrane epithelial antigen of the prostate 1	NM_027399
Amica1	9.52059	62.412	1.8803	#N/A	#N/A
Tnfaip6	0.682325	4.45918	1.87721	tumor necrosis factor alpha induced protein 6	NM_009398
Ms4a6b	17.7907	115.802	1.8732	membrane-spanning 4-domains, subfamily A, member 6B	NM_027209
Ptges	25.5319	166.188	1.87319	prostaglandin E synthase	NM_022415
Arc	0.576989	3.74112	1.86932	activity regulated cytoskeletal-associated protein	NM_001276684
Car13	5.4978	35.6343	1.86896	carbonic anhydrase 13	NM_024495
Rnf19b	40.5811	261.802	1.86428	ring finger protein 19B	NM_029219
Aoah	1.25693	8.02206	1.85353	acyloxyacyl hydrolase	NM_001281854
Trim15	0.188786	1.20127	1.85052	tripartite motif-containing 15	NM_001024134
Gm7609	1.57288	10.0081	1.85048	predicted pseudogene 7609	NM_001081746
Nod2	3.20906	20.3466	1.84694	nucleotide-binding oligomerization domain containing 2	NM_145857
Daxx	31.6665	199.77	1.84191	Fas death domain-associated protein	NM_001199733
Irf1	116.444	734.174	1.84133	interferon regulatory factor 1	NM_001159393
Rab20	5.05202	31.7498	1.8381	RAB20, member RAS oncogene family	NM_011227
Cd86	3.91085	24.5206	1.83576	CD86 antigen	NM_019388
Rin1	3.76411	23.5829	1.83501	Ras and Rab interactor 1	NM_145495
Mcm10	0.871736	5.45934	1.8346	minichromosome maintenance 10 replication initiation factor	NM_001305259
Slc16a6	3.06909	19.2124	1.83417	solute carrier family 16 (monocarboxylic acid transporters), member 6	NM_001029842
Gda	29.1541	181.612	1.82927	guanine deaminase	NM_010266
Ms4a8a	3.73402	23.246	1.82865	membrane-spanning 4-domains, subfamily A, member 8A	NM_022430
Clec4d	3.5374	21.9635	1.82599	C-type lectin domain family 4, member d	NM_001163161
Lpxn	4.17312	25.8617	1.8241	leupaxin	NM_001361971
Tmem173	17.7728	109.403	1.81736	transmembrane protein 173	NM_001289591
Il2ra	3.34521	20.3663	1.80636	interleukin 2 receptor, alpha chain	NM_008367
Hmga1	2.26897	13.8023	1.80551	high mobility group AT-hook 1	NM_001025427
Dnase1l3	1.4093	8.5422	1.80193	deoxyribonuclease 1-like 3	NM_007870
Clspn	1.44015	8.69009	1.79743	claspin	NM_175554
Ripk3	5.40545	32.5653	1.79584	receptor-interacting serine-threonine kinase 3	NM_001164107
Parp9	54.68	329.077	1.79479	poly (ADP-ribose) polymerase family, member 9	NM_030253
Fosb	4.51952	27.0878	1.79068	FBJ osteosarcoma oncogene B	NM_001347586
Cd14	19.2508	115.342	1.79035	CD14 antigen	NM_009841
Stat1	143.919	858.755	1.78623	signal transducer and activator of transcription 1	NM_001205313
Ccl19	0.445602	2.63249	1.77626	chemokine (C-C motif) ligand 19	NM_011888
Ticrr	0.642247	3.79296	1.77593	TOPBP1-interacting checkpoint and replication regulator	NM_029835
Mtfr2	0.33363	1.9446	1.76278	mitochondrial fission regulator 2	NM_027930
Psat1	12.7158	73.9994	1.76121	phosphoserine aminotransferase 1	NM_001205339
Ncf4	11.4829	66.7699	1.76039	neutrophil cytosolic factor 4	NM_008677
Dtx3l	57.4839	333.458	1.75801	deltex 3-like, E3 ubiquitin ligase	NM_001013371
Krt18	102.883	596.357	1.75725	keratin 18	NM_010664
Cst7	0.74553	4.31282	1.75525	cystatin F (leukocystatin)	NM_009977
Ivl	0.293197	1.69166	1.75262	involucrin	NM_008412
C1qc	16.9817	97.9161	1.75198	complement component 1, q subcomponent, C chain	NM_007574
Pim1	24.1972	139.404	1.75114	proviral integration site 1	NM_001364913
Isg20	25.8743	148.615	1.74811	interferon-stimulated protein	NM_001113527
Tfpi2	2.47802	14.2145	1.7468	tissue factor pathway inhibitor 2	NM_009364
Clec5a	2.79095	15.9923	1.74573	C-type lectin domain family 5, member a	NM_001038604
Klk1	1.17824	6.65406	1.7312	kallikrein 1	NM_001320331
Dscc1	0.244832	1.37974	1.72908	DNA replication and sister chromatid cohesion 1	NM_001355594
Ifih1	70.6511	397.533	1.72752	interferon induced with helicase C domain 1	NM_001164477
Tnfsf14	2.20591	12.3741	1.72446	tumor necrosis factor (ligand) superfamily, member 14	NM_019418
Sdcbp2	1.30487	7.31468	1.72378	syndecan binding protein (syntenin) 2	NM_145535
Icos	2.98668	16.7393	1.7236	inducible T cell co-stimulator	NM_017480
S100a8	19.8018	110.774	1.72172	S100 calcium binding protein A8 (calgranulin A)	NM_013650
C1qb	15.829	88.5113	1.72129	complement component 1, q subcomponent, beta polypeptide	NM_009777
Trib3	5.51701	30.785	1.71919	tribbles pseudokinase 3	NM_144554
Bid	4.52994	25.2229	1.71704	BH3 interacting domain death agonist	NM_007544
Tifa	8.25306	45.4844	1.70679	TRAF-interacting protein with forkhead-associated domain	NM_001356430
Lgals9	101.724	558.125	1.70232	lectin, galactose binding, soluble 9	NM_001159301
D17H6S56E-5	63.2273	346.766	1.70191	DNA segment, Chr 17, human D6S56E 5	NM_033075
Rasa4	6.46754	35.3626	1.69886	RAS p21 protein activator 4	NM_001039103
Lrr1	0.104551	0.571335	1.6983	leucine rich repeat protein 1	NM_001081406
Slc7a8	8.50998	46.2237	1.69225	solute carrier family 7 (cationic amino acid transporter, y+ system), member 8	NM_016972
Cd177	9.72089	52.7877	1.692	CD177 antigen	NM_026862
Gpr25	0.169307	0.91747	1.68991	G protein-coupled receptor 25	NM_001101516
Ankrd37	3.22341	17.4449	1.68861	ankyrin repeat domain 37	NM_001039562
Dhrs9	1.84599	9.94852	1.68441	dehydrogenase/reductase (SDR family) member 9	NM_175512
Cdc6	1.12268	6.04752	1.68393	cell division cycle 6	NM_001025779
Pgf	3.26684	17.5381	1.68055	placental growth factor	NM_001271705
Pde10a	1.1869	6.35747	1.67829	phosphodiesterase 10A	NM_001290707
Wars	160.773	857.875	1.67446	tryptophanyl-tRNA synthetase	NM_001164314
Cenph	0.376276	2.00337	1.67226	centromere protein H	NM_021886
Fcgr3	20.6884	109.851	1.66956	Fc receptor, IgG, low affinity III	NM_001356511
Camp	0.341166	1.80808	1.66765	cathelicidin antimicrobial peptide	NM_009921
Pdcd1lg2	0.696044	3.68724	1.66722	programmed cell death 1 ligand 2	NM_021396
P2ry13	4.10306	21.7124	1.66615	purinergic receptor P2Y, G-protein coupled 13	NM_028808
5830416P10Rik	0.627133	3.31704	1.66567	#N/A	#N/A
Cnga2	0.474708	2.50426	1.66305	cyclic nucleotide gated channel alpha 2	NM_007724
Parp14	140.29	739.024	1.66162	poly (ADP-ribose) polymerase family, member 14	NM_001039530
Gm11974	0.825156	4.34119	1.66033	#N/A	#N/A
Krt8	162.409	854.251	1.66011	keratin 8	NM_031170
Ddx4	0.305843	1.60775	1.65952	DEAD (Asp-Glu-Ala-Asp) box polypeptide 4	NM_001145885
Irf5	16.3867	85.9152	1.65689	interferon regulatory factor 5	NM_001252382
Emilin2	25.8095	135.206	1.65606	elastin microfibril interfacer 2	NM_001357336
Sp110	28.4928	148.839	1.65322	Sp110 nuclear body protein	NM_030194
Sp140	19.6315	102.357	1.65133	Sp140 nuclear body protein	NM_001013817
Mpeg1	205.002	1065.46	1.64814	macrophage expressed gene 1	NM_010821
Igsf6	8.67948	45.1029	1.64798	immunoglobulin superfamily, member 6	NM_030691
Hk3	17.3965	90.2334	1.64613	hexokinase 3	NM_001033245
Fgl2	61.1191	316.963	1.64596	fibrinogen-like protein 2	NM_008013
Prf1	12.0842	62.6686	1.64596	perforin 1 (pore forming protein)	NM_011073
2610318N02Rik	0.191066	0.990045	1.64513	RIKEN cDNA 2610318N02 gene	NM_001358255
Tap2	71.9776	371.893	1.64225	transporter 2, ATP-binding cassette, sub-family B (MDR/TAP)	NM_011530
Tubb6	29.1945	150.657	1.64102	tubulin, beta 6 class V	NM_026473
S100a9	44.0943	227.118	1.63914	S100 calcium binding protein A9 (calgranulin B)	NM_001281852
Ankle1	0.172206	0.884661	1.63651	ankyrin repeat and LEM domain containing 1	NM_001310502
Basp1	13.2859	68.1499	1.63501	brain abundant, membrane attached signal protein 1	NM_027395
Pla2g2e	0.10878	0.557974	1.63499	phospholipase A2, group IIE	NM_012044
Gdpd2	1.59891	8.18863	1.63342	glycerophosphodiester phosphodiesterase domain containing 2	NM_001305941
Piwil4	1.89135	9.63542	1.62816	piwi-like RNA-mediated gene silencing 4	NM_177905
Arid5a	21.4559	108.986	1.62522	AT rich interactive domain 5A (MRF1-like)	NM_001172205
Slc39a2	2.46156	12.3425	1.61225	solute carrier family 39 (zinc transporter), member 2	NM_001039676
Tnfaip3	36.0092	180.209	1.61034	tumor necrosis factor, alpha-induced protein 3	NM_001166402
Parp12	60.3429	301.005	1.60708	poly (ADP-ribose) polymerase family, member 12	NM_172893
Steap4	34.4088	171.593	1.60681	STEAP family member 4	NM_054098
Arg2	8.25103	41.1119	1.60596	arginase type II	NM_009705
Uhrf1	4.98047	24.7144	1.60186	ubiquitin-like, containing PHD and RING finger domains, 1	NM_001111078
Gatm	14.3741	70.9349	1.59634	glycine amidinotransferase (L-arginine:glycine amidinotransferase)	NM_025961
C1qa	25.0949	123.437	1.59307	complement component 1, q subcomponent, alpha polypeptide	NM_007572
Irf8	48.2061	236.979	1.59248	interferon regulatory factor 8	NM_001301811
Timd4	0.875917	4.30441	1.59212	T cell immunoglobulin and mucin domain containing 4	NM_178759
Chek1	0.786081	3.8541	1.58983	checkpoint kinase 1	NM_007691
Chrna7	0.880881	4.31553	1.58905	cholinergic receptor, nicotinic, alpha polypeptide 7	NM_007390
Sema7a	114.806	561.639	1.58762	sema domain, immunoglobulin domain (Ig), and GPI membrane anchor, (semaphorin) 7A	NM_011352
Upp1	14.2054	69.4877	1.58753	uridine phosphorylase 1	NM_001159401
Aldh1l2	2.03546	9.94516	1.58636	aldehyde dehydrogenase 1 family, member L2	NM_153543
5430427O19Rik	1.59771	7.76678	1.58128	RIKEN cDNA 5430427O19 gene	NM_001163539
Vav1	18.9739	92.0927	1.57973	vav 1 oncogene	NM_001163815
Styk1	0.31474	1.52153	1.57573	serine/threonine/tyrosine kinase 1	NM_172891
Havcr2	4.83319	23.2722	1.57175	hepatitis A virus cellular receptor 2	NM_134250
Ctps	39.6394	190.745	1.57111	cytidine 5'-triphosphate synthase	NM_001355491
Prokr1	0.742053	3.5633	1.56902	prokineticin receptor 1	NM_001355655
Hmox1	29.5521	141.889	1.56889	heme oxygenase 1	NM_010442
Tlr1	5.69219	27.2905	1.56744	toll-like receptor 1	NM_001276445
Slc15a3	25.5266	122.322	1.56693	solute carrier family 15, member 3	NM_023044
Il15ra	5.7399	27.4482	1.56486	interleukin 15 receptor, alpha chain	NM_001271497
Tuba1c	19.1336	91.1564	1.56113	tubulin, alpha 1C	NM_009448
Tmc5	1.85332	8.80331	1.55815	transmembrane channel-like gene family 5	NM_001105252
Nlrp3	4.53805	21.5488	1.55782	NLR family, pyrin domain containing 3	NM_001359638
Lgmn	124.782	587.531	1.54937	legumain	NM_011175
Dusp2	4.85122	22.8051	1.54775	dual specificity phosphatase 2	NM_010090
Nlrp12	1.28641	6.03873	1.54634	NLR family, pyrin domain containing 12	NM_001033431
Gp2	0.488978	2.2922	1.54495	glycoprotein 2 (zymogen granule membrane)	NM_025989
Cxcr2	14.3792	67.3183	1.54365	chemokine (C-X-C motif) receptor 2	NM_009909
Mb21d1	3.18206	14.8941	1.54343	#N/A	#N/A
Hcar2	5.63966	26.3229	1.54062	hydroxycarboxylic acid receptor 2	NM_030701
Nampt	91.9555	427.384	1.53638	nicotinamide phosphoribosyltransferase	NM_021524
Cd244	1.50088	6.97549	1.53635	#N/A	#N/A
Clnk	0.383184	1.78042	1.53609	cytokine-dependent hematopoietic cell linker	NM_013748
Cdc25c	0.332926	1.54585	1.53541	cell division cycle 25C	NM_009860
Hk2	19.4309	90.1955	1.53512	hexokinase 2	NM_013820
Runx3	8.07368	37.4749	1.53506	runt related transcription factor 3	NM_019732
Tnfsf9	0.958649	4.4311	1.53088	tumor necrosis factor (ligand) superfamily, member 9	NM_009404
Hsd11b2	1.14127	5.26767	1.52945	hydroxysteroid 11-beta dehydrogenase 2	NM_008289
E2f8	1.52938	7.05663	1.52911	E2F transcription factor 8	NM_001013368
Ctss	151.719	699.545	1.5284	cathepsin S	NM_001267695
Rrm2	4.92589	22.684	1.52716	ribonucleotide reductase M2	NM_009104
Zc3h12d	4.94551	22.6494	1.52165	zinc finger CCCH type containing 12D	NM_172785
Uba7	40.7304	186.122	1.51943	ubiquitin-like modifier activating enzyme 7	NM_023738
Casp1	6.89947	31.4666	1.51748	caspase 1	NM_009807
C1rb	2.62536	11.9694	1.51713	complement component 1, r subcomponent B	NM_001113356
Hap1	15.2775	69.5058	1.51503	huntingtin-associated protein 1	NM_001359052
2810417H13Rik	2.56058	11.5726	1.50841	#N/A	#N/A
Gm10872	0.556831	2.51176	1.50648	#N/A	#N/A
Parp11	15.5838	70.1635	1.5046	poly (ADP-ribose) polymerase family, member 11	NM_001346512
Slco4a1	1.39689	6.28408	1.50377	solute carrier organic anion transporter family, member 4a1	NM_001355218
Gpr65	4.33571	19.4935	1.5032	G-protein coupled receptor 65	NM_008152
Myd88	37.4823	168.505	1.5031	myeloid differentiation primary response gene 88	NM_010851
Slc37a2	7.35167	32.9326	1.49954	solute carrier family 37 (glycerol-3-phosphate transporter), member 2	NM_001145960
Spdl1	1.45729	6.50834	1.4965	spindle apparatus coiled-coil protein 1	NM_027411
Rab3il1	9.1042	40.5536	1.49389	RAB3A interacting protein (rabin3)-like 1	NM_001347429
AW112010	39.9105	177.333	1.49139	expressed sequence AW112010	NM_001177351
Ptpn22	6.88926	30.6028	1.49113	protein tyrosine phosphatase, non-receptor type 22 (lymphoid)	NM_008979
Tinagl1	96.9493	428.893	1.48702	tubulointerstitial nephritis antigen-like 1	NM_001168333
Nuak2	14.1289	62.3655	1.48479	NUAK family, SNF1-like kinase, 2	NM_001195025
Ccl9	17.3883	76.3123	1.47904	chemokine (C-C motif) ligand 9	NM_011338
Gbp9	92.152	404.116	1.47826	guanylate-binding protein 9	NM_172777
Fanca	2.32004	10.1607	1.47694	Fanconi anemia, complementation group A	NM_016925
Insl6	0.374656	1.64018	1.47655	insulin-like 6	NM_013754
Psmb9	29.5442	129.286	1.47614	proteasome (prosome, macropain) subunit, beta type 9 (large multifunctional peptidase 2)	NM_013585
5430437J10Rik	0.141868	0.618162	1.47185	RIKEN cDNA 5430437J10 gene	NR_045274
Plat	38.2681	166.066	1.46777	plasminogen activator, tissue	NM_008872
Tubb3	0.266211	1.15257	1.46546	tubulin, beta 3 class III	NM_023279
Il2rb	20.2852	87.72	1.46426	interleukin 2 receptor, beta chain	NM_008368
BC030867	0.296058	1.27883	1.46315	cDNA sequence BC030867	NM_153544
Gm13293	0.303534	1.30858	1.4612	predicted gene 13293	NR_040369
Gm11127	57.9247	249.34	1.45967	predicted gene 11127	NM_001199967
F13a1	19.3221	83.1315	1.45918	coagulation factor XIII, A1 subunit	NM_001166391
Znfx1	150.19	644.105	1.45596	zinc finger, NFX1-type containing 1	NM_001033196
Aspg	0.872257	3.73746	1.45508	asparaginase	NM_001081169
Inhbb	20.958	89.68	1.45373	inhibin beta-B	NM_008381
Il1f9	2.27307	9.71811	1.45286	interleukin 1 family, member 9	NM_153511
Ikbke	9.19171	39.2957	1.45281	inhibitor of kappaB kinase epsilon	NM_019777
Lat2	4.60399	19.6586	1.45159	linker for activation of T cells family, member 2	NM_020044
Trim6	1.36979	5.84807	1.45146	tripartite motif-containing 6	NM_001013616
C5ar1	8.00218	34.1255	1.45033	complement component 5a receptor 1	NM_001173550
Mitd1	10.4475	44.537	1.44996	MIT, microtubule interacting and transport, domain containing 1	NM_001356262
Gm5150	1.92017	8.17837	1.44908	predicted gene 5150	NM_001081687
Samd9l	102.628	435.664	1.44576	sterile alpha motif domain containing 9-like	NM_010156
Zc3h12a	8.38191	35.5358	1.44446	zinc finger CCCH type containing 12A	NM_153159
Adamts3	2.42922	10.2929	1.44388	a disintegrin-like and metallopeptidase (reprolysin type) with thrombospondin type 1 motif, 3	NM_001081401
Il18rap	12.146	51.4037	1.44271	interleukin 18 receptor accessory protein	NM_010553
Orc1	0.512146	2.16188	1.44013	origin recognition complex, subunit 1	NM_001014425
Wfdc21	0.856193	3.60983	1.43892	WAP four-disulfide core domain 21	NM_183249
Cdca5	0.844953	3.55958	1.43812	cell division cycle associated 5	NM_026410
Lrg1	35.7525	150.273	1.43583	leucine-rich alpha-2-glycoprotein 1	NM_029796
Dnmt3l	0.207371	0.869847	1.43381	DNA (cytosine-5-)-methyltransferase 3-like	NM_001081695
Ccl24	0.847046	3.54712	1.43214	chemokine (C-C motif) ligand 24	NM_001356630
Gpr162	0.375643	1.57204	1.43149	G protein-coupled receptor 162	NM_001355257
Ciita	26.4808	110.819	1.43148	class II transactivator	NM_001243760
Aldh1a3	0.772217	3.23053	1.43114	aldehyde dehydrogenase family 1, subfamily A3	NM_053080
Batf3	0.602174	2.51759	1.43051	basic leucine zipper transcription factor, ATF-like 3	NM_030060
Junb	54.5854	227.866	1.42899	jun B proto-oncogene	NM_008416
March1	13.0807	54.5014	1.42709	membrane-associated ring finger (C3HC4) 1	NM_001166372
Cgref1	0.323085	1.34344	1.42507	cell growth regulator with EF hand domain 1	NM_001160149
Lcp2	20.1413	83.403	1.42091	lymphocyte cytosolic protein 2	NM_010696
Glrx	30.2631	125.214	1.4201	glutaredoxin	NM_001360151
Samhd1	261.904	1081.82	1.41842	SAM domain and HD domain, 1	NM_001139520
Enc1	32.7906	135.392	1.41803	ectodermal-neural cortex 1	NM_007930
Tlr7	10.9978	45.349	1.4167	toll-like receptor 7	NM_001290755
Nfkbid	1.37782	5.67204	1.41505	nuclear factor of kappa light polypeptide gene enhancer in B cells inhibitor, delta	NM_001360906
Ovgp1	0.355764	1.46133	1.41283	oviductal glycoprotein 1	NM_007696
Tcirg1	30.4325	124.757	1.41085	T cell, immune regulator 1, ATPase, H+ transporting, lysosomal V0 protein A3	NM_001136091
Spp1	33.6558	137.89	1.41027	secreted phosphoprotein 1	NM_001204201
Glipr2	27.7767	113.581	1.40832	GLI pathogenesis-related 2	NM_027450
Sh2b2	2.53304	10.3557	1.40812	SH2B adaptor protein 2	NM_001302938
Ttk	0.859474	3.51321	1.40797	Ttk protein kinase	NM_001110265
Gm13889	45.3675	185.347	1.40744	predicted gene 13889	NM_001145034
Aim1	29.3932	118.746	1.39622	#N/A	#N/A
Ddias	0.902778	3.64683	1.39614	DNA damage-induced apoptosis suppressor	NM_001080995
Ogfr	53.5302	215.963	1.39486	opioid growth factor receptor	NM_031373
Pycard	4.67222	18.8152	1.39303	PYD and CARD domain containing	NM_023258
Sh3bp2	13.2165	53.195	1.3925	SH3-domain binding protein 2	NM_001136088
Vmn1r58	1.70569	6.85742	1.39136	vomeronasal 1 receptor 58	NM_030739
Hpse	8.16413	32.7725	1.38984	heparanase	NM_152803
Ifi35	34.0348	136.291	1.38741	interferon-induced protein 35	NM_027320
Klhdc8a	10.4084	41.6552	1.38682	kelch domain containing 8A	NM_144810
Csf2	1.75633	7.0223	1.38586	colony stimulating factor 2 (granulocyte-macrophage)	NM_009969
Kif2c	1.55301	6.19668	1.38382	kinesin family member 2C	NM_001290662
Fgr	18.7695	74.7023	1.38128	FGR proto-oncogene, Src family tyrosine kinase	NM_010208
Dck	13.3196	52.9885	1.38084	deoxycytidine kinase	NM_007832
Kif18b	1.19036	4.73333	1.38037	kinesin family member 18B	NM_197959
Slc4a11	1.6279	6.4602	1.37837	solute carrier family 4, sodium bicarbonate transporter-like, member 11	NM_001081162
Neil3	0.566176	2.24241	1.3764	nei like 3 (E. coli)	NM_146208
Gzma	31.1042	122.722	1.37257	granzyme A	NM_010370
Csf3r	33.6584	132.553	1.37072	colony stimulating factor 3 receptor (granulocyte)	NM_001252651
Dusp5	5.18024	20.3899	1.37019	dual specificity phosphatase 5	NM_001085390
Gtse1	1.3584	5.34664	1.37016	G two S phase expressed protein 1	NM_001168672
Kcne4	8.54661	33.6102	1.36929	potassium voltage-gated channel, Isk-related subfamily, gene 4	NM_021342
Litaf	59.2213	231.797	1.36458	LPS-induced TN factor	NM_019980
Itln1	0.108623	0.424694	1.36349	intelectin 1 (galactofuranose binding)	NM_010584
Xdh	327.553	1278.51	1.3618	xanthine dehydrogenase	NM_011723
Cd160	0.297987	1.15908	1.35833	CD160 antigen	NM_001163496
Esco2	1.07375	4.17319	1.35753	establishment of sister chromatid cohesion N-acetyltransferase 2	NM_028039
Tgm2	609.156	2365.04	1.35648	transglutaminase 2, C polypeptide	NM_009373
Il21r	5.10619	19.777	1.35407	interleukin 21 receptor	NM_021887
Nfkbie	11.5066	44.5579	1.35387	nuclear factor of kappa light polypeptide gene enhancer in B cells inhibitor, epsilon	NM_001304956
Bhlhe40	46.4153	179.577	1.35297	basic helix-loop-helix family, member e40	NM_011498
Noc4l	10.0914	39.0066	1.35205	NOC4 like	NM_153570
Ada	3.13837	12.1185	1.35103	adenosine deaminase	NM_001272052
Cenpm	0.529148	2.03886	1.34888	centromere protein M	NM_001080158
Mthfd1l	5.53999	21.301	1.34676	methylenetetrahydrofolate dehydrogenase (NADP+ dependent) 1-like	NM_001170785
Csrnp1	52.9572	203.339	1.34539	cysteine-serine-rich nuclear protein 1	NM_001357560
Nmi	24.9781	95.7013	1.34323	N-myc (and STAT) interactor	NM_001141948
Il10ra	17.2471	66.048	1.34274	interleukin 10 receptor, alpha	NM_001324486
Treml2	8.61038	32.9614	1.34237	triggering receptor expressed on myeloid cells-like 2	NM_001033405
Cyp4f18	4.78491	18.2611	1.33931	cytochrome P450, family 4, subfamily f, polypeptide 18	NM_024444
Gadd45g	11.8884	45.3295	1.33839	growth arrest and DNA-damage-inducible 45 gamma	NM_011817
Ska1	0.361366	1.37495	1.33628	spindle and kinetochore associated complex subunit 1	NM_001164355
Cyr61	112.391	427.217	1.33531	cysteine rich protein 61	NM_010516
Tm4sf5	0.153024	0.581297	1.33467	transmembrane 4 superfamily member 5	NM_029360
Rad51	1.42712	5.42041	1.33451	RAD51 recombinase	NM_011234
Troap	0.449215	1.70589	1.33434	trophinin associated protein	NM_001162506
Gm9054	0.288473	1.09412	1.3331	predicted gene 9054	NR_045872
Hif1a	110.428	418.707	1.33281	hypoxia inducible factor 1, alpha subunit	NM_001313919
Shcbp1	1.05581	3.99274	1.33017	Shc SH2-domain binding protein 1	NM_011369
Mybl2	1.24805	4.71082	1.32828	myeloblastosis oncogene-like 2	NM_008652
Cxcl16	64.8426	244.722	1.32816	chemokine (C-X-C motif) ligand 16	NM_023158
C1ra	83.212	313.363	1.32597	complement component 1, r subcomponent A	NM_023143
Gfpt2	11.9951	45.1505	1.3255	glutamine fructose-6-phosphate transaminase 2	NM_013529
Btnl2	0.23691	0.890367	1.32395	butyrophilin-like 2	NM_079835
Mrap	0.844509	3.16649	1.32162	melanocortin 2 receptor accessory protein	NM_029844
Trim21	22.3346	83.7173	1.32131	tripartite motif-containing 21	NM_001082552
Muc4	24.1474	90.4915	1.32108	mucin 4	NM_080457
Cenpi	0.912538	3.41702	1.32029	centromere protein I	NM_001305631
Hif3a	2.26116	8.44918	1.31819	hypoxia inducible factor 3, alpha subunit	NM_001162950
Nav3	0.840534	3.13401	1.31603	neuron navigator 3	NM_001081035
Plaur	40.6165	151.315	1.31519	plasminogen activator, urokinase receptor	NM_011113
Sgol1	0.841883	3.12936	1.31294	#N/A	#N/A
Olfr1372-ps1	0.598691	2.22438	1.31249	olfactory receptor 1372, pseudogene 1	NR_034155
Spred3	0.935558	3.47094	1.31104	sprouty-related, EVH1 domain containing 3	NM_182927
Sphk1	17.9503	66.5818	1.31083	sphingosine kinase 1	NM_001172472
Zmynd15	3.75133	13.8928	1.30926	zinc finger, MYND-type containing 15	NM_001029929
Hells	3.86459	14.302	1.30854	helicase, lymphoid specific	NM_008234
1600014C10Rik	17.1392	63.3367	1.3071	RIKEN cDNA 1600014C10 gene	NM_001085385
Plek	70.103	258.676	1.30561	pleckstrin	NM_019549
Asf1b	2.53679	9.34826	1.30429	anti-silencing function 1B histone chaperone	NM_024184
Tfec	3.22556	11.872	1.30307	transcription factor EC	NM_031198
Sfrp1	14.6577	53.8965	1.3021	secreted frizzled-related protein 1	NM_013834
Tk1	2.18682	8.03677	1.30158	thymidine kinase 1	NM_001271729
Dlgap5	1.82026	6.68922	1.30152	DLG associated protein 5	NM_001145949
Lgals3	72.0922	264.687	1.3006	lectin, galactose binding, soluble 3	NM_001145953
C4b	131.524	482.876	1.30057	complement component 4B (Chido blood group)	NM_009780
Gm8979	1.89101	6.9357	1.29957	very large inducible GTPase 1 pseudogene	NR_030719
Sox9	1.59045	5.82181	1.2976	SRY (sex determining region Y)-box 9	NM_011448
Hbegf	40.8308	149.337	1.29677	heparin-binding EGF-like growth factor	NM_010415
Malt1	29.2317	106.72	1.29496	MALT1 paracaspase	NM_001365019
Gsdmd	24.5326	89.4865	1.29408	gasdermin D	NM_026960
Cited4	1.25981	4.59504	1.29402	Cbp/p300-interacting transactivator, with Glu/Asp-rich carboxy-terminal domain, 4	NM_019563
Sp100	80.0952	291.592	1.29214	nuclear antigen Sp100	NM_001313712
Cd53	49.9042	181.589	1.29164	CD53 antigen	NM_007651
Arsi	0.720208	2.62018	1.29146	arylsulfatase i	NM_001038499
Cyp1b1	11.1928	40.65	1.28972	cytochrome P450, family 1, subfamily b, polypeptide 1	NM_001364889
Tnfsf8	0.901356	3.27179	1.28919	tumor necrosis factor (ligand) superfamily, member 8	NM_009403
Bak1	39.3575	142.729	1.28826	BCL2-antagonist/killer 1	NM_007523
Pbk	1.46277	5.29522	1.28647	PDZ binding kinase	NM_023209
Cysltr2	0.873145	3.15847	1.28574	cysteinyl leukotriene receptor 2	NM_001162412
C4a	6.42479	23.232	1.28537	complement component 4A (Rodgers blood group)	NM_011413
Gm3636	0.263438	0.952286	1.28505	predicted gene 3636	NM_001309401
Psme2	68.9391	249.139	1.28479	proteasome (prosome, macropain) activator subunit 2 (PA28 beta)	NM_001029855
Slc2a1	20.4326	73.755	1.28362	solute carrier family 2 (facilitated glucose transporter), member 1	NM_011400
Sh3pxd2b	51.5201	185.702	1.28217	SH3 and PX domains 2B	NM_177364
Galnt6	7.2562	26.1478	1.28191	polypeptide N-acetylgalactosaminyltransferase 6	NM_001161767
Plin2	148.614	535.478	1.28181	perilipin 2	NM_007408
Igf2bp2	19.3988	69.8143	1.28063	insulin-like growth factor 2 mRNA binding protein 2	NM_183029
Gch1	11.0557	39.7484	1.27962	GTP cyclohydrolase 1	NM_008102
Ncapg	2.15373	7.73945	1.27913	non-SMC condensin I complex, subunit G	NM_019438
E230029C05Rik	0.497878	1.78579	1.27726	RIKEN cDNA E230029C05 gene	NR_015614
Dtl	2.25318	8.0356	1.27154	denticleless E3 ubiquitin protein ligase	NM_001305233
Reg3g	20.1305	71.7277	1.27064	regenerating islet-derived 3 gamma	NM_011260
Pfkfb3	97.3713	346.631	1.26973	6-phosphofructo-2-kinase/fructose-2,6-biphosphatase 3	NM_001177752
Kntc1	1.51426	5.3845	1.2686	kinetochore associated 1	NM_001042421
Fasl	1.07762	3.82682	1.26728	Fas ligand (TNF superfamily, member 6)	NM_001205243
P2ry12	2.09306	7.42466	1.26618	purinergic receptor P2Y, G-protein coupled 12	NM_001357007
Cd69	4.54697	16.123	1.26579	CD69 antigen	NM_001033122
Klrb1f	1.53714	5.44524	1.26482	killer cell lectin-like receptor subfamily B member 1F	NM_153094
C3	803.063	2844.18	1.2646	complement component 3	NM_009778
Slc7a1	26.1764	92.6862	1.26436	solute carrier family 7 (cationic amino acid transporter, y+ system), member 1	NM_001301424
Rbm3	134.124	474.9	1.26434	RNA binding motif (RNP1, RRM) protein 3	NM_001166409
Pappa	4.54753	16.0389	1.26044	pregnancy-associated plasma protein A	NM_021362
H2-M3	15.2037	53.5841	1.25971	histocompatibility 2, M region locus 3	NM_013819
Brip1	2.23073	7.8606	1.25953	BRCA1 interacting protein C-terminal helicase 1	NM_178309
Spi1	25.9788	91.497	1.25903	spleen focus forming virus (SFFV) proviral integration oncogene	NM_011355
Gfi1	0.480072	1.69025	1.25869	growth factor independent 1 transcription repressor	NM_001267621
Adar	71.7585	252.271	1.2572	adenosine deaminase, RNA-specific	NM_001038587
Ly86	8.10273	28.404	1.25433	lymphocyte antigen 86	NM_010745
Melk	1.57601	5.51847	1.2532	maternal embryonic leucine zipper kinase	NM_010790
AI662270	8.35034	29.221	1.25259	expressed sequence AI662270	NR_015519
Slc13a2	0.73764	2.58115	1.25254	solute carrier family 13 (sodium-dependent dicarboxylate transporter), member 2	NM_022411
Nkg7	8.192	28.6121	1.25067	natural killer cell group 7 sequence	NM_024253
Dnm3os	1.68196	5.87145	1.25014	dynamin 3, opposite strand	NR_002870
Erdr1	21.1423	73.8008	1.25009	erythroid differentiation regulator 1	NM_133362
Stil	1.5968	5.56834	1.2491	Scl/Tal1 interrupting locus	NM_001304551
Cdca2	1.74907	6.06925	1.24415	cell division cycle associated 2	NM_001110162
Plk3	10.3077	35.6805	1.24171	polo like kinase 3	NM_001313916
Aurkb	2.03882	7.05736	1.2417	aurora kinase B	NM_011496
Pml	49.6041	171.521	1.24063	promyelocytic leukemia	NM_001311088
Ttc22	1.06938	3.69692	1.24042	tetratricopeptide repeat domain 22	NM_177667
Fos	25.9604	89.5832	1.2386	FBJ osteosarcoma oncogene	NM_010234
Ccna2	5.22153	18.0138	1.23835	cyclin A2	NM_009828
Rhou	15.739	54.2507	1.23747	ras homolog family member U	NM_133955
Ddx58	79.4181	272.984	1.23469	DEAD (Asp-Glu-Ala-Asp) box polypeptide 58	NM_172689
Mov10	22.9023	78.6342	1.23357	Moloney leukemia virus 10	NM_001163440
Ssc5d	7.79747	26.722	1.23169	scavenger receptor cysteine rich family, 5 domains	NM_173008
Spats2l	25.933	88.8217	1.23111	spermatogenesis associated, serine-rich 2-like	NM_001164566
Cstb	34.5657	118.368	1.23094	cystatin B	NM_007793
Maff	26.133	89.3878	1.22979	v-maf musculoaponeurotic fibrosarcoma oncogene family, protein F (avian)	NM_001304830
Cers3	0.631122	2.15705	1.229	ceramide synthase 3	NM_001164201
Retnlg	11.1125	37.9628	1.22854	resistin like gamma	NM_181596
Cdkn1a	94.3681	321.945	1.22718	cyclin-dependent kinase inhibitor 1A (P21)	NM_001111099
Diap3	3.11922	10.6316	1.22625	#N/A	#N/A
B4galt5	45.2591	154.195	1.22582	UDP-Gal:betaGlcNAc beta 1,4-galactosyltransferase, polypeptide 5	NM_019835
Nuf2	1.55456	5.28198	1.22311	NUF2, NDC80 kinetochore complex component	NM_001355159
Ptgs2	19.3735	65.764	1.22217	prostaglandin-endoperoxide synthase 2	NM_011198
Parpbp	0.70669	2.39741	1.22155	PARP1 binding protein	NM_029249
Taf1d	6.84791	23.2202	1.22108	TATA-box binding protein associated factor, RNA polymerase I, D	NM_026541
Tsku	7.55318	25.5739	1.2196	tsukushi, small leucine rich proteoglycan	NM_001024619
Top2a	18.8043	63.5506	1.21775	topoisomerase (DNA) II alpha	NM_011623
Arhgef37	5.08003	17.0994	1.21373	Rho guanine nucleotide exchange factor (GEF) 37	NM_177828
Tapbpl	41.4916	139.358	1.21155	TAP binding protein-like	NM_145391
5430416N02Rik	1.49783	5.03073	1.21155	RIKEN cDNA 5430416N02 gene	NR_034038
Slc13a3	0.42246	1.41746	1.21053	solute carrier family 13 (sodium-dependent dicarboxylate transporter), member 3	NM_054055
Depdc1a	0.813792	2.7301	1.21039	DEP domain containing 1a	NM_001172092
Dok3	7.90121	26.5021	1.21021	docking protein 3	NM_013739
Pvr	35.1273	117.677	1.20896	poliovirus receptor	NM_027514
P2ry2	12.4169	41.4186	1.20467	purinergic receptor P2Y, G-protein coupled 2	NM_001302346
Fignl1	1.59869	5.32525	1.20327	fidgetin-like 1	NM_001163359
Ly6e	411.196	1368.64	1.2025	lymphocyte antigen 6 complex, locus E	NM_001164036
Efhd2	101.864	338.581	1.20113	EF hand domain containing 2	NM_025994
Tbx21	3.1478	10.4366	1.19861	T-box 21	NM_019507
Tgif1	14.4232	47.8015	1.19822	TGFB-induced factor homeobox 1	NM_001164074
Ano9	0.983989	3.26083	1.19812	anoctamin 9	NM_178381
Snx20	7.91505	26.1684	1.19579	sorting nexin 20	NM_027840
Cebpd	96.7033	319.551	1.19527	CCAAT/enhancer binding protein (C/EBP), delta	NM_007679
Gla	14.1754	46.7753	1.19385	galactosidase, alpha	NM_013463
Clip4	32.7372	107.983	1.19346	CAP-GLY domain containing linker protein family, member 4	NM_001271483
Fam49b	41.8387	137.395	1.18904	family with sequence similarity 49, member B	NM_001360035
Klri1	0.716322	2.34951	1.18783	killer cell lectin-like receptor family I member 1	NM_001012520
Clec12a	7.90613	25.9219	1.18745	C-type lectin domain family 12, member a	NM_177686
Tmem221	0.783446	2.5621	1.18488	transmembrane protein 221	NM_001100462
Nt5c3	20.7003	67.6789	1.18463	5'-nucleotidase, cytosolic III	NM_001252374
Ifrd1	62.8528	205.452	1.18442	interferon-related developmental regulator 1	NM_013562
Pkib	2.97293	9.69455	1.18201	protein kinase inhibitor beta, cAMP dependent, testis specific	NM_001039050
Asap3	12.6594	41.2777	1.18192	ArfGAP with SH3 domain, ankyrin repeat and PH domain 3	NM_001008232
P2ry6	12.9027	42.0674	1.18184	pyrimidinergic receptor P2Y, G-protein coupled, 6	NM_183168
Tifab	20.5838	67.1044	1.18174	TRAF-interacting protein with forkhead-associated domain, family member B	NM_001168615
Exo1	0.757446	2.467	1.18081	exonuclease 1	NM_012012
Tlr2	21.1105	68.724	1.18033	toll-like receptor 2	NM_011905
Coro2a	7.93204	25.8091	1.17982	coronin, actin binding protein 2A	NM_001164804
Ctsb	461.227	1500.14	1.17943	cathepsin B	NM_007798
Samsn1	10.4068	33.8223	1.17866	SAM domain, SH3 domain and nuclear localization signals, 1	NM_023380
Suv39h2	1.38592	4.50406	1.17862	suppressor of variegation 3-9 2	NM_022724
Artn	1.31593	4.26788	1.17657	artemin	NM_001284191
Cp	345.693	1120.43	1.17592	ceruloplasmin	NM_001042611
Atp8b4	7.45288	24.1549	1.17589	ATPase, class I, type 8B, member 4	NM_001080944
Mpzl2	9.85943	31.8838	1.17367	myelin protein zero-like 2	NM_001357727
Tnfrsf1b	58.8653	189.896	1.17122	tumor necrosis factor receptor superfamily, member 1b	NM_011610
Espl1	2.46613	7.91668	1.16632	extra spindle pole bodies 1, separase	NM_001014976
1600010M07Rik	0.535583	1.71842	1.16581	RIKEN cDNA 1600010M07 gene	NR_037959
Zwilch	1.6086	5.16105	1.16578	zwilch kinetochore protein	NM_026507
Ccr9	2.64683	8.49156	1.16571	chemokine (C-C motif) receptor 9	NM_001166625
Pstpip2	4.57986	14.6025	1.15953	proline-serine-threonine phosphatase-interacting protein 2	NM_013831
Ppm1j	1.84722	5.88921	1.15944	protein phosphatase 1J	NM_027982
Cd300a	10.6456	33.832	1.15626	CD300A molecule	NM_001347654
Pole	3.46726	11.0054	1.15502	polymerase (DNA directed), epsilon	NM_011132
2010107G12Rik	0.373296	1.18296	1.1534	#N/A	#N/A
Cd276	9.21318	29.1581	1.1521	CD276 antigen	NM_133983
Siglece	3.6074	11.4034	1.15093	sialic acid binding Ig-like lectin E	NM_031181
Marcksl1	18.2488	57.6517	1.15032	MARCKS-like 1	NM_010807
Ggt5	6.51623	20.5846	1.15025	gamma-glutamyltransferase 5	NM_001359425
Afp	0.563829	1.78082	1.15008	alpha fetoprotein	NM_007423
Clec10a	1.99997	6.31229	1.14937	C-type lectin domain family 10, member A	NM_001204252
Klra17	0.814422	2.56238	1.14621	killer cell lectin-like receptor, subfamily A, member 17	NM_133203
Plekho2	61.7917	194.24	1.14532	pleckstrin homology domain containing, family O member 2	NM_153119
Snai3	0.20441	0.642478	1.1452	snail family zinc finger 3	NM_013914
Asns	21.3051	66.8194	1.14305	asparagine synthetase	NM_012055
Srgn	94.3554	295.096	1.14023	serglycin	NM_001358965
Ccdc88b	14.8622	46.4205	1.13892	coiled-coil domain containing 88B	NM_001081291
Pld4	25.9491	80.9649	1.13788	phospholipase D family, member 4	NM_178911
Pik3r5	15.2118	47.4396	1.13739	phosphoinositide-3-kinase regulatory subunit 5	NM_177320
Kif5c	0.961049	2.99662	1.13721	kinesin family member 5C	NM_008449
Slc16a3	10.5779	32.9132	1.1351	solute carrier family 16 (monocarboxylic acid transporters), member 3	NM_001038653
Gins1	0.914498	2.84507	1.13497	GINS complex subunit 1 (Psf1 homolog)	NM_001163476
Ankrd1	55.9455	174.005	1.1347	ankyrin repeat domain 1 (cardiac muscle)	NM_013468
Cpne2	9.81205	30.4634	1.13291	copine II	NM_153507
Phlda1	58.0575	180.117	1.13217	pleckstrin homology like domain, family A, member 1	NM_009344
Ccl5	17.1232	53.1068	1.13187	chemokine (C-C motif) ligand 5	NM_013653
Spc24	1.93189	5.9884	1.13132	SPC24, NDC80 kinetochore complex component, homolog (S. cerevisiae)	NM_001357331
Tbc1d9	18.3077	56.6948	1.13036	TBC1 domain family, member 9	NM_001111304
Aldh18a1	11.9327	36.9501	1.13029	aldehyde dehydrogenase 18 family, member A1	NM_019698
Ptgir	4.39462	13.579	1.12815	prostaglandin I receptor (IP)	NM_008967
Psrc1	0.810122	2.50088	1.12721	proline/serine-rich coiled-coil 1	NM_001190161
Psme1	126.106	389.238	1.12707	proteasome (prosome, macropain) activator subunit 1 (PA28 alpha)	NM_011189
Tmem171	2.20858	6.8031	1.12503	transmembrane protein 171	NM_001025606
Cd200r4	4.27232	13.1436	1.12378	CD200 receptor 4	NM_207244
Sema4d	31.8068	97.7742	1.12298	sema domain, immunoglobulin domain (Ig), transmembrane domain (TM) and short cytoplasmic domain, (semaphorin) 4D	NM_001281880
Traip	0.813135	2.49706	1.12197	TRAF-interacting protein	NM_011634
Apold1	3.19275	9.79204	1.12069	apolipoprotein L domain containing 1	NM_001109914
Rfc5	6.54791	20.0576	1.11946	replication factor C (activator 1) 5	NM_028128
Metrnl	11.3615	34.8019	1.11944	meteorin, glial cell differentiation regulator-like	NM_144797
Tmem37	15.1857	46.4109	1.11718	transmembrane protein 37	NM_019432
Clcn5	8.57308	26.1643	1.11577	chloride channel, voltage-sensitive 5	NM_001243762
C130026I21Rik	0.642646	1.95979	1.115	RIKEN cDNA C130026I21 gene	NM_001037909
Ctsw	4.09203	12.449	1.1126	cathepsin W	NM_009985
Snhg12	4.10947	12.4978	1.11226	small nucleolar RNA host gene 12	NR_029468
Gyk	15.3125	46.5468	1.11179	#N/A	#N/A
Kcnab1	0.833708	2.5317	1.11076	potassium voltage-gated channel, shaker-related subfamily, beta member 1	NM_001289450
Ccl11	2.19313	6.65417	1.10991	chemokine (C-C motif) ligand 11	NM_011330
Sgms2	13.2916	40.2001	1.10674	sphingomyelin synthase 2	NM_028943
Trib1	45.4094	137.205	1.10575	tribbles pseudokinase 1	NM_144549
Neurl3	29.6519	89.5164	1.1049	neuralized E3 ubiquitin protein ligase 3	NM_153408
Tpx2	5.76649	17.397	1.10423	TPX2, microtubule-associated	NM_001141975
Cdca8	2.44672	7.3801	1.10404	cell division cycle associated 8	NM_026560
Abtb2	11.0196	33.2339	1.1039	ankyrin repeat and BTB (POZ) domain containing 2	NM_178890
Brca1	2.59341	7.81588	1.10318	breast cancer 1, early onset	NM_009764
Csf1	46.3216	139.514	1.10256	colony stimulating factor 1 (macrophage)	NM_001113529
Cyth4	33.1207	99.7548	1.10256	cytohesin 4	NM_028195
Tspan4	30.5886	92.0555	1.10177	tetraspanin 4	NM_001252588
Cdk1	4.1923	12.6159	1.10171	cyclin-dependent kinase 1	NM_007659
Ackr3	38.2415	115.049	1.10144	atypical chemokine receptor 3	NM_001271607
Ece2	2.6219	7.88592	1.10118	endothelin converting enzyme 2	NM_139293
Mgp	152.067	457.325	1.10107	matrix Gla protein	NM_008597
Lgals1	54.1375	162.692	1.10033	lectin, galactose binding, soluble 1	NM_008495
Agpat9	7.43662	22.3369	1.09982	#N/A	#N/A
Birc5	1.88958	5.67048	1.09892	baculoviral IAP repeat-containing 5	NM_001012272
Smpd3	5.52955	16.5879	1.09857	sphingomyelin phosphodiesterase 3, neutral	NM_021491
Fap	0.568727	1.70496	1.0979	fibroblast activation protein	NM_007986
Mki67	30.1946	90.513	1.09783	antigen identified by monoclonal antibody Ki 67	NM_001081117
Gpnmb	24.1274	72.2316	1.09653	glycoprotein (transmembrane) nmb	NM_053110
Cenpe	5.4245	16.2021	1.09421	centromere protein E	NM_173762
Rab39	0.759142	2.26699	1.09402	RAB39, member RAS oncogene family	NM_175562
Nwd2	1.40503	4.19091	1.09286	NACHT and WD repeat domain containing 2	NM_028470
Prc1	6.89163	20.5219	1.09119	protein regulator of cytokinesis 1	NM_001285997
Cep55	2.47288	7.36226	1.09098	centrosomal protein 55	NM_001164362
Apol11b	0.179133	0.532682	1.0898	apolipoprotein L 11b	NM_001143686
Itga5	61.953	184.19	1.08959	integrin alpha 5 (fibronectin receptor alpha)	NM_001314041
Rab32	11.3948	33.8754	1.08953	RAB32, member RAS oncogene family	NM_026405
Fyb	28.7684	85.3748	1.08777	FYN binding protein	NM_001278269
Sh2d2a	4.7657	14.1375	1.08739	SH2 domain containing 2A	NM_001025571
Plk1	3.03466	8.9876	1.08575	polo like kinase 1	NM_011121
Pvt1	0.52894	1.56601	1.08541	Pvt1 oncogene	NM_011222
Bcl2a1b	5.31385	15.7142	1.08425	B cell leukemia/lymphoma 2 related protein A1b	NM_007534
Slc25a22	15.2825	45.1553	1.0834	solute carrier family 25 (mitochondrial carrier, glutamate), member 22	NM_001177576
Naa25	24.0824	70.9353	1.08029	N(alpha)-acetyltransferase 25, NatB auxiliary subunit	NM_172722
Ctsh	166.491	489.981	1.07943	cathepsin H	NM_001312649
Rrp12	11.2121	32.9498	1.07799	ribosomal RNA processing 12 homolog (S. cerevisiae)	NM_199447
Vstm5	0.619464	1.81957	1.0775	V-set and transmembrane domain containing 5	NM_026955
Igf1	21.9768	64.4614	1.07608	insulin-like growth factor 1	NM_001111274
Hcls1	41.2741	120.777	1.07371	hematopoietic cell specific Lyn substrate 1	NM_008225
Gale	4.92053	14.3956	1.07351	galactose-4-epimerase, UDP	NM_001356493
Rmi2	0.893598	2.6129	1.07296	RecQ mediated genome instability 2	NM_001033278
Podnl1	1.08002	3.1535	1.07153	podocan-like 1	NM_001013384
Ube2cbp	0.501882	1.46385	1.07046	ubiquitin-conjugating enzyme E2C binding protein	NM_027394
Cdt1	5.9488	17.3002	1.06753	chromatin licensing and DNA replication factor 1	NM_026014
Osgin1	11.2948	32.8335	1.06711	oxidative stress induced growth inhibitor 1	NM_027950
Ercc6l	2.01366	5.85019	1.06652	excision repair cross-complementing rodent repair deficiency complementation group 6 like	NM_146235
Fermt3	25.005	72.6215	1.06618	fermitin family member 3	NM_001362399
1110038B12Rik	3.40246	9.86939	1.06494	RIKEN cDNA 1110038B12 gene	NR_015536
Ccdc86	10.6276	30.7763	1.06329	coiled-coil domain containing 86	NM_023731
Relb	18.218	52.7145	1.06248	avian reticuloendotheliosis viral (v-rel) oncogene related B	NM_001290457
Osmr	79.33	229.489	1.06224	oncostatin M receptor	NM_001310469
Procr	11.7219	33.8657	1.06095	protein C receptor, endothelial	NM_011171
Ptger4	6.87299	19.7841	1.05728	prostaglandin E receptor 4 (subtype EP4)	NM_001136079
Tyrobp	36.5558	105.107	1.05614	TYRO protein tyrosine kinase binding protein	NM_011662
Hpgds	2.25492	6.4787	1.05541	hematopoietic prostaglandin D synthase	NM_019455
Pycr1	0.717338	2.06082	1.05531	pyrroline-5-carboxylate reductase 1	NM_001348222
Ndc80	1.58121	4.53843	1.05439	NDC80 kinetochore complex component	NM_023294
Mboat1	13.1058	37.6087	1.05418	membrane bound O-acyltransferase domain containing 1	NM_153546
Pi15	31.6041	90.6703	1.05394	peptidase inhibitor 15	NM_053191
Alox5ap	21.2902	61.0769	1.05389	arachidonate 5-lipoxygenase activating protein	NM_001308462
Tnfrsf11a	8.6112	24.651	1.05176	tumor necrosis factor receptor superfamily, member 11a, NFKB activator	NM_009399
Gm14005	2.0184	5.77686	1.05156	predicted gene 14005	NR_028589
Relt	3.58318	10.2495	1.05097	RELT tumor necrosis factor receptor	NM_001358914
Phf19	1.60485	4.58862	1.05055	PHD finger protein 19	NM_028716
Trim34a	7.87575	22.5097	1.05016	tripartite motif-containing 34A	NM_001357679
Slamf6	4.26471	12.1771	1.04918	SLAM family member 6	NM_001347186
Prss30	0.279726	0.797114	1.04719	protease, serine 30	NM_013921
BC037034	8.74209	24.9015	1.04678	cDNA sequence BC037034	NM_153161
Pnpt1	19.3077	54.8873	1.04478	polyribonucleotide nucleotidyltransferase 1	NM_027869
Ggct	3.04776	8.66128	1.04446	gamma-glutamyl cyclotransferase	NM_026637
Adap1	6.30429	17.9022	1.04369	ArfGAP with dual PH domains 1	NM_172723
Pappa2	0.935541	2.6543	1.04281	pappalysin 2	NM_001085376
Fhl3	4.72441	13.3882	1.04163	four and a half LIM domains 3	NM_010213
D030028A08Rik	1.21893	3.45368	1.04147	RIKEN cDNA D030028A08 gene	NR_003293
Cdkn3	0.47975	1.35908	1.0413	cyclin-dependent kinase inhibitor 3	NM_001360041
Mis18bp1	1.42577	4.0349	1.04027	MIS18 binding protein 1	NM_172578
Aurka	2.54166	7.18782	1.03957	aurora kinase A	NM_001291185
Pidd1	1.37377	3.87933	1.03811	p53 induced death domain protein 1	NM_001360523
Calca	0.558368	1.57538	1.03723	calcitonin/calcitonin-related polypeptide, alpha	NM_001033954
Cdc45	2.3388	6.59114	1.03609	cell division cycle 45	NM_001161623
Ube2c	3.88042	10.9093	1.03367	ubiquitin-conjugating enzyme E2C	NM_026785
Mcm6	12.8897	36.1651	1.03167	minichromosome maintenance complex component 6	NM_001313695
Fes	24.3907	68.3178	1.02997	feline sarcoma oncogene	NM_010194
Arrb2	27.9474	78.2609	1.02972	arrestin, beta 2	NM_001271358
C330027C09Rik	3.92422	10.9832	1.0292	#N/A	#N/A
Casc5	2.62363	7.33409	1.02797	#N/A	#N/A
Gnl3	17.7159	49.5207	1.02793	guanine nucleotide binding protein-like 3 (nucleolar)	NM_153547
Slc16a1	32.6229	91.0977	1.02692	solute carrier family 16 (monocarboxylic acid transporters), member 1	NM_009196
Il13ra1	57.0541	159.187	1.02608	interleukin 13 receptor, alpha 1	NM_133990
Iqgap3	3.58244	9.99393	1.02593	IQ motif containing GTPase activating protein 3	NM_001033484
Ccnb1	3.32926	9.28117	1.02524	cyclin B1	NM_172301
Cars	21.0184	58.3641	1.0213	cysteinyl-tRNA synthetase	NM_001252593
Clu	128.023	354.383	1.01817	clusterin	NM_013492
Mctp2	6.66392	18.4431	1.01798	multiple C2 domains, transmembrane 2	NM_001024703
Il17ra	43.7492	121.056	1.01778	interleukin 17 receptor A	NM_008359
Chmp4b	144.838	400.135	1.01619	charged multivesicular body protein 4B	NM_029362
Fbxw17	7.94593	21.9504	1.01612	F-box and WD-40 domain protein 17	NM_175401
Dhfr	6.35173	17.545	1.01604	dihydrofolate reductase	NM_010049
Dclk1	9.17141	25.3075	1.01501	doublecortin-like kinase 1	NM_001111051
Spag5	2.52898	6.96344	1.01286	sperm associated antigen 5	NM_017407
Ampd3	29.3889	80.8104	1.01149	adenosine monophosphate deaminase 3	NM_001276301
Mcm5	13.302	36.5648	1.01117	minichromosome maintenance complex component 5	NM_001302540
Ncf2	27.6152	75.8374	1.01022	neutrophil cytosolic factor 2	NM_010877
Cd200r1	4.1062	11.2723	1.00985	CD200 receptor 1	NM_021325
Grn	224.099	614.335	1.00845	granulin	NM_008175
Plcxd2	3.86964	10.6015	1.00784	phosphatidylinositol-specific phospholipase C, X domain containing 2	NM_001134480
Sema6b	12.8053	35.0614	1.00724	sema domain, transmembrane domain (TM), and cytoplasmic domain, (semaphorin) 6B	NM_001130456
Plau	29.7093	81.33	1.00705	plasminogen activator, urokinase	NM_008873
Cndp2	85.1911	233.003	1.00615	CNDP dipeptidase 2 (metallopeptidase M20 family)	NM_001289531
Cdca3	1.75811	4.80821	1.00608	cell division cycle associated 3	NM_013538
A630001G21Rik	3.14077	8.57419	1.00429	RIKEN cDNA A630001G21 gene	NM_177055
Tlr3	39.8716	108.771	1.00358	toll-like receptor 3	NM_001357316
Cdh3	1.92074	5.22861	1.00143	cadherin 3	NM_001037809
Pttg1	2.16497	5.88306	0.99967	pituitary tumor-transforming gene 1	NM_001131054
Hck	34.1447	92.77	0.999515	hemopoietic cell kinase	NM_001172117
Tacstd2	46.7219	126.904	0.999217	tumor-associated calcium signal transducer 2	NM_020047
Adgre1	18.4049	49.8161	0.995721	adhesion G protein-coupled receptor E1	NM_001355722
Rspo3	2.39929	6.48604	0.994478	R-spondin 3	NM_028351
Krt19	154.289	416.696	0.993531	keratin 19	NM_001313963
Sgol2a	3.0285	8.16464	0.991747	#N/A	#N/A
Nrg1	4.44791	11.9701	0.989981	neuregulin 1	NM_001364421
Tnfrsf18	1.82402	4.90821	0.989868	tumor necrosis factor receptor superfamily, member 18	NM_009400
Pik3ap1	37.3856	100.539	0.989257	phosphoinositide-3-kinase adaptor protein 1	NM_031376
Snhg17	3.18781	8.56168	0.987964	small nucleolar RNA host gene 17	NR_015463
Medag	16.2569	43.6344	0.987329	mesenteric estrogen dependent adipogenesis	NM_001356995
Gas2l3	3.39351	9.09898	0.986296	growth arrest-specific 2 like 3	NM_001033331
Mapk13	7.1738	19.2298	0.986025	mitogen-activated protein kinase 13	NM_011950
Itpkc	13.4546	35.9781	0.983592	inositol 1,4,5-trisphosphate 3-kinase C	NM_181593
Atp8b1	33.6332	89.9208	0.983415	ATPase, class I, type 8B, member 1	NM_001001488
AI506816	5.66623	15.145	0.983146	expressed sequence AI506816	NR_015554
Zbtb32	3.79596	10.1452	0.983064	zinc finger and BTB domain containing 32	NM_021397
Rhof	9.14088	24.4162	0.982489	ras homolog family member F (in filopodia)	NM_175092
Dennd1c	5.87167	15.6326	0.979219	DENN/MADD domain containing 1C	NM_153551
Nlrc3	2.37603	6.31963	0.978228	NLR family, CARD domain containing 3	NM_001081280
Ddit3	14.9225	39.6677	0.977668	DNA-damage inducible transcript 3	NM_001290183
Disp2	8.4446	22.4206	0.976452	dispatched RND tramsporter family member 2	NM_170593
Birc3	39.1461	103.903	0.976161	baculoviral IAP repeat-containing 3	NM_007464
Csf2ra	17.9023	47.5121	0.976057	colony stimulating factor 2 receptor, alpha, low-affinity (granulocyte-macrophage)	NM_009970
Nop58	34.1162	90.4729	0.975278	NOP58 ribonucleoprotein	NM_018868
Ifitm1	24.3483	64.5273	0.974626	interferon induced transmembrane protein 1	NM_001112715
Mfsd7a	2.50159	6.62556	0.974008	major facilitator superfamily domain containing 7A	NM_001359977
Lamc2	180.458	477.779	0.973652	laminin, gamma 2	NM_008485
H2-T24	117.562	310.073	0.969843	histocompatibility 2, T region locus 24	NM_008207
Frrs1	3.10386	8.18234	0.969333	ferric-chelate reductase 1	NM_001113478
Cd52	32.5184	85.6962	0.969003	CD52 antigen	NM_013706
Tor1aip2	111.731	294.282	0.968442	torsin A interacting protein 2	NM_001160180
Tacc3	4.96305	13.0648	0.967903	transforming, acidic coiled-coil containing protein 3	NM_001040435
Coch	0.713993	1.87833	0.967262	cochlin	NM_001198835
Ror2	3.69442	9.71547	0.966897	receptor tyrosine kinase-like orphan receptor 2	NM_013846
Snhg1	6.80368	17.8704	0.965685	small nucleolar RNA host gene 1	NR_002896
Lox	120.473	316.197	0.964939	lysyl oxidase	NM_001286181
Lhx6	2.18828	5.73769	0.963943	LIM homeobox protein 6	NM_001083125
Tubb2b	4.4964	11.785	0.963553	tubulin, beta 2B class IIB	NM_023716
Mmp3	10.9394	28.6689	0.963446	matrix metallopeptidase 3	NM_010809
Fcho1	3.65524	9.57651	0.963151	FCH domain only 1	NM_028715
Gm9733	0.85682	2.24269	0.962204	predicted gene 9733	NM_001076679
5730559C18Rik	2.32883	6.07981	0.959608	#N/A	#N/A
Apobr	19.8952	51.9009	0.958857	apolipoprotein B receptor	NM_138310
Pkm	360.196	937.772	0.956859	pyruvate kinase, muscle	NM_001253883
Aim2	4.60451	11.984	0.956534	absent in melanoma 2	NM_001013779
Slamf9	4.41742	11.4903	0.955951	SLAM family member 9	NM_029612
Iqgap2	28.0566	72.9686	0.955807	IQ motif containing GTPase activating protein 2	NM_027711
Loxl4	2.70078	7.02366	0.955743	lysyl oxidase-like 4	NM_001164311
S100a10	72.7247	188.649	0.953206	S100 calcium binding protein A10 (calpactin)	NM_009112
Lmnb1	22.816	59.1776	0.953082	lamin B1	NM_010721
Ndrg1	42.5348	110.314	0.953013	N-myc downstream regulated gene 1	NM_008681
Lhfpl2	15.8598	41.1051	0.952343	lipoma HMGIC fusion partner-like 2	NM_172589
Kif11	5.6051	14.4972	0.950282	kinesin family member 11	NM_010615
Psd4	24.8248	64.1589	0.94952	pleckstrin and Sec7 domain containing 4	NM_001355231
Ccdc25	23.1642	59.8395	0.949059	coiled-coil domain containing 25	NM_145944
Cd33	7.66952	19.7957	0.94821	CD33 antigen	NM_001111058
Ptpn6	51.6007	133.12	0.947716	protein tyrosine phosphatase, non-receptor type 6	NM_001077705
Ctsc	212.546	547.558	0.946311	cathepsin C	NM_001311790
Ptpn2	24.7114	63.6611	0.946307	protein tyrosine phosphatase, non-receptor type 2	NM_001127177
Htr2a	0.596331	1.53384	0.944735	5-hydroxytryptamine (serotonin) receptor 2A	NM_172812
Sapcd2	0.732614	1.88379	0.944424	suppressor APC domain containing 2	NM_001081085
Rmdn3	28.7546	73.8131	0.942739	regulator of microtubule dynamics 3	NM_001033136
Lrrc59	100.511	258.007	0.942724	leucine rich repeat containing 59	NM_133807
Gsg2	1.45367	3.73076	0.942524	#N/A	#N/A
Cd40	16.3859	41.8808	0.938406	CD40 antigen	NM_011611
Etv6	39.2086	100.156	0.937827	ets variant 6	NM_001303102
Gm16675	2.06448	5.27289	0.937703	predicted gene, 16675	NR_045750
Nlgn2	32.3796	82.362	0.933594	neuroligin 2	NM_001364137
Naa20	27.8119	70.7341	0.933465	N(alpha)-acetyltransferase 20, NatB catalytic subunit	NM_001141965
Clec4a2	5.39358	13.7168	0.93341	C-type lectin domain family 4, member a2	NM_001170332
Inpp5j	1.62152	4.11973	0.932421	inositol polyphosphate 5-phosphatase J	NM_172439
Trem2	2.72434	6.91604	0.931617	triggering receptor expressed on myeloid cells 2	NM_001272078
Stk39	14.3636	36.4625	0.931584	serine/threonine kinase 39	NM_016866
Abcb1b	6.25468	15.8684	0.931001	ATP-binding cassette, sub-family B (MDR/TAP), member 1B	NM_011075
Zfp36	108.55	275.381	0.930944	zinc finger protein 36	NM_011756
Cxcr3	2.28634	5.78904	0.929013	chemokine (C-X-C motif) receptor 3	NM_009910
Hn1l	23.8178	60.2431	0.927957	#N/A	#N/A
Ptpro	4.02892	10.1884	0.927756	protein tyrosine phosphatase, receptor type, O	NM_001164401
Tpcn2	9.92381	25.0904	0.927548	two pore segment channel 2	NM_146206
Rhoc	92.6394	234.1	0.927035	ras homolog family member C	NM_001291859
Hmmr	3.02902	7.65109	0.926607	hyaluronan mediated motility receptor (RHAMM)	NM_013552
Alpk1	12.8708	32.4734	0.925463	alpha-kinase 1	NM_027808
AF251705	8.48476	21.3961	0.924936	#N/A	#N/A
Wdhd1	3.62754	9.14584	0.924745	WD repeat and HMG-box DNA binding protein 1	NM_001360532
Serping1	401.233	1011.06	0.924211	serine (or cysteine) peptidase inhibitor, clade G, member 1	NM_009776
Hhipl1	0.690729	1.73777	0.922609	hedgehog interacting protein-like 1	NM_001044380
Pigr	129.522	325.74	0.92225	polymeric immunoglobulin receptor	NM_011082
Eif1a	64.443	161.914	0.921283	eukaryotic translation initiation factor 1A	NM_010120
2200002D01Rik	6.68572	16.7776	0.920071	RIKEN cDNA 2200002D01 gene	NM_028179
Ninj1	16.2629	40.807	0.919968	ninjurin 1	NM_013610
Nubp1	18.7339	46.9189	0.918084	nucleotide binding protein 1	NM_011955
Ckap2	2.31229	5.78972	0.917845	cytoskeleton associated protein 2	NM_001004140
Actn1	223.251	558.672	0.917263	actinin, alpha 1	NM_001346669
Atp10a	19.3869	48.5097	0.917165	ATPase, class V, type 10A	NM_009728
Eef1e1	7.81563	19.556	0.917158	eukaryotic translation elongation factor 1 epsilon 1	NM_025380
Ms4a4d	16.0771	40.2255	0.917107	membrane-spanning 4-domains, subfamily A, member 4D	NM_025658
Crlf2	15.5012	38.7701	0.916732	cytokine receptor-like factor 2	NM_001164735
Gjb3	1.61426	4.03208	0.915404	gap junction protein, beta 3	NM_001160012
Taf4b	7.20786	17.9656	0.913288	TATA-box binding protein associated factor 4b	NM_001100449
Rnh1	105.712	262.884	0.910995	ribonuclease/angiogenin inhibitor 1	NM_001172100
Klhl6	15.6135	38.752	0.909043	kelch-like 6	NM_183390
Batf	4.91508	12.1933	0.908583	basic leucine zipper transcription factor, ATF-like	NM_016767
Galnt9	0.523635	1.29868	0.908306	polypeptide N-acetylgalactosaminyltransferase 9	NM_001122639
Gars	70.4148	174.415	0.907032	glycyl-tRNA synthetase	NM_180678
Bst1	41.834	103.311	0.904038	bone marrow stromal cell antigen 1	NM_009763
Akr1b8	16.077	39.5944	0.901296	aldo-keto reductase family 1, member B8	NM_008012
Mat1a	10.263	25.2697	0.901061	methionine adenosyltransferase I, alpha	NM_133653
C1s2	7.15024	17.5868	0.900003	complement component 1, s subcomponent 2	NM_173864
Dab2	73.4612	180.59	0.89947	disabled 2, mitogen-responsive phosphoprotein	NM_001008702
Ccdc122	1.54552	3.79872	0.899305	coiled-coil domain containing 122	NM_001310648
Aldh1b1	4.7392	11.6365	0.898283	aldehyde dehydrogenase 1 family, member B1	NM_028270
Spry4	53.6804	131.557	0.896395	sprouty RTK signaling antagonist 4	NM_011898
Grina	79.2995	194.236	0.89584	glutamate receptor, ionotropic, N-methyl D-aspartate-associated protein 1 (glutamate binding)	NM_023168
Katna1	22.4421	54.9689	0.89583	katanin p60 (ATPase-containing) subunit A1	NM_011835
Map3k8	8.55755	20.9553	0.895577	mitogen-activated protein kinase kinase kinase 8	NM_007746
Pcgf5	15.5317	38.0125	0.895032	polycomb group ring finger 5	NM_029508
Doc2b	0.883642	2.16232	0.894886	double C2, beta	NM_007873
Itga7	16.9198	41.3255	0.892996	integrin alpha 7	NM_001330160
Sat1	96.2648	235.064	0.892757	spermidine/spermine N1-acetyl transferase 1	NM_001291865
Nt5e	87.0696	212.384	0.891689	5' nucleotidase, ecto	NM_011851
Smpdl3b	3.70438	9.02742	0.890751	sphingomyelin phosphodiesterase, acid-like 3B	NM_133888
Fen1	10.2108	24.8685	0.890161	flap structure specific endonuclease 1	NM_001271614
Fosl2	93.0272	226.418	0.889492	fos-like antigen 2	NM_008037
Fam83f	1.34658	3.27592	0.889029	family with sequence similarity 83, member F	NM_145986
Bard1	1.89962	4.61866	0.88845	BRCA1 associated RING domain 1	NM_007525
Tnfaip8l2	7.35031	17.8668	0.8882	tumor necrosis factor, alpha-induced protein 8-like 2	NM_027206
Syne4	1.36623	3.32036	0.888019	spectrin repeat containing, nuclear envelope family member 4	NM_001290565
Cdcp1	21.2599	51.4842	0.884451	CUB domain containing protein 1	NM_133974
4933412E12Rik	6.16848	14.9222	0.8834	RIKEN cDNA 4933412E12 gene	NR_038025
Cd63	103.008	249.124	0.883142	CD63 antigen	NM_001042580
Zufsp	10.5404	25.4694	0.882259	#N/A	#N/A
Tspo	85.1017	205.623	0.882199	translocator protein	NM_009775
Ppp1r18	66.3594	160.295	0.881932	protein phosphatase 1, regulatory subunit 18	NM_001146710
Srxn1	19.3057	46.6016	0.881236	sulfiredoxin 1 homolog (S. cerevisiae)	NM_029688
Pira6	4.7847	11.528	0.879353	paired-Ig-like receptor A6	NM_001289428
Ncapg2	9.23466	22.2145	0.87778	non-SMC condensin II complex, subunit G2	NM_133762
6330416G13Rik	12.4347	29.8878	0.876962	#N/A	#N/A
Sesn2	14.4979	34.8176	0.876117	sestrin 2	NM_144907
Micall2	3.69064	8.85304	0.87496	MICAL-like 2	NM_174850
Qsox1	103.28	247.626	0.874476	quiescin Q6 sulfhydryl oxidase 1	NM_001024945
Fkbp1b	2.85393	6.83919	0.873972	FK506 binding protein 1b	NM_016863
Cnksr1	11.3072	27.0843	0.87352	connector enhancer of kinase suppressor of Ras 1	NM_001081047
Phgdh	12.7777	30.6048	0.873453	3-phosphoglycerate dehydrogenase	NM_016966
Ubash3b	7.92093	18.9477	0.872173	ubiquitin associated and SH3 domain containing, B	NM_001357412
Sla	29.4105	70.2773	0.871098	src-like adaptor	NM_001029841
Tmem51	11.5973	27.6821	0.870019	transmembrane protein 51	NM_145402
Tpd52	65.8031	156.833	0.868516	tumor protein D52	NM_001025261
Spsb1	18.7029	44.5372	0.867647	splA/ryanodine receptor domain and SOCS box containing 1	NM_029035
Ttc39b	48.9133	116.416	0.867121	tetratricopeptide repeat domain 39B	NM_025782
Il7r	20.1205	47.8524	0.866384	interleukin 7 receptor	NM_001355680
9530082P21Rik	30.5147	72.5703	0.866346	RIKEN cDNA 9530082P21 gene	NR_015472
Ccdc109b	7.55235	17.9537	0.865936	#N/A	#N/A
Gm12070	12.9862	30.8382	0.864869	glyceraldehyde-3-phosphate dehydrogenase pseudogene	NR_002890
Mmp9	13.3737	31.7569	0.86482	matrix metallopeptidase 9	NM_013599
Sass6	5.98006	14.1899	0.864101	SAS-6 centriolar assembly protein	NM_001289568
Snhg6	1.65961	3.93705	0.863852	small nucleolar RNA host gene 6	NR_024067
Casp12	14.2204	33.7241	0.863535	caspase 12	NM_009808
Gen1	1.22162	2.89613	0.863199	GEN1, Holliday junction 5' flap endonuclease	NM_177331
Ckap4	59.7515	141.6	0.862814	cytoskeleton-associated protein 4	NM_175451
Tenm4	2.71116	6.42031	0.86209	teneurin transmembrane protein 4	NM_001310760
Gpr160	2.11098	4.99059	0.8604	G protein-coupled receptor 160	NM_001134385
Cd163	5.25769	12.4228	0.859843	CD163 antigen	NM_001170395
Slc29a3	30.0678	70.9752	0.858877	solute carrier family 29 (nucleoside transporters), member 3	NM_023596
Polq	1.32612	3.12894	0.858437	polymerase (DNA directed), theta	NM_001159369
Sdc4	201.975	476.531	0.858392	syndecan 4	NM_011521
Tmsb10	287.993	679.152	0.857909	thymosin, beta 10	NM_001039392
Selplg	43.537	102.66	0.85781	selectin, platelet (p-selectin) ligand	NM_009151
Cry1	15.6568	36.9152	0.857722	cryptochrome 1 (photolyase-like)	NM_007771
Ctsz	127.96	301.665	0.8576	cathepsin Z	NM_022325
Ptpn7	9.17397	21.6242	0.857441	protein tyrosine phosphatase, non-receptor type 7	NM_001356382
Wisp1	17.5847	41.3866	0.855931	WNT1 inducible signaling pathway protein 1	NM_018865
C1s1	101.984	239.966	0.855675	complement component 1, s subcomponent 1	NM_001097617
Sap30	6.75696	15.8954	0.855454	sin3 associated polypeptide	NM_021788
Tbc1d2	11.6312	27.3523	0.855111	TBC1 domain family, member 2	NM_198664
Epha2	79.8319	187.671	0.854768	Eph receptor A2	NM_010139
Atf4	118.297	277.426	0.852356	activating transcription factor 4	NM_001287180
Cenpw	0.567245	1.32423	0.847794	centromere protein W	NM_001109747
2810474O19Rik	110.962	258.919	0.847324	#N/A	#N/A
Aen	21.9985	51.2503	0.845746	apoptosis enhancing nuclease	NM_001162939
Cth	3.9741	9.25674	0.845554	cystathionase (cystathionine gamma-lyase)	NM_145953
Rnf114	91.8295	213.876	0.84546	ring finger protein 114	NM_001356496
Sod2	95.8347	223.136	0.845159	superoxide dismutase 2, mitochondrial	NM_013671
Galns	11.2706	26.2362	0.844941	galactosamine (N-acetyl)-6-sulfate sulfatase	NM_001193645
Lbp	69.3869	161.492	0.844758	lipopolysaccharide binding protein	NM_008489
Was	15.1407	35.1503	0.842245	Wiskott-Aldrich syndrome	NM_009515
Cish	27.5134	63.8628	0.842065	cytokine inducible SH2-containing protein	NM_001317354
Rhbdf2	43.5876	100.833	0.838691	rhomboid 5 homolog 2	NM_001167680
Klrd1	2.21932	5.12697	0.837312	killer cell lectin-like receptor, subfamily D, member 1	NM_010654
Adap2	15.9273	36.7323	0.835623	ArfGAP with dual PH domains 2	NM_172133
E230013L22Rik	1.55493	3.57849	0.833514	RIKEN cDNA E230013L22 gene	NR_126558
Tank	24.4469	56.0534	0.8298	TRAF family member-associated Nf-kappa B activator	NM_001164071
Ect2	7.15627	16.4017	0.829395	ect2 oncogene	NM_001177625
Hsd17b7	17.7352	40.5572	0.827161	hydroxysteroid (17-beta) dehydrogenase 7	NM_010476
Ak2	32.3762	74.0322	0.827078	adenylate kinase 2	NM_001033966
Mad2l2	9.41014	21.5035	0.826427	MAD2 mitotic arrest deficient-like 2	NM_001305420
Fam46b	12.1307	27.7101	0.826056	#N/A	#N/A
Pprc1	29.5665	67.505	0.825561	peroxisome proliferative activated receptor, gamma, coactivator-related 1	NM_001081214
Unc93b1	64.7214	147.731	0.8253	unc-93 homolog B1, TLR signaling regulator	NM_001161428
Nipal1	9.42751	21.4843	0.823692	NIPA-like domain containing 1	NM_001081205
Nos2	15.0539	34.2986	0.823466	nitric oxide synthase 2, inducible	NM_001313921
Myo1g	20.9069	47.6139	0.823045	myosin IG	NM_178440
Yrdc	12.5375	28.512	0.821604	yrdC domain containing (E.coli)	NM_153566
Aida	64.2579	146.102	0.821401	axin interactor, dorsalization associated	NM_145626
March5	61.9184	140.683	0.820692	membrane-associated ring finger (C3HC4) 5	NM_001164336
Pkp3	15.5557	35.3324	0.820374	plakophilin 3	NM_001162924
P4ha3	2.05845	4.67533	0.820346	procollagen-proline, 2-oxoglutarate 4-dioxygenase (proline 4-hydroxylase), alpha polypeptide III	NM_177161
Uchl3	7.64167	17.3451	0.819692	ubiquitin carboxyl-terminal esterase L3 (ubiquitin thiolesterase)	NM_016723
Racgap1	8.58693	19.4764	0.818962	Rac GTPase-activating protein 1	NM_001253808
Rap2c	48.3865	109.659	0.818153	RAP2C, member of RAS oncogene family	NM_172413
Slc6a20a	1.11555	2.52639	0.817447	solute carrier family 6 (neurotransmitter transporter), member 20A	NM_139142
Sdf2l1	13.9848	31.6577	0.817011	stromal cell-derived factor 2-like 1	NM_022324
1810055G02Rik	13.2676	30.026	0.816743	RIKEN cDNA 1810055G02 gene	NM_001358256
A230050P20Rik	10.5067	23.7765	0.816683	RIKEN cDNA A230050P20 gene	NM_175687
Steap2	19.1897	43.4187	0.816517	six transmembrane epithelial antigen of prostate 2	NM_001103156
Gpatch4	12.0662	27.2888	0.816066	G patch domain containing 4	NM_001110809
B3gnt3	7.5459	17.0476	0.815007	UDP-GlcNAc:betaGal beta-1,3-N-acetylglucosaminyltransferase 3	NM_028189
Pole2	2.60573	5.88547	0.814773	polymerase (DNA directed), epsilon 2 (p59 subunit)	NM_011133
Bub1b	5.05011	11.3982	0.814042	BUB1B, mitotic checkpoint serine/threonine kinase	NM_009773
Runx2	8.17361	18.4054	0.811734	runt related transcription factor 2	NM_001145920
Psmd14	42.9805	96.7359	0.811238	proteasome (prosome, macropain) 26S subunit, non-ATPase, 14	NM_021526
Kifc1	1.40346	3.15849	0.811153	kinesin family member C1	NM_001195298
Ptpn1	106.549	239.654	0.810594	protein tyrosine phosphatase, non-receptor type 1	NM_011201
Eif2s2	85.169	191.278	0.809093	eukaryotic translation initiation factor 2, subunit 2 (beta)	NM_026030
Anxa1	240.435	539.852	0.808846	annexin A1	NM_010730
Fgd3	9.97382	22.3815	0.80827	FYVE, RhoGEF and PH domain containing 3	NM_015759
Ly9	8.27797	18.5649	0.807672	lymphocyte antigen 9	NM_001277968
B230307C23Rik	2.04384	4.58355	0.807646	RIKEN cDNA B230307C23 gene	NM_001362093
Myo1f	40.4589	90.6727	0.806971	myosin IF	NM_053214
Psma5	45.5618	102.072	0.80661	proteasome (prosome, macropain) subunit, alpha type 5	NM_011967
Npl	1.7794	3.98356	0.805898	N-acetylneuraminate pyruvate lyase	NM_028749
Zcchc2	35.3424	79.0348	0.804805	zinc finger, CCHC domain containing 2	NM_001122675
E2f7	2.30814	5.15156	0.802857	E2F transcription factor 7	NM_001358560
Dok2	9.78027	21.8285	0.802849	docking protein 2	NM_010071
Tmem54	1.10051	2.45584	0.802696	transmembrane protein 54	NM_001290706
Gtpbp2	48.2744	107.721	0.802644	GTP binding protein 2	NM_001145979
Dbf4	7.07415	15.7738	0.8019	DBF4 zinc finger	NM_001190717
Xylt1	3.40532	7.59128	0.801663	xylosyltransferase 1	NM_175645
Usb1	19.9592	44.4886	0.801543	U6 snRNA biogenesis 1	NM_133954
Atp1a3	9.53006	21.2357	0.801231	ATPase, Na+/K+ transporting, alpha 3 polypeptide	NM_001290469
Chaf1b	4.41608	9.83882	0.801083	chromatin assembly factor 1, subunit B (p60)	NM_028083
Grwd1	8.08443	17.9749	0.799034	glutamate-rich WD repeat containing 1	NM_153419
Tsr1	26.9386	59.8268	0.797891	TSR1 20S rRNA accumulation	NM_177325
Itgb6	62.5688	138.768	0.796539	integrin beta 6	NM_001159564
5033406O09Rik	1.15496	2.55737	0.794915	RIKEN cDNA 5033406O09 gene	NR_029464
Nsl1	1.48278	3.28189	0.794499	NSL1, MIS12 kinetochore complex component	NM_198654
Jak2	97.0331	214.467	0.793104	Janus kinase 2	NM_001048177
Nmral1	3.75032	8.28854	0.793032	NmrA-like family domain containing 1	NM_001290761
Stat3	209.69	463.388	0.792936	signal transducer and activator of transcription 3	NM_011486
Ttc9	13.1583	29.0759	0.792854	tetratricopeptide repeat domain 9	NM_001033149
Tnfrsf14	8.76562	19.3488	0.791796	tumor necrosis factor receptor superfamily, member 14 (herpesvirus entry mediator)	NM_178931
Tdrd7	60.5413	133.51	0.790848	tudor domain containing 7	NM_001290475
Ptprc	156.979	345.993	0.790307	protein tyrosine phosphatase, receptor type, C	NM_001111316
Vars	66.7106	146.998	0.790056	valyl-tRNA synthetase	NM_011690
Dot1l	36.5988	80.5873	0.789326	DOT1-like, histone H3 methyltransferase (S. cerevisiae)	NM_199322
Gapdh	315.528	694.175	0.788476	glyceraldehyde-3-phosphate dehydrogenase	NM_001289726
Cd44	160.01	351.565	0.787156	CD44 antigen	NM_001039150
Fam83g	5.29866	11.6419	0.787154	family with sequence similarity 83, member G	NM_178618
Trim12c	54.7529	120.138	0.785812	tripartite motif-containing 12C	NM_001146007
Map3k14	14.0181	30.7252	0.784733	mitogen-activated protein kinase kinase kinase 14	NM_016896
Rgs14	5.62676	12.3301	0.78451	regulator of G-protein signaling 14	NM_001360714
Mgam	1.26245	2.76579	0.784272	maltase-glucoamylase	NM_001171003
Tlr6	6.14036	13.4509	0.78416	toll-like receptor 6	NM_001359180
Cd84	32.2906	70.7059	0.783752	CD84 antigen	NM_001252472
Tnfrsf26	3.9176	8.56747	0.782494	tumor necrosis factor receptor superfamily, member 26	NM_175649
Ptk2b	44.097	96.4015	0.782129	PTK2 protein tyrosine kinase 2 beta	NM_001162365
Eno1b	34.5518	75.5172	0.781901	enolase 1B, retrotransposed	NM_001025388
Mpzl3	2.29387	5.01131	0.781457	myelin protein zero-like 3	NM_001093749
Trmt61a	4.93719	10.7798	0.78088	tRNA methyltransferase 61A	NM_001099792
Cox18	8.37477	18.2759	0.78036	cytochrome c oxidase assembly protein 18	NM_001033310
Nfkbib	18.1487	39.5318	0.778509	nuclear factor of kappa light polypeptide gene enhancer in B cells inhibitor, beta	NM_001306222
Cemip	2.83828	6.18104	0.778287	cell migration inducing protein, hyaluronan binding	NM_030728
Bcl2a1d	4.08631	8.89704	0.778077	B cell leukemia/lymphoma 2 related protein A1d	NM_007536
Ubash3a	2.06629	4.49871	0.778034	ubiquitin associated and SH3 domain containing, A	NM_177823
Ldlr	100.657	218.696	0.775959	low density lipoprotein receptor	NM_001252658
Nusap1	4.53305	9.83771	0.774828	nucleolar and spindle associated protein 1	NM_001042652
Zc3h7a	42.2386	91.5608	0.77367	zinc finger CCCH type containing 7 A	NM_145931
Gjb5	0.8291	1.79656	0.77329	gap junction protein, beta 5	NM_010291
Adora2a	7.73745	16.7659	0.773273	adenosine A2a receptor	NM_001331095
Kctd3	31.5036	68.2486	0.773055	potassium channel tetramerisation domain containing 3	NM_001359576
Mms22l	3.14758	6.81614	0.772659	MMS22-like, DNA repair protein	NM_199467
Cd8a	5.82014	12.5958	0.772036	CD8 antigen, alpha chain	NM_001081110
Sdk2	2.01291	4.35616	0.772008	sidekick cell adhesion molecule 2	NM_172800
S100a4	12.5584	27.1711	0.771765	S100 calcium binding protein A4	NM_011311
Arpc1b	157.345	340.083	0.770751	actin related protein 2/3 complex, subunit 1B	NM_023142
Klrg1	2.10114	4.54028	0.770507	killer cell lectin-like receptor subfamily G, member 1	NM_016970
Bin2	15.5592	33.6101	0.770173	bridging integrator 2	NM_001270537
Acpp	4.88852	10.5449	0.768752	acid phosphatase, prostate	NM_019807
Tma16	5.10622	11.0116	0.768493	translation machinery associated 16	NM_001357208
Atad5	4.67416	10.0753	0.76804	ATPase family, AAA domain containing 5	NM_001029856
Dapp1	9.63329	20.7607	0.767838	dual adaptor for phosphotyrosine and 3-phosphoinositides 1	NM_001310753
Zfp57	10.9562	23.549	0.765175	zinc finger protein 57	NM_001013745
Rnase6	4.43189	9.52342	0.764928	ribonuclease, RNase A family, 6	NM_001360117
Spire2	3.67511	7.89471	0.76461	spire type actin nucleation factor 2	NM_172287
Nek6	27.3069	58.6576	0.764578	NIMA (never in mitosis gene a)-related expressed kinase 6	NM_001159631
Rasgrp4	6.00006	12.887	0.76445	RAS guanyl releasing protein 4	NM_001174155
Dclre1c	9.10321	19.5513	0.764413	DNA cross-link repair 1C	NM_001110214
Mmp14	91.6215	196.713	0.764078	matrix metallopeptidase 14 (membrane-inserted)	NM_008608
Anapc15	4.3141	9.25147	0.762893	anaphase prompoting complex C subunit 15	NM_001291348
Slc25a33	3.53025	7.56353	0.761968	solute carrier family 25, member 33	NM_027460
Slc6a14	106.613	228.363	0.761734	solute carrier family 6 (neurotransmitter transporter), member 14	NM_020049
Pqlc2	4.60308	9.85911	0.761671	PQ loop repeat containing 2	NM_145384
Psma7	81.3904	174.144	0.760628	proteasome (prosome, macropain) subunit, alpha type 7	NM_001289476
Pno1	19.912	42.5087	0.758388	partner of NOB1 homolog	NM_025443
Tbrg4	16.0258	34.2048	0.75817	transforming growth factor beta regulated gene 4	NM_001130457
Pdlim7	27.6906	59.0034	0.756503	PDZ and LIM domain 7	NM_001114087
Morc3	44.1447	94.0054	0.75588	microrchidia 3	NM_001045529
Angptl4	67.3917	143.502	0.755826	angiopoietin-like 4	NM_020581
Tuba8	8.57098	18.2441	0.755458	tubulin, alpha 8	NM_017379
Capg	40.0374	85.1635	0.754759	capping protein (actin filament), gelsolin-like	NM_001042534
Rhbg	2.81067	5.97785	0.754638	Rhesus blood group-associated B glycoprotein	NM_021375
Wt1	3.78835	8.05486	0.754345	Wilms tumor 1 homolog	NM_144783
Clcn7	49.0196	104.179	0.753892	chloride channel, voltage-sensitive 7	NM_001317404
Marveld3	11.3863	24.1984	0.753874	MARVEL (membrane-associating) domain containing 3	NM_028584
Cmtm7	10.7811	22.9081	0.7537	CKLF-like MARVEL transmembrane domain containing 7	NM_001252479
Cks2	3.53647	7.5097	0.753067	CDC28 protein kinase regulatory subunit 2	NM_025415
Furin	164.127	348.266	0.752327	furin (paired basic amino acid cleaving enzyme)	NM_001081454
Gpr132	6.0314	12.7934	0.751948	G protein-coupled receptor 132	NM_019925
Ank2	4.95768	10.5155	0.751909	ankyrin 2, brain	NM_001034168
Sdsl	0.414635	0.878795	0.751153	serine dehydratase-like	NM_133902
Pgk1	92.2121	195.434	0.751131	phosphoglycerate kinase 1	NM_008828
N4bp1	82.6192	174.915	0.75006	NEDD4 binding protein 1	NM_030563
Rnd3	26.512	56.113	0.74977	Rho family GTPase 3	NM_028810
Tbrg1	78.2077	165.515	0.749695	transforming growth factor beta regulated gene 1	NM_025289
Krt7	292.654	618.928	0.748997	keratin 7	NM_033073
Pla2g4a	21.1568	44.615	0.746108	phospholipase A2, group IVA (cytosolic, calcium-dependent)	NM_001305632
Casp7	32.5023	68.4964	0.74547	caspase 7	NM_007611
Tuft1	30.5623	64.3333	0.74431	tuftelin 1	NM_001293728
Gm3002	1.40558	2.95783	0.744007	alpha-takusan pseudogene	NR_033388
Cotl1	77.9358	163.893	0.743327	coactosin-like 1 (Dictyostelium)	NM_028071
Rap2b	23.1984	48.7756	0.743147	RAP2B, member of RAS oncogene family	NM_028712
Oaf	8.81137	18.5261	0.74314	out at first homolog	NM_178644
Zgrf1	2.48295	5.21863	0.742789	zinc finger, GRF-type containing 1	NM_197997
Fut4	9.2694	19.4769	0.742509	fucosyltransferase 4	NM_010242
Ascc3	57.4777	120.554	0.740697	activating signal cointegrator 1 complex subunit 3	NM_198007
Snx5	87.3644	183.206	0.740522	sorting nexin 5	NM_001199188
Yars	36.2225	75.9523	0.740424	tyrosyl-tRNA synthetase	NM_134151
Slfn5	343.488	719.87	0.739917	schlafen 5	NM_183201
Ccnl1	32.1813	67.3455	0.738451	cyclin L1	NM_001025442
Ccrl2	47.3881	99.1619	0.738382	chemokine (C-C motif) receptor-like 2	NM_001302376
Acsbg1	1.21923	2.55033	0.738001	acyl-CoA synthetase bubblegum family member 1	NM_053178
Tagap	10.0224	20.956	0.737603	T cell activation Rho GTPase activating protein	NM_145968
Creb3l1	36.8359	76.9989	0.737318	cAMP responsive element binding protein 3-like 1	NM_011957
5730508B09Rik	14.0398	29.3119	0.736096	#N/A	#N/A
Pmvk	15.9867	33.3494	0.735281	phosphomevalonate kinase	NM_001310640
Cenpf	6.48631	13.5301	0.735222	centromere protein F	NM_001081363
Lgals8	70.231	146.469	0.735023	lectin, galactose binding, soluble 8	NM_001199043
Snrpa1	17.6033	36.702	0.734743	small nuclear ribonucleoprotein polypeptide A'	NM_021336
Frat2	4.14613	8.64224	0.734487	frequently rearranged in advanced T cell lymphomas 2	NM_177603
Il4ra	191.775	399.685	0.734353	interleukin 4 receptor, alpha	NM_001008700
Snhg5	5.57979	11.6247	0.733983	small nucleolar RNA host gene 5	NR_040721
Zc3hav1	78.5465	163.551	0.733434	zinc finger CCCH type, antiviral 1	NM_001347122
Hspb8	35.0966	73.0096	0.732486	heat shock protein 8	NM_030704
Trim14	19.7249	41.0107	0.73195	tripartite motif-containing 14	NM_029077
Nop56	32.9096	68.3983	0.731584	NOP56 ribonucleoprotein	NM_024193
Rdh12	1.3226	2.7438	0.729745	retinol dehydrogenase 12	NM_001313971
Siglech	3.57953	7.42572	0.729717	sialic acid binding Ig-like lectin H	NM_001310738
Sdad1	23.2891	48.2968	0.729382	SDA1 domain containing 1	NM_172713
Fam46a	34.3454	71.2044	0.729085	#N/A	#N/A
Gimap7	4.3893	9.09849	0.728938	GTPase, IMAP family member 7	NM_146167
Klri2	2.55728	5.29514	0.727845	killer cell lectin-like receptor family I member 2	NM_177155
Mthfr	35.7588	73.9648	0.726794	methylenetetrahydrofolate reductase	NM_001161798
Cpz	1.95416	4.04092	0.726511	carboxypeptidase Z	NM_153107
Stx11	21.7729	45.0214	0.726474	syntaxin 11	NM_001163590
Knstrn	3.42367	7.07813	0.726295	kinetochore-localized astrin/SPAG5 binding	NM_026412
Psmd11	66.6353	137.625	0.725297	proteasome (prosome, macropain) 26S subunit, non-ATPase, 11	NM_178616
Mrps18b	12.8272	26.4888	0.725157	mitochondrial ribosomal protein S18B	NM_001347380
Slc29a2	0.902158	1.86274	0.725012	solute carrier family 29 (nucleoside transporters), member 2	NM_007854
Nop2	20.4427	42.1748	0.7242	NOP2 nucleolar protein	NM_138747
Parp8	13.9958	28.8285	0.722606	poly (ADP-ribose) polymerase family, member 8	NM_001081009
Mpp6	10.6165	21.8679	0.722605	membrane protein, palmitoylated 6 (MAGUK p55 subfamily member 6)	NM_001164733
Arhgap11a	7.95642	16.3815	0.722172	Rho GTPase activating protein 11A	NM_181416
Ezh2	11.1768	22.9713	0.720406	enhancer of zeste 2 polycomb repressive complex 2 subunit	NM_001146689
Nol12	14.1503	29.0752	0.720147	nucleolar protein 12	NM_133800
Stk40	76.0504	156.045	0.718749	serine/threonine kinase 40	NM_001145827
AA986860	106.885	219.138	0.717952	expressed sequence AA986860	NM_177604
Plcl2	15.1336	31.0003	0.717077	phospholipase C-like 2	NM_013880
Casp8	39.987	81.8785	0.716683	caspase 8	NM_001080126
Crispld2	89.4838	182.786	0.714257	cysteine-rich secretory protein LCCL domain containing 2	NM_001310635
Rap1gap2	15.2335	31.1012	0.713749	RAP1 GTPase activating protein 2	NM_001015046
Trp53i11	27.5332	56.1162	0.712032	transformation related protein 53 inducible protein 11	NM_001025246
Kif1a	6.42183	13.0854	0.71179	kinesin family member 1A	NM_001110315
Ripk2	15.1217	30.8104	0.711719	receptor (TNFRSF)-interacting serine-threonine kinase 2	NM_001329751
Tbk1	45.1322	91.9057	0.711166	TANK-binding kinase 1	NM_019786
Fam105a	18.0139	36.6755	0.710968	#N/A	#N/A
Tmprss4	12.5522	25.538	0.710272	transmembrane protease, serine 4	NM_001364528
Gtf2f1	37.422	76.1253	0.710123	general transcription factor IIF, polypeptide 1	NM_133801
Thy1	22.4743	45.7137	0.710026	thymus cell antigen 1, theta	NM_009382
Wnt7b	3.96594	8.06384	0.709646	wingless-type MMTV integration site family, member 7B	NM_001163633
Prim2	7.69202	15.632	0.709134	DNA primase, p58 subunit	NM_008922
Actr3	263.916	536.169	0.708818	ARP3 actin-related protein 3	NM_001205385
Anxa3	237.711	482.441	0.707801	annexin A3	NM_013470
Rad18	4.17993	8.47356	0.706657	RAD18 E3 ubiquitin protein ligase	NM_001167730
Timm8a1	7.62571	15.457	0.70654	translocase of inner mitochondrial membrane 8A1	NM_013898
Tcf19	4.68504	9.49273	0.706151	transcription factor 19	NM_001163763
Map3k6	14.1511	28.6556	0.705555	mitogen-activated protein kinase kinase kinase 6	NM_016693
Sertad1	25.793	52.1445	0.703917	SERTA domain containing 1	NM_018820
Fam83d	1.04523	2.11222	0.703497	family with sequence similarity 83, member D	NM_027975
[truncated: 1,604 more rows]

[truncated: 9 more sheets: mock.0vsmock.PR8.2, mock.0vsmock.PR8.4, mock.0vsmock.PR8.6, mock.0vsRV.PR8.2, mock.0vsRV.PR8.4, mock.0vsRV.PR8.6, mock.0vsRV.PVM.2, mock.0vsRV.PVM.4, mock.0vsRV.PVM.6]
