# Supplementary material for: Rhinovirus Reduces the Severity of Subsequent Respiratory Viral Infections by Interferon-Dependent and -Independent Mechanisms
Source: mSphere. 2021 Jun 23;6(3):e00479-21. doi: 10.1128/mSphere.00479-21 (PMC8265665; doi:10.1128/mSphere.00479-21)
Supplement: TABLE S3 [file msphere.00479-21-st003.xlsx]

## Sheet: Sheet1
Virus	Response	Time Model	Treatment (p<0.05)	Time (p<0.05)	Treatment X Time (p<0.05)	Significant Contrasts (p<0.05)
PR8	CD11b	Linear	NS	1.5e-6	NS	day 6
PR8	Neutrophil	Quadratic	NS	8.2e-5	0.02	day 0, 2, 4, 6
PR8	Interstitial macrophages	Linear	NS	5.8e-10	NS	day 0, 2
PR8	Alveolar macrophages	Quadratic	NS	4.1e-6	7.5e-3	day 0
PR8	Virus gene express	Quadratic	0.02	1.0e-4	NS	day 2, 4, 6
PR8	CD4+	Linear	NS	0.03	NS	NS
PR8	CD8+	Linear	NS	3.4e-5	NS	NS
PVM	CD11b	Quadratic	NS	1.0e-10	2.7e-8	day 0, 4, 6
PVM	Neutrophil	Quadratic	2.8e-6	3.7e-6	3.4e-7	day 4, 6
PVM	Interstitial macrophages	Quadratic	NS	2e-16	1.9e-5	day 0
PVM	Alveolar macrophages	Quadratic	0.03	1.4e-3	NS	day 2, 4, 6
PVM	Virus gene express	Quadratic	NS	NS	NS	day 2, 4
PVM	CD4+	Quadratic	0.02	9.0e-9	NS	day 4, 6
PVM	CD8+	Quadratic	0.01	4.8e-9	NS	day 4, 6
