# Supplementary material for: Rhinovirus Reduces the Severity of Subsequent Respiratory Viral Infections by Interferon-Dependent and -Independent Mechanisms
Source: mSphere. 2021 Jun 23;6(3):e00479-21. doi: 10.1128/mSphere.00479-21 (PMC8265665; doi:10.1128/mSphere.00479-21)
Supplement: TABLE S2 [file msphere.00479-21-st002.xlsx]

## Sheet: mockvsRV.0
Category	Term	Count	X.	PValue	Genes	List.Total	Pop.Hits	Pop.Total	Fold.Enrichment	Bonferroni	Benjamini	FDR
GOTERM_CC_ALL	GO:0000942~condensed nuclear chromosome outer kinetochore	4	1.25392	1.44727e-05	67052, 18817, 12235, 268697	305	4	19662	64.4656	0.00580119	0.000181798	0.0201994
GOTERM_CC_ALL	GO:0032133~chromosome passenger complex	4	1.25392	3.57666e-05	11799, 52276, 20878, 20877	305	5	19662	51.5725	0.0142756	0.000435616	0.0499122
GOTERM_CC_ALL	GO:0000940~condensed chromosome outer kinetochore	9	2.82132	3.58571e-12	67052, 18817, 66468, 70385, 12236, 108000, 229841, 12235, 268697	305	13	19662	44.63	1.44145e-09	1.0296e-10	5.00496e-09
GOTERM_BP_ALL	GO:0000022~mitotic spindle elongation	4	1.25392	7.55992e-05	16571, 26934, 20877, 71819	287	6	18082	42.0023	0.262861	0.00127525	0.140524
GOTERM_BP_ALL	GO:0051256~mitotic spindle midzone assembly	4	1.25392	7.55992e-05	16571, 26934, 20877, 71819	287	6	18082	42.0023	0.262861	0.00127525	0.140524
GOTERM_CC_ALL	GO:0000778~condensed nuclear chromosome kinetochore	7	2.19436	1.11136e-08	67052, 18817, 12236, 229841, 217653, 12235, 268697	305	12	19662	37.6049	4.46766e-06	1.94247e-07	1.55126e-05
GOTERM_BP_ALL	GO:0051988~regulation of attachment of spindle microtubules to kinetochore	7	2.19436	1.2677e-08	26934, 54141, 13605, 18005, 51944, 229841, 268697	287	12	18082	36.752	5.11376e-05	4.87037e-07	2.35797e-05
GOTERM_BP_ALL	GO:0051231~spindle elongation	4	1.25392	0.000130749	16571, 26934, 20877, 71819	287	7	18082	36.002	0.409907	0.00209929	0.242919
GOTERM_MF_ALL	GO:0045236~CXCR chemokine receptor binding	7	2.19436	3.59629e-08	330122, 20311, 21785, 15945, 55985, 14825, 17329	272	14	17446	32.0699	2.36274e-05	2.95345e-06	5.37739e-05
GOTERM_BP_ALL	GO:0034501~protein localization to kinetochore	5	1.5674	2.74488e-05	70385, 12236, 22137, 20877, 12534	287	12	18082	26.2515	0.10482	0.000517296	0.0510436
GOTERM_MF_ALL	GO:1990939~ATP-dependent microtubule motor activity	6	1.88088	3.30961e-06	16580, 70218, 16571, 240641, 100502766, 16551	272	16	17446	24.0524	0.00217206	0.000155304	0.00494862
GOTERM_CC_ALL	GO:0000780~condensed nuclear chromosome, centromeric region	9	2.82132	2.56392e-09	67052, 18817, 12236, 20878, 20877, 229841, 217653, 12235, 268697	305	25	19662	23.2076	1.0307e-06	5.42471e-08	3.57877e-06
GOTERM_CC_ALL	GO:0031616~spindle pole centrosome	5	1.5674	4.96263e-05	16580, 100502766, 20878, 20877, 218977	305	14	19662	23.0234	0.0197526	0.000586601	0.0692471
GOTERM_BP_ALL	GO:0071459~protein localization to chromosome, centromeric region	5	1.5674	7.29057e-05	70385, 12236, 22137, 20877, 12534	287	15	18082	21.0012	0.254807	0.001235	0.135521
GOTERM_MF_ALL	GO:0008009~chemokine activity	15	4.70219	1.0232e-14	15945, 20295, 20296, 14825, 20299, 20306, 330122, 20305, 20311, 20293, 20308, 20307, 55985, 20302, 17329	272	48	17446	20.0437	6.71063e-12	6.71063e-12	1.52767e-11
GOTERM_BP_ALL	GO:0031577~spindle checkpoint	13	4.07524	1.02226e-12	209334, 67052, 70385, 20878, 12236, 20877, 20460, 229841, 12235, 11799, 18817, 22137, 268697	287	41	18082	19.9767	4.12393e-09	8.96507e-11	1.90151e-09
GOTERM_BP_ALL	GO:0070098~chemokine-mediated signaling pathway	19	5.95611	2.14582e-18	83433, 21785, 15945, 20295, 20296, 14825, 12768, 13349, 20299, 20306, 330122, 20305, 20311, 20293, 20308, 20307, 55985, 20302, 17329	287	62	18082	19.3075	8.65622e-15	3.93465e-16	3.99131e-15
GOTERM_CC_ALL	GO:0051233~spindle midzone	8	2.50784	1.76666e-07	240641, 26934, 18817, 52276, 20878, 20877, 23834, 229841	305	28	19662	18.4187	7.10174e-05	2.53642e-06	0.000246594
GOTERM_BP_ALL	GO:1902850~microtubule cytoskeleton organization involved in mitosis	12	3.76176	3.54481e-11	16580, 16571, 11799, 26934, 100502766, 72119, 107995, 18005, 20877, 71819, 16551, 21335	287	42	18082	18.001	1.42998e-07	2.30641e-09	6.59349e-08
GOTERM_BP_ALL	GO:0000281~mitotic cytokinesis	10	3.1348	2.69103e-09	16571, 240641, 26934, 108907, 18817, 19348, 68743, 74107, 80986, 71819	287	35	18082	18.001	1.08556e-05	1.16727e-07	5.00542e-06
GOTERM_MF_ALL	GO:0042379~chemokine receptor binding	16	5.01567	1.42547e-14	21785, 15945, 20295, 20296, 14825, 20299, 20306, 330122, 20305, 20311, 20293, 20308, 20307, 55985, 20302, 17329	272	60	17446	17.1039	9.33653e-12	4.66827e-12	2.12497e-11
GOTERM_BP_ALL	GO:0071173~spindle assembly checkpoint	7	2.19436	2.62108e-06	209334, 67052, 18817, 12236, 22137, 229841, 12235	287	26	18082	16.9625	0.0105177	6.25628e-05	0.0048752
GOTERM_BP_ALL	GO:0090307~mitotic spindle assembly	11	3.44828	6.09236e-10	16580, 16571, 11799, 26934, 100502766, 72119, 107995, 18005, 20877, 71819, 16551	287	41	18082	16.9034	2.45765e-06	3.03414e-08	1.1332e-06
GOTERM_MF_ALL	GO:0035173~histone kinase activity	5	1.5674	0.000183641	12649, 20878, 20877, 12534, 268697	272	19	17446	16.8789	0.113667	0.00572938	0.274239
GOTERM_BP_ALL	GO:0007080~mitotic metaphase plate congression	9	2.82132	4.51399e-08	16580, 100502766, 73804, 56742, 70385, 52276, 67849, 229841, 268697	287	34	18082	16.6774	0.000182078	1.64049e-06	8.39621e-05
GOTERM_BP_ALL	GO:0043090~amino acid import	5	1.5674	0.000196939	18173, 11847, 11846, 102680, 16513	287	19	18082	16.5799	0.548207	0.00305122	0.365681
GOTERM_BP_ALL	GO:0051310~metaphase plate congression	12	3.76176	1.04451e-10	16580, 67052, 100502766, 73804, 56742, 70385, 52276, 71878, 108000, 67849, 229841, 268697	287	46	18082	16.4357	4.21354e-07	5.93456e-09	1.94283e-07
GOTERM_CC_ALL	GO:0072686~mitotic spindle	16	5.01567	3.05806e-14	16580, 26934, 54141, 100502766, 13605, 20878, 51944, 71819, 20877, 16551, 229841, 240641, 12316, 105988, 71878, 12534	305	63	19662	16.3722	1.22735e-11	1.02274e-12	4.26104e-11
GOTERM_BP_ALL	GO:0000070~mitotic sister chromatid segregation	34	10.6583	4.27317e-30	16580, 209334, 72107, 100502766, 54141, 73804, 12236, 71819, 381318, 23834, 67849, 12235, 105988, 30939, 21335, 54392, 16571, 26934, 108907, 67052, 70385, 18005, 20877, 51944, 20460, 68298, 229841, 70218, 18817, 107995, 56742, 52276, 68612, 268697	287	135	18082	15.8675	1.7238e-26	1.56709e-27	7.94828e-27
GOTERM_CC_ALL	GO:0005876~spindle microtubule	13	4.07524	2.27676e-11	108907, 54141, 72119, 208628, 20878, 20877, 16551, 70218, 11799, 18817, 66468, 56742, 12534	305	53	19662	15.8123	9.15256e-09	6.10171e-10	3.17794e-08
GOTERM_BP_ALL	GO:0007094~mitotic spindle assembly checkpoint	6	1.88088	3.17497e-05	209334, 67052, 18817, 12236, 229841, 12235	287	24	18082	15.7509	0.120217	0.000582014	0.0590393
GOTERM_BP_ALL	GO:0061640~cytoskeleton-dependent cytokinesis	11	3.44828	1.29312e-09	16571, 240641, 26934, 108907, 18817, 19348, 68743, 74107, 80986, 20877, 71819	287	44	18082	15.7509	5.21643e-06	5.92778e-08	2.40526e-06
GOTERM_BP_ALL	GO:1902100~negative regulation of metaphase/anaphase transition of cell cycle	9	2.82132	7.3197e-08	209334, 67052, 18817, 12236, 22137, 20460, 229841, 12235, 268697	287	36	18082	15.7509	0.000295233	2.59014e-06	0.000136149
GOTERM_BP_ALL	GO:0030261~chromosome condensation	8	2.50784	5.5204e-07	76044, 108907, 21973, 67849, 68298, 12534, 54392, 268697	287	32	18082	15.7509	0.00222445	1.5358e-05	0.00102681
GOTERM_MF_ALL	GO:0048020~CCR chemokine receptor binding	10	3.1348	1.04615e-08	20306, 20305, 20293, 20308, 20307, 20295, 55985, 20296, 20302, 20299	272	41	17446	15.6438	6.87319e-06	9.81886e-07	1.56427e-05
GOTERM_BP_ALL	GO:0051983~regulation of chromosome segregation	21	6.58307	3.37219e-18	209334, 26934, 67052, 54141, 73804, 13605, 18005, 12236, 51944, 67849, 20460, 23834, 229841, 12235, 105988, 18817, 22137, 21335, 17345, 68612, 268697	287	86	18082	15.3846	1.36034e-14	5.91452e-16	6.27241e-15
GOTERM_BP_ALL	GO:0010965~regulation of mitotic sister chromatid separation	12	3.76176	2.76507e-10	209334, 67052, 18817, 105988, 12236, 20460, 23834, 21335, 68612, 229841, 12235, 268697	287	50	18082	15.1208	1.11543e-06	1.46767e-08	5.14315e-07
GOTERM_BP_ALL	GO:0044784~metaphase/anaphase transition of cell cycle	12	3.76176	3.47639e-10	209334, 67052, 18817, 12236, 22137, 20460, 23834, 21335, 68612, 229841, 12235, 268697	287	51	18082	14.8243	1.40237e-06	1.82127e-08	6.46623e-07
GOTERM_BP_ALL	GO:2000816~negative regulation of mitotic sister chromatid separation	8	2.50784	8.58753e-07	209334, 67052, 18817, 12236, 20460, 229841, 12235, 268697	287	34	18082	14.8243	0.00345822	2.30945e-05	0.0015973
GOTERM_BP_ALL	GO:0071174~mitotic spindle checkpoint	8	2.50784	8.58753e-07	209334, 67052, 18817, 12236, 20460, 229841, 12235, 268697	287	34	18082	14.8243	0.00345822	2.30945e-05	0.0015973
GOTERM_BP_ALL	GO:0045841~negative regulation of mitotic metaphase/anaphase transition	8	2.50784	8.58753e-07	209334, 67052, 18817, 12236, 20460, 229841, 12235, 268697	287	34	18082	14.8243	0.00345822	2.30945e-05	0.0015973
GOTERM_BP_ALL	GO:0007052~mitotic spindle organization	8	2.50784	8.58753e-07	16571, 26934, 67052, 20878, 20877, 71819, 20460, 268697	287	34	18082	14.8243	0.00345822	2.30945e-05	0.0015973
GOTERM_CC_ALL	GO:0000779~condensed chromosome, centromeric region	26	8.15047	5.49468e-22	54141, 236930, 73804, 66570, 12236, 381318, 12235, 11799, 67629, 217653, 66977, 67052, 208628, 70385, 18005, 20878, 51944, 20877, 68298, 68014, 229841, 18817, 66468, 108000, 26886, 268697	305	114	19662	14.7027	2.20886e-19	4.41772e-20	7.66957e-19
GOTERM_CC_ALL	GO:0000777~condensed chromosome kinetochore	23	7.21003	2.01914e-19	66977, 67052, 236930, 54141, 73804, 66570, 208628, 70385, 18005, 12236, 51944, 381318, 68014, 229841, 12235, 11799, 18817, 66468, 67629, 108000, 217653, 268697, 26886	305	101	19662	14.6803	8.11695e-17	1.15956e-17	2.81836e-16
GOTERM_BP_ALL	GO:0051306~mitotic sister chromatid separation	12	3.76176	4.3477e-10	209334, 67052, 18817, 105988, 12236, 20460, 23834, 21335, 68612, 229841, 12235, 268697	287	52	18082	14.5393	1.75386e-06	2.22008e-08	8.0869e-07
GOTERM_BP_ALL	GO:1901623~regulation of lymphocyte chemotaxis	6	1.88088	4.78799e-05	20306, 20293, 15945, 55985, 20296, 20302	287	26	18082	14.5393	0.175644	0.000850529	0.0890212
GOTERM_BP_ALL	GO:1902099~regulation of metaphase/anaphase transition of cell cycle	11	3.44828	3.22379e-09	209334, 67052, 18817, 12236, 22137, 20460, 23834, 68612, 229841, 12235, 268697	287	48	18082	14.4383	1.30047e-05	1.38348e-07	5.99638e-06
GOTERM_BP_ALL	GO:0006270~DNA replication initiation	6	1.88088	5.8006e-05	17218, 70024, 12447, 17219, 23834, 12544	287	27	18082	14.0008	0.20864	0.00100812	0.107838
GOTERM_BP_ALL	GO:0033048~negative regulation of mitotic sister chromatid segregation	8	2.50784	1.29697e-06	209334, 67052, 18817, 12236, 20460, 229841, 12235, 268697	287	36	18082	14.0008	0.0052183	3.35377e-05	0.00241238
GOTERM_BP_ALL	GO:0000819~sister chromatid segregation	36	11.2853	9.15211e-30	16580, 209334, 72107, 100502766, 54141, 73804, 12236, 71819, 381318, 23834, 67849, 12235, 105988, 30939, 22137, 21335, 54392, 16571, 26934, 108907, 67052, 70385, 18005, 20877, 51944, 20460, 68298, 229841, 70218, 18817, 107995, 56742, 52276, 21973, 68612, 268697	287	163	18082	13.9149	3.69196e-26	3.07663e-27	1.70233e-26
GOTERM_BP_ALL	GO:0051985~negative regulation of chromosome segregation	9	2.82132	2.15807e-07	209334, 67052, 18817, 12236, 22137, 20460, 229841, 12235, 268697	287	41	18082	13.83	0.000870188	6.80128e-06	0.00040141
GOTERM_BP_ALL	GO:0030071~regulation of mitotic metaphase/anaphase transition	10	3.1348	3.60562e-08	209334, 67052, 18817, 12236, 20460, 23834, 68612, 229841, 12235, 268697	287	46	18082	13.6964	0.00014544	1.32228e-06	6.70661e-05
GOTERM_BP_ALL	GO:0033047~regulation of mitotic sister chromatid segregation	12	3.76176	1.01332e-09	209334, 67052, 18817, 105988, 12236, 20460, 23834, 21335, 68612, 229841, 12235, 268697	287	56	18082	13.5007	4.08774e-06	4.80911e-08	1.88482e-06
GOTERM_BP_ALL	GO:0007091~metaphase/anaphase transition of mitotic cell cycle	9	2.82132	2.62956e-07	209334, 67052, 18817, 12236, 20460, 21335, 229841, 12235, 268697	287	42	18082	13.5007	0.0010602	7.97565e-06	0.000489109
GOTERM_BP_ALL	GO:0002548~monocyte chemotaxis	12	3.76176	1.23817e-09	20306, 20305, 20293, 20308, 20307, 15945, 20295, 20296, 12768, 20302, 74748, 20299	287	57	18082	13.2639	4.99475e-06	5.80786e-08	2.30304e-06
GOTERM_BP_ALL	GO:0033046~negative regulation of sister chromatid segregation	8	2.50784	1.90845e-06	209334, 67052, 18817, 12236, 20460, 229841, 12235, 268697	287	38	18082	13.2639	0.00766915	4.69423e-05	0.00354974
GOTERM_BP_ALL	GO:0051303~establishment of chromosome localization	14	4.38871	3.49488e-11	16580, 67052, 100502766, 73804, 70385, 67849, 229841, 11799, 234396, 56742, 52276, 71878, 108000, 268697	287	67	18082	13.1649	1.40983e-07	2.3112e-09	6.50061e-08
GOTERM_CC_ALL	GO:0000776~kinetochore	26	8.15047	1.38825e-20	54141, 236930, 73804, 66570, 12236, 381318, 12235, 11799, 67629, 22137, 217653, 66977, 67052, 102920, 70385, 208628, 18005, 51944, 20877, 68014, 229841, 18817, 66468, 108000, 26886, 268697	305	129	19662	12.9931	5.58075e-18	9.30125e-19	1.93774e-17
GOTERM_BP_ALL	GO:0050000~chromosome localization	14	4.38871	4.2604e-11	16580, 67052, 100502766, 73804, 70385, 67849, 229841, 11799, 234396, 56742, 52276, 71878, 108000, 268697	287	68	18082	12.9713	1.71865e-07	2.68539e-09	7.92453e-08
GOTERM_BP_ALL	GO:0033045~regulation of sister chromatid segregation	14	4.38871	5.17588e-11	209334, 67052, 12236, 23834, 20460, 67849, 229841, 12235, 18817, 105988, 22137, 21335, 68612, 268697	287	69	18082	12.7833	2.08795e-07	3.16356e-09	9.62736e-08
GOTERM_BP_ALL	GO:0051304~chromosome separation	15	4.70219	8.70653e-12	209334, 67052, 12236, 68298, 20460, 23834, 229841, 12235, 105988, 18817, 21973, 22137, 21335, 68612, 268697	287	74	18082	12.771	3.51219e-08	6.75422e-10	1.61944e-08
GOTERM_BP_ALL	GO:0051784~negative regulation of nuclear division	12	3.76176	2.20505e-09	209334, 67052, 18817, 12649, 12236, 18413, 22137, 20460, 67141, 229841, 12235, 268697	287	60	18082	12.6007	8.89512e-06	9.66865e-08	4.10148e-06
GOTERM_BP_ALL	GO:0048247~lymphocyte chemotaxis	12	3.76176	2.20505e-09	20306, 20305, 20293, 20308, 20307, 15945, 20295, 55985, 20296, 20302, 20299, 12642	287	60	18082	12.6007	8.89512e-06	9.66865e-08	4.10148e-06
GOTERM_BP_ALL	GO:0045839~negative regulation of mitotic nuclear division	9	2.82132	5.50321e-07	209334, 67052, 18817, 12649, 12236, 20460, 229841, 12235, 268697	287	46	18082	12.3268	0.00221754	1.54165e-05	0.00102362
GOTERM_CC_ALL	GO:0000922~spindle pole	25	7.83699	3.99432e-19	16580, 54141, 100502766, 23834, 218977, 72119, 70385, 208628, 20878, 18005, 51944, 20877, 16551, 240641, 18817, 12316, 56742, 107995, 80986, 71878, 70466, 108000, 69885, 233406, 268697	305	132	19662	12.2094	1.60572e-16	2.00715e-17	5.57534e-16
KEGG_PATHWAY	mmu05150:Staphylococcus aureus infection	10	3.1348	8.79055e-08	12267, 12266, 12259, 14129, 14131, 12260, 19204, 14130, 16409, 12262	127	50	7720	12.1575	1.11639e-05	5.58198e-06	0.000101944
GOTERM_BP_ALL	GO:0072698~protein localization to microtubule cytoskeleton	6	1.88088	0.000135633	240641, 54141, 20878, 22137, 71878, 20460	287	32	18082	11.8132	0.421421	0.00216043	0.251982
GOTERM_CC_ALL	GO:0005871~kinesin complex	10	3.1348	1.52867e-07	16580, 70218, 16571, 240641, 100502766, 19348, 73804, 71819, 16551, 229841	305	55	19662	11.721	6.14505e-05	2.27601e-06	0.000213374
GOTERM_BP_ALL	GO:0002861~regulation of inflammatory response to antigenic stimulus	6	1.88088	0.000157802	12266, 16160, 14129, 14131, 21926, 14130	287	33	18082	11.4552	0.470923	0.00247406	0.29311
GOTERM_BP_ALL	GO:0032467~positive regulation of cytokinesis	6	1.88088	0.000157802	240641, 26934, 13605, 20877, 71819, 23834	287	33	18082	11.4552	0.470923	0.00247406	0.29311
GOTERM_BP_ALL	GO:0048246~macrophage chemotaxis	6	1.88088	0.000157802	12267, 20293, 13051, 20296, 20302, 74748	287	33	18082	11.4552	0.470923	0.00247406	0.29311
GOTERM_CC_ALL	GO:0000775~chromosome, centromeric region	33	10.3448	2.78935e-24	72107, 54141, 236930, 73804, 66570, 12236, 381318, 12235, 71988, 11799, 67629, 22137, 17345, 217653, 66977, 67052, 102920, 15201, 208628, 70385, 18005, 20878, 20877, 51944, 68298, 68014, 229841, 18817, 66468, 52276, 108000, 268697, 26886	305	187	19662	11.3763	1.12132e-21	1.12132e-21	3.89343e-21
GOTERM_BP_ALL	GO:0098813~nuclear chromosome segregation	42	13.1661	7.4512e-31	16580, 209334, 72107, 100502766, 54141, 73804, 12236, 71819, 381318, 23834, 67849, 12235, 237911, 234396, 12447, 105988, 30939, 22137, 21335, 54392, 16571, 26934, 108907, 66977, 67052, 70385, 18005, 20877, 51944, 20460, 68298, 229841, 70218, 18817, 107995, 56742, 52276, 21973, 71878, 108000, 68612, 268697	287	236	18082	11.2125	3.00581e-27	3.00581e-28	1.38595e-27
GOTERM_BP_ALL	GO:0051225~spindle assembly	15	4.70219	7.3132e-11	16580, 16571, 26934, 100502766, 72119, 20878, 18005, 71819, 20877, 16551, 67141, 11799, 12316, 18817, 107995	287	86	18082	10.989	2.95015e-07	4.33845e-09	1.36029e-07
GOTERM_BP_ALL	GO:0007051~spindle organization	19	5.95611	1.03069e-13	16571, 16580, 26934, 100502766, 54141, 72119, 18005, 20878, 51944, 71819, 20877, 16551, 67141, 11799, 12316, 18817, 107995, 21335, 69885	287	109	18082	10.9823	4.15618e-10	1.1545e-11	1.91636e-10
GOTERM_BP_ALL	GO:0030593~neutrophil chemotaxis	15	4.70219	8.59341e-11	12267, 14131, 20295, 20296, 14825, 20299, 20306, 330122, 20305, 20293, 20308, 20307, 20750, 20302, 16409	287	87	18082	10.8627	3.46658e-07	5.02403e-09	1.59841e-07
GOTERM_BP_ALL	GO:0007059~chromosome segregation	50	15.674	1.43679e-35	16580, 100502766, 54141, 71819, 237911, 22137, 21335, 54392, 16571, 26934, 108907, 66977, 51944, 68298, 70218, 56742, 107995, 21973, 52276, 71878, 108000, 268697, 209334, 72107, 73804, 13605, 12236, 381318, 108912, 67849, 23834, 12235, 71988, 11799, 234396, 12447, 105988, 30939, 67052, 70385, 18005, 20877, 16551, 20460, 229841, 12189, 18817, 66468, 68612, 26886	287	299	18082	10.5357	5.79599e-32	6.43999e-33	2.67248e-32
GOTERM_BP_ALL	GO:0044380~protein localization to cytoskeleton	6	1.88088	0.000241136	240641, 54141, 20878, 22137, 71878, 20460	287	36	18082	10.5006	0.622	0.00363704	0.447573
GOTERM_BP_ALL	GO:1990266~neutrophil migration	16	5.01567	5.91342e-11	12267, 14131, 20295, 20296, 14825, 20299, 74748, 20306, 330122, 20305, 20293, 20308, 20307, 20750, 20302, 16409	287	101	18082	9.98075	2.38548e-07	3.56041e-09	1.09992e-07
GOTERM_BP_ALL	GO:0007088~regulation of mitotic nuclear division	22	6.89655	5.49961e-15	209334, 108907, 67052, 12649, 18005, 12236, 67849, 23834, 16551, 20460, 67141, 21926, 229841, 12235, 240641, 11799, 105988, 18817, 21335, 17345, 68612, 268697	287	139	18082	9.97177	2.23932e-11	7.46403e-13	1.03251e-11
GOTERM_CC_ALL	GO:0000793~condensed chromosome	33	10.3448	2.78529e-22	19361, 236930, 54141, 12649, 73804, 66570, 12236, 381318, 67849, 12235, 11799, 67629, 17345, 54392, 217653, 66977, 67052, 208628, 70385, 18005, 20878, 20877, 51944, 68298, 68014, 229841, 12189, 18817, 66468, 21973, 108000, 268697, 26886	305	216	19662	9.84891	1.11968e-19	2.79921e-20	3.88775e-19
GOTERM_BP_ALL	GO:0000910~cytokinesis	17	5.32915	1.85697e-11	16571, 52679, 26934, 108907, 74107, 13605, 71819, 20877, 23834, 240641, 11799, 18817, 19348, 68743, 80986, 108961, 233406	287	110	18082	9.7369	7.49102e-08	1.26966e-09	3.45404e-08
GOTERM_CC_ALL	GO:0030496~midbody	20	6.26959	2.53931e-13	16571, 26934, 54141, 74107, 13605, 18005, 71819, 20877, 229841, 20419, 240641, 11799, 12316, 18817, 19348, 56742, 52276, 108000, 233406, 12534	305	134	19662	9.62173	1.02071e-10	7.85161e-12	3.54405e-10
GOTERM_BP_ALL	GO:0031663~lipopolysaccharide-mediated signaling pathway	7	2.19436	8.17811e-05	12475, 83433, 20293, 20296, 17084, 20302, 21926	287	46	18082	9.58749	0.281018	0.00136237	0.152007
GOTERM_BP_ALL	GO:0046605~regulation of centrosome cycle	7	2.19436	8.17811e-05	16580, 209334, 100502766, 12649, 18005, 20460, 16551	287	46	18082	9.58749	0.281018	0.00136237	0.152007
GOTERM_BP_ALL	GO:0051783~regulation of nuclear division	25	7.83699	2.30299e-16	209334, 108907, 67052, 12649, 18005, 12236, 67849, 23834, 16551, 20460, 67141, 21926, 229841, 12235, 240641, 11799, 105988, 18817, 107995, 18413, 22137, 21335, 17345, 68612, 268697	287	169	18082	9.32004	8.95728e-13	3.58602e-14	4.10783e-13
GOTERM_BP_ALL	GO:0007067~mitotic nuclear division	61	19.1223	3.37952e-40	16580, 100502766, 54141, 71819, 76044, 67629, 68743, 12428, 21335, 217653, 54392, 16571, 26934, 108907, 66977, 15201, 72119, 51944, 68298, 68014, 21926, 70218, 56742, 107995, 52276, 71878, 268697, 209334, 72107, 236930, 73804, 12649, 74107, 12236, 381318, 108912, 23834, 67849, 67141, 12235, 11799, 105988, 30939, 67052, 14793, 208628, 70385, 20878, 18005, 20877, 16551, 20460, 229841, 240641, 12316…	287	418	18082	9.19429	1.3633e-36	1.94757e-37	6.28604e-37
GOTERM_BP_ALL	GO:0007093~mitotic cell cycle checkpoint	17	5.32915	4.8491e-11	209334, 67052, 12649, 208628, 12236, 20460, 68014, 229841, 12235, 77011, 57913, 18817, 21973, 22137, 269582, 12534, 268697	287	117	18082	9.15435	1.95613e-07	3.00943e-09	9.01953e-08
GOTERM_CC_ALL	GO:0000794~condensed nuclear chromosome	14	4.38871	4.20507e-09	19361, 12189, 67052, 18817, 12649, 18005, 20878, 12236, 20877, 68298, 229841, 217653, 268697, 12235	305	99	19662	9.11634	1.69044e-06	8.04971e-08	5.86952e-06
GOTERM_BP_ALL	GO:0072676~lymphocyte migration	12	3.76176	8.54038e-08	20306, 20305, 20293, 20308, 20307, 15945, 20295, 55985, 20296, 20302, 20299, 12642	287	84	18082	9.0005	0.00034446	2.9446e-06	0.000158854
GOTERM_BP_ALL	GO:0071621~granulocyte chemotaxis	15	4.70219	1.28407e-09	12267, 14131, 20295, 20296, 14825, 20299, 20306, 330122, 20305, 20293, 20308, 20307, 20750, 20302, 16409	287	106	18082	8.91559	5.17992e-06	5.95394e-08	2.38842e-06
GOTERM_BP_ALL	GO:0032465~regulation of cytokinesis	9	2.82132	7.29747e-06	240641, 52679, 26934, 108961, 13605, 20878, 20877, 71819, 23834	287	64	18082	8.85986	0.029009	0.000158257	0.0135727
KEGG_PATHWAY	mmu04110:Cell cycle	18	5.64263	1.10677e-11	12649, 12236, 23834, 12235, 17218, 18392, 12447, 105988, 18817, 30939, 107995, 17219, 12532, 12428, 22137, 12544, 12534, 268697	127	124	7720	8.82398	1.4056e-09	1.4056e-09	1.28353e-08
GOTERM_BP_ALL	GO:0045840~positive regulation of mitotic nuclear division	7	2.19436	0.000147178	11799, 108907, 105988, 67849, 68612, 21926, 229841	287	51	18082	8.64754	0.447752	0.0023349	0.273402
GOTERM_BP_ALL	GO:0097530~granulocyte migration	16	5.01567	6.37696e-10	12267, 14131, 20295, 20296, 14825, 20299, 74748, 20306, 330122, 20305, 20293, 20308, 20307, 20750, 20302, 16409	287	119	18082	8.47106	2.57246e-06	3.09936e-08	1.18614e-06
GOTERM_BP_ALL	GO:0002224~toll-like receptor signaling pathway	11	3.44828	6.56754e-07	12475, 170743, 58185, 228801, 19695, 279572, 414084, 81897, 54123, 21926, 171285	287	82	18082	8.45169	0.00264584	1.80226e-05	0.00122158
GOTERM_MF_ALL	GO:0003777~microtubule motor activity	10	3.1348	2.64743e-06	16580, 70218, 16571, 240641, 100502766, 19348, 73804, 71819, 16551, 229841	272	76	17446	8.43943	0.00173785	0.000144936	0.00395852
GOTERM_CC_ALL	GO:0005819~spindle	39	12.2257	8.79568e-24	16580, 100502766, 54141, 13605, 71819, 23834, 67141, 20419, 11799, 105988, 19348, 218977, 26934, 108907, 72119, 208628, 70385, 18005, 20878, 20877, 51944, 16551, 229841, 70218, 240641, 12316, 18817, 66468, 107995, 56742, 80986, 52276, 70466, 71878, 108000, 69885, 233406, 12534, 268697	305	300	19662	8.38052	3.53586e-21	1.76793e-21	1.22772e-20
GOTERM_BP_ALL	GO:0002758~innate immune response-activating signal transduction	15	4.70219	4.26959e-09	12475, 170743, 80861, 21926, 58185, 56620, 228801, 56644, 19695, 279572, 414084, 54123, 81897, 234311, 171285	287	116	18082	8.147	1.72234e-05	1.77562e-07	7.94161e-06
GOTERM_BP_ALL	GO:0071346~cellular response to interferon-gamma	10	3.1348	3.83563e-06	20306, 20305, 16160, 20293, 20308, 20307, 20295, 20296, 20302, 20299	287	78	18082	8.07737	0.0153539	8.89212e-05	0.0071342
GOTERM_BP_ALL	GO:1901991~negative regulation of mitotic cell cycle phase transition	15	4.70219	6.67238e-09	209334, 52679, 67052, 12649, 12236, 20460, 229841, 12235, 77011, 57913, 18817, 93695, 269582, 12534, 268697	287	120	18082	7.87544	2.6916e-05	2.69164e-07	1.24109e-05
GOTERM_BP_ALL	GO:0071347~cellular response to interleukin-1	12	3.76176	3.42843e-07	16819, 20306, 16178, 20305, 20293, 20308, 20307, 16181, 20295, 20296, 20302, 20299	287	96	18082	7.87544	0.00138207	1.02446e-05	0.0006377
GOTERM_BP_ALL	GO:0000075~cell cycle checkpoint	23	7.21003	1.74263e-13	209334, 67052, 12649, 208628, 70385, 12236, 20878, 20877, 20460, 68014, 229841, 12235, 77011, 12189, 11799, 57913, 18817, 21973, 22137, 269582, 12534, 268697, 76843	287	184	18082	7.87544	7.03146e-10	1.75786e-11	3.24218e-10
GOTERM_BP_ALL	GO:0002690~positive regulation of leukocyte chemotaxis	11	3.44828	1.2748e-06	20306, 330122, 20311, 12267, 15945, 55985, 14825, 20296, 12768, 20302, 17329	287	88	18082	7.87544	0.00512935	3.31772e-05	0.00237116
GOTERM_BP_ALL	GO:0045661~regulation of myoblast differentiation	7	2.19436	0.000248383	20308, 14562, 20307, 15945, 20295, 17329, 21926	287	56	18082	7.87544	0.632893	0.0037322	0.460994
GOTERM_BP_ALL	GO:0034341~response to interferon-gamma	13	4.07524	1.14184e-07	18173, 20295, 20296, 20299, 20306, 54483, 20305, 16160, 20293, 21822, 20308, 20307, 20302	287	106	18082	7.72684	0.000460512	3.77555e-06	0.000212387
GOTERM_BP_ALL	GO:0002218~activation of innate immune response	15	4.70219	9.21928e-09	12475, 170743, 80861, 21926, 58185, 56620, 228801, 56644, 19695, 279572, 414084, 54123, 81897, 234311, 171285	287	123	18082	7.68335	3.71899e-05	3.68224e-07	1.71483e-05
GOTERM_BP_ALL	GO:0007098~centrosome cycle	9	2.82132	2.16776e-05	16580, 209334, 12189, 100502766, 12649, 18005, 20878, 20460, 16551	287	74	18082	7.66259	0.0837339	0.000420337	0.0403136
GOTERM_BP_ALL	GO:0000280~nuclear division	70	21.9436	3.92832e-41	16580, 100502766, 54141, 71819, 76044, 237911, 67629, 68743, 12428, 18413, 22137, 21335, 17345, 217653, 54392, 16571, 26934, 66977, 108907, 15201, 72119, 51944, 68298, 66197, 68014, 21926, 70218, 56742, 107995, 52276, 21973, 71878, 268697, 19361, 209334, 72107, 236930, 12649, 73804, 74107, 12236, 381318, 108912, 23834, 67849, 67141, 12235, 11799, 12447, 234396, 105988, 30939, 67052, 14793, 208628…	287	576	18082	7.65667	1.58469e-37	2.64114e-38	7.30684e-38
GOTERM_BP_ALL	GO:0002221~pattern recognition receptor signaling pathway	13	4.07524	1.26814e-07	12475, 170743, 80861, 21926, 58185, 228801, 19695, 279572, 54123, 81897, 414084, 234311, 171285	287	107	18082	7.65463	0.000511437	4.12554e-06	0.000235879
GOTERM_BP_ALL	GO:0051785~positive regulation of nuclear division	8	2.50784	8.07271e-05	11799, 108907, 105988, 67849, 67141, 68612, 21926, 229841	287	66	18082	7.63679	0.277954	0.00135602	0.150049
GOTERM_CC_ALL	GO:0098687~chromosomal region	40	12.5392	7.69475e-23	19361, 208084, 72107, 236930, 54141, 73804, 66570, 12649, 12236, 381318, 12235, 17218, 71988, 11799, 67629, 17219, 22137, 17345, 217653, 66977, 67052, 102920, 15201, 208628, 70385, 18005, 20878, 20877, 51944, 68298, 68014, 229841, 18392, 18817, 66468, 52276, 108000, 12534, 268697, 26886	305	339	19662	7.60656	3.09329e-20	1.0311e-20	1.07405e-19
GOTERM_BP_ALL	GO:1901988~negative regulation of cell cycle phase transition	16	5.01567	3.40659e-09	209334, 52679, 67052, 12649, 12236, 20460, 229841, 12235, 77011, 57913, 18817, 93695, 22137, 269582, 12534, 268697	287	134	18082	7.5228	1.37421e-05	1.44654e-07	6.33639e-06
GOTERM_BP_ALL	GO:0002688~regulation of leukocyte chemotaxis	13	4.07524	1.55876e-07	12267, 15945, 20296, 14825, 12768, 74748, 330122, 20306, 20311, 20293, 55985, 20302, 17329	287	109	18082	7.51418	0.000628608	5.03043e-06	0.000289936
GOTERM_BP_ALL	GO:0048285~organelle fission	73	22.884	2.91411e-42	16580, 100502766, 54141, 71819, 76044, 237911, 67629, 68743, 12428, 18413, 22137, 21335, 17345, 54392, 217653, 16571, 26934, 66977, 108907, 15201, 72119, 51944, 68298, 66197, 68014, 21926, 70218, 17857, 17858, 56742, 107995, 52276, 21973, 71878, 268697, 19361, 209334, 72107, 236930, 12649, 73804, 74107, 12236, 381318, 108912, 23834, 67849, 67141, 12235, 11799, 12447, 234396, 105988, 30939, 67052,…	287	616	18082	7.46632	1.17555e-38	2.3511e-39	5.42036e-39
KEGG_PATHWAY	mmu05134:Legionellosis	7	2.19436	0.000308112	330122, 12475, 12266, 16160, 14825, 21926, 16409	127	57	7720	7.46512	0.0383803	0.00433903	0.356736
GOTERM_BP_ALL	GO:0030595~leukocyte chemotaxis	23	7.21003	6.41606e-13	12267, 15945, 14131, 20295, 20296, 14825, 12768, 74748, 20299, 12642, 20306, 330122, 20305, 20311, 20293, 13051, 20308, 20307, 20750, 55985, 20302, 17329, 16409	287	196	18082	7.39327	2.58821e-09	6.16239e-11	1.1934e-09
KEGG_PATHWAY	mmu05133:Pertussis	9	2.82132	2.46379e-05	20311, 12475, 12266, 16160, 12259, 12260, 21926, 16409, 12262	127	74	7720	7.39306	0.00312417	0.000521373	0.028569
GOTERM_BP_ALL	GO:0097529~myeloid leukocyte migration	19	5.95611	1.11825e-10	12267, 15945, 14131, 20295, 20296, 14825, 12768, 20299, 74748, 20306, 330122, 20305, 20293, 13051, 20308, 20307, 20750, 20302, 16409	287	163	18082	7.34396	4.51104e-07	6.26533e-09	2.08e-07
GOTERM_BP_ALL	GO:0090068~positive regulation of cell cycle process	24	7.52351	2.10837e-13	209334, 52679, 26934, 108907, 67052, 13605, 20877, 71819, 67849, 23834, 67141, 21926, 229841, 240641, 12189, 11799, 57913, 18392, 105988, 108961, 71878, 68612, 12544, 268697	287	206	18082	7.34021	8.50494e-10	2.07437e-11	3.92153e-10
GOTERM_BP_ALL	GO:0050729~positive regulation of inflammatory response	13	4.07524	2.10651e-07	20306, 20305, 12266, 20293, 20308, 20307, 13040, 14129, 14131, 20296, 20302, 81897, 21926	287	112	18082	7.3129	0.000849405	6.69105e-06	0.000391819
GOTERM_BP_ALL	GO:0051301~cell division	64	20.0627	4.38443e-36	16580, 100502766, 54141, 71819, 17218, 76044, 237911, 67629, 19348, 68743, 108961, 12428, 217653, 16571, 26934, 108907, 66977, 15201, 72119, 51944, 68298, 66197, 68014, 70218, 56742, 107995, 80986, 21973, 52276, 71878, 233406, 268697, 236930, 73804, 74107, 12236, 13605, 381318, 108912, 23834, 67849, 67141, 12235, 11799, 12447, 30939, 12544, 52679, 67052, 14793, 208628, 70385, 20878, 18005, 20877,…	287	554	18082	7.27838	1.76868e-32	2.21085e-33	8.15521e-33
GOTERM_BP_ALL	GO:1903047~mitotic cell cycle process	81	25.3918	2.20186e-46	16580, 100502766, 54141, 71819, 16906, 18973, 76044, 67629, 19348, 68743, 93695, 12428, 22137, 21335, 217653, 54392, 16571, 26934, 106795, 66977, 108907, 15201, 72119, 51944, 68298, 21926, 66197, 68014, 70218, 72391, 107995, 56742, 80986, 52276, 21973, 71878, 108000, 268697, 209334, 72107, 236930, 12649, 73804, 74107, 12236, 381318, 108912, 23834, 67849, 67141, 12235, 11799, 12447, 105988, 30939,…	287	702	18082	7.26963	8.88229e-43	8.88229e-43	4.09555e-43
KEGG_PATHWAY	mmu04620:Toll-like receptor signaling pathway	12	3.76176	6.47116e-07	12475, 16160, 15945, 20750, 170743, 13038, 12519, 20302, 81897, 17329, 54123, 21926	127	101	7720	7.22227	8.21804e-05	2.05457e-05	0.000750462
GOTERM_BP_ALL	GO:0010948~negative regulation of cell cycle process	23	7.21003	1.07297e-12	16580, 209334, 52679, 67052, 100502766, 12649, 12236, 20878, 20877, 20460, 67141, 229841, 12235, 77011, 57913, 18817, 108961, 18413, 93695, 22137, 269582, 12534, 268697	287	201	18082	7.20935	4.32816e-09	9.20884e-11	1.99567e-09
GOTERM_BP_ALL	GO:0006261~DNA-dependent DNA replication	14	4.38871	9.3119e-08	19361, 52679, 72107, 77782, 23834, 17218, 77011, 70024, 12447, 17219, 108961, 21973, 12544, 69270	287	125	18082	7.05639	0.000375572	3.15665e-06	0.000173205
GOTERM_MF_ALL	GO:0003725~double-stranded RNA binding	8	2.50784	0.000149597	246728, 246727, 231655, 170743, 23962, 80861, 279572, 234311	272	74	17446	6.93402	0.093616	0.00490256	0.223453
GOTERM_BP_ALL	GO:0032760~positive regulation of tumor necrosis factor production	8	2.50784	0.000153729	12475, 16160, 14131, 20296, 19204, 20302, 81897, 171285	287	73	18082	6.90449	0.462157	0.00242916	0.285555
GOTERM_BP_ALL	GO:1903557~positive regulation of tumor necrosis factor superfamily cytokine production	8	2.50784	0.000167525	12475, 16160, 14131, 20296, 19204, 20302, 81897, 171285	287	74	18082	6.81119	0.491277	0.00260607	0.311144
GOTERM_MF_ALL	GO:0005125~cytokine activity	24	7.52351	1.45838e-12	15945, 21949, 20295, 20296, 14825, 21857, 21926, 20299, 20306, 330122, 20305, 20311, 16160, 20293, 20308, 14562, 20307, 20750, 18413, 16181, 55985, 16323, 20302, 17329	272	230	17446	6.69284	9.58162e-10	3.19387e-10	2.18067e-09
GOTERM_BP_ALL	GO:0002444~myeloid leukocyte mediated immunity	9	2.82132	5.95815e-05	20311, 12266, 14129, 56743, 14131, 14825, 19204, 20302, 380732	287	85	18082	6.67096	0.213655	0.00103105	0.110766
GOTERM_BP_ALL	GO:0000278~mitotic cell cycle	83	26.0188	1.36822e-44	16580, 100502766, 54141, 71819, 16906, 18973, 76044, 67629, 19348, 68743, 108961, 93695, 12428, 22137, 21335, 17345, 217653, 54392, 16571, 26934, 106795, 66977, 108907, 15201, 72119, 51944, 68298, 21926, 66197, 68014, 70218, 72391, 107995, 56742, 80986, 52276, 21973, 71878, 108000, 268697, 209334, 72107, 236930, 12649, 73804, 74107, 12236, 381318, 108912, 23834, 67849, 67141, 12235, 11799, 12447,…	287	787	18082	6.64459	5.51941e-41	2.75971e-41	2.54495e-41
GOTERM_CC_ALL	GO:0005875~microtubule associated complex	15	4.70219	6.40314e-08	16580, 16571, 100502766, 73804, 20878, 71819, 20877, 16551, 229841, 70218, 240641, 11799, 54483, 19348, 52276	305	146	19662	6.62318	2.57403e-05	1.02962e-06	8.93761e-05
GOTERM_BP_ALL	GO:0045930~negative regulation of mitotic cell cycle	20	6.26959	2.26899e-10	209334, 52679, 67052, 12649, 208628, 12236, 20460, 68014, 21926, 229841, 12235, 77011, 57913, 18817, 21973, 93695, 22137, 269582, 12534, 268697	287	192	18082	6.56286	9.1531e-07	1.22041e-08	4.22041e-07
GOTERM_BP_ALL	GO:0031349~positive regulation of defense response	29	9.09091	7.1266e-15	12475, 170743, 14131, 80861, 20306, 20305, 16160, 20308, 20307, 13040, 58185, 19695, 20302, 279572, 414084, 54123, 58203, 12266, 14825, 20296, 21926, 20293, 14129, 228801, 56620, 56644, 81897, 171285, 234311	287	279	18082	6.54875	2.86633e-11	8.95728e-13	1.32117e-11
GOTERM_BP_ALL	GO:0000079~regulation of cyclin-dependent protein serine/threonine kinase activity	8	2.50784	0.000233082	18817, 56742, 12428, 20460, 23834, 16906, 68612, 66197	287	78	18082	6.4619	0.609514	0.00352896	0.432655
GOTERM_BP_ALL	GO:1901990~regulation of mitotic cell cycle phase transition	23	7.21003	1.13788e-11	209334, 52679, 67052, 12649, 12236, 67849, 23834, 20460, 16906, 229841, 12235, 77011, 11799, 57913, 18817, 12428, 93695, 269582, 108000, 12544, 68612, 12534, 268697	287	226	18082	6.41186	4.5902e-08	8.34582e-10	2.1165e-08
GOTERM_BP_ALL	GO:1904029~regulation of cyclin-dependent protein kinase activity	8	2.50784	0.000252335	18817, 56742, 12428, 20460, 23834, 16906, 68612, 66197	287	79	18082	6.3801	0.638701	0.00376346	0.468314
GOTERM_BP_ALL	GO:0044772~mitotic cell cycle phase transition	32	10.0313	5.36786e-16	209334, 12649, 12236, 23834, 67849, 16906, 18973, 12235, 11799, 12447, 12428, 93695, 16323, 21335, 12544, 52679, 106795, 67052, 404710, 20460, 66197, 229841, 77011, 72391, 57913, 18817, 12532, 269582, 108000, 68612, 12534, 268697	287	317	18082	6.35997	2.23932e-12	8.61533e-14	1.03251e-12
GOTERM_BP_ALL	GO:0007127~meiosis I	11	3.44828	8.99603e-06	19361, 237911, 234396, 12447, 18817, 105988, 30939, 21973, 20878, 67141, 66197	287	109	18082	6.35815	0.0356395	0.000189983	0.0167317
GOTERM_BP_ALL	GO:0045787~positive regulation of cell cycle	31	9.71787	1.8019e-15	209334, 13605, 71819, 23834, 67849, 67141, 16906, 11799, 105988, 21816, 108961, 12544, 52679, 26934, 108907, 67052, 20877, 20460, 21926, 66197, 229841, 240641, 12189, 57913, 18392, 56742, 71878, 108000, 68612, 12534, 268697	287	309	18082	6.32074	7.16582e-12	2.47136e-13	3.30846e-12
GOTERM_BP_ALL	GO:0002687~positive regulation of leukocyte migration	13	4.07524	1.06773e-06	12267, 15945, 20296, 14825, 12768, 330122, 20306, 20311, 20293, 55985, 19204, 20302, 17329	287	130	18082	6.30035	0.00429797	2.83367e-05	0.00198601
GOTERM_BP_ALL	GO:0044839~cell cycle G2/M phase transition	10	3.1348	2.95503e-05	77011, 11799, 18817, 12649, 12532, 12428, 269582, 108000, 16906, 12534	287	100	18082	6.30035	0.112377	0.000549193	0.0549505
GOTERM_BP_ALL	GO:1901987~regulation of cell cycle phase transition	25	7.83699	1.87412e-12	209334, 52679, 67052, 12649, 12236, 23834, 20460, 67849, 16906, 229841, 12235, 77011, 11799, 57913, 18817, 93695, 12428, 22137, 71878, 269582, 108000, 12544, 68612, 12534, 268697	287	251	18082	6.27525	7.56039e-09	1.57508e-10	3.48603e-09
GOTERM_BP_ALL	GO:0070555~response to interleukin-1	12	3.76176	3.50058e-06	16819, 20306, 16178, 20305, 20293, 20308, 20307, 16181, 20295, 20296, 20302, 20299	287	121	18082	6.24828	0.0140221	8.20977e-05	0.00651103
GOTERM_MF_ALL	GO:0008017~microtubule binding	20	6.26959	5.49911e-10	16571, 26934, 108907, 54141, 73804, 71819, 16551, 229841, 70218, 240641, 11799, 237436, 17857, 18817, 17858, 66468, 19348, 56742, 71878, 233406	272	206	17446	6.22716	3.61292e-07	6.02153e-08	8.22261e-07
GOTERM_BP_ALL	GO:0045089~positive regulation of innate immune response	17	5.32915	1.50934e-08	12475, 170743, 80861, 21926, 16160, 58185, 56620, 228801, 56644, 19695, 279572, 414084, 81897, 54123, 58203, 234311, 171285	287	172	18082	6.22709	6.08849e-05	5.74403e-07	2.80743e-05
GOTERM_BP_ALL	GO:2001251~negative regulation of chromosome organization	11	3.44828	1.1455e-05	209334, 12189, 208084, 67052, 18817, 12236, 20460, 229841, 11810, 12235, 268697	287	112	18082	6.18784	0.0451583	0.000234539	0.0213046
GOTERM_BP_ALL	GO:0044770~cell cycle phase transition	34	10.6583	1.34268e-16	209334, 12649, 12236, 23834, 67849, 16906, 18973, 12235, 11799, 12447, 12428, 93695, 22137, 16323, 21335, 12544, 52679, 106795, 67052, 404710, 20460, 66197, 229841, 77011, 72391, 57913, 18817, 12532, 269582, 71878, 108000, 68612, 12534, 268697	287	350	18082	6.12034	4.47864e-13	1.86517e-14	2.10942e-13
GOTERM_BP_ALL	GO:0045931~positive regulation of mitotic cell cycle	13	4.07524	1.47582e-06	209334, 67052, 108907, 67849, 21926, 229841, 240641, 11799, 105988, 68612, 12544, 12534, 268697	287	134	18082	6.11228	0.00593577	3.72084e-05	0.00274505
GOTERM_BP_ALL	GO:0010564~regulation of cell cycle process	50	15.674	1.92113e-24	16580, 54141, 100502766, 71819, 16906, 108961, 18413, 12428, 93695, 22137, 21335, 17345, 26934, 108907, 72119, 51944, 21926, 18392, 56742, 107995, 71878, 108000, 268697, 209334, 12649, 13605, 12236, 67849, 23834, 67141, 12235, 11799, 105988, 12544, 52679, 67052, 18005, 20878, 20877, 16551, 20460, 229841, 240641, 77011, 12189, 57913, 18817, 269582, 68612, 12534	287	516	18082	6.10499	7.74983e-21	4.84364e-22	3.57338e-21
GOTERM_BP_ALL	GO:0007346~regulation of mitotic cell cycle	40	12.5392	3.19966e-19	209334, 12649, 12236, 23834, 67849, 67141, 16906, 12235, 11799, 622408, 105988, 93695, 12428, 22137, 21335, 17345, 12544, 52679, 108907, 67052, 72119, 208628, 18005, 20460, 16551, 68014, 21926, 66197, 229841, 77011, 240641, 57913, 18817, 56742, 21973, 269582, 108000, 68612, 12534, 268697	287	420	18082	6.00033	1.29074e-15	6.14639e-17	5.95149e-16
GOTERM_BP_ALL	GO:0051297~centrosome organization	10	3.1348	4.69738e-05	16580, 209334, 12189, 18817, 100502766, 12649, 18005, 20878, 20460, 16551	287	106	18082	5.94372	0.172625	0.000841853	0.0873371
KEGG_PATHWAY	mmu05323:Rheumatoid arthritis	8	2.50784	0.000359758	20311, 12477, 20293, 13038, 12519, 20296, 20302, 21926	127	82	7720	5.93048	0.044669	0.00455932	0.416419
KEGG_PATHWAY	mmu05142:Chagas disease (American trypanosomiasis)	10	3.1348	4.25617e-05	12266, 16160, 12259, 20293, 12260, 20296, 20302, 81897, 21926, 12262	127	103	7720	5.90169	0.00539086	0.000771908	0.0493479
GOTERM_BP_ALL	GO:0032103~positive regulation of response to external stimulus	25	7.83699	8.97462e-12	12267, 12266, 15945, 14131, 80861, 20296, 14825, 12768, 21926, 20306, 330122, 20305, 20311, 20293, 20308, 20307, 13040, 14129, 55985, 17084, 20302, 81897, 17329, 171285, 234311	287	270	18082	5.83366	3.62035e-08	6.83085e-10	1.66931e-08
GOTERM_BP_ALL	GO:0002526~acute inflammatory response	12	3.76176	7.02803e-06	12266, 22361, 18405, 18407, 14129, 14131, 16181, 14825, 16427, 19695, 21926, 14130	287	130	18082	5.81571	0.0279531	0.000153238	0.0130716
GOTERM_BP_ALL	GO:0060326~cell chemotaxis	24	7.52351	2.96047e-11	15370, 12267, 15945, 14131, 20295, 20296, 14825, 12768, 74748, 20299, 12642, 20306, 330122, 20305, 20311, 13051, 20293, 20308, 20307, 20750, 55985, 20302, 17329, 16409	287	261	18082	5.79342	1.19425e-07	1.99042e-09	5.50659e-08
GOTERM_BP_ALL	GO:0045088~regulation of innate immune response	20	6.26959	1.97197e-09	12475, 170743, 80861, 12768, 21926, 74748, 16160, 26388, 58185, 56620, 228801, 56644, 19695, 279572, 414084, 81897, 54123, 58203, 234311, 171285	287	218	18082	5.78014	7.9549e-06	8.74169e-08	3.66795e-06
GOTERM_BP_ALL	GO:0034612~response to tumor necrosis factor	15	4.70219	4.41466e-07	12475, 22036, 20295, 20296, 21926, 20299, 20306, 16819, 20305, 12189, 66107, 20293, 20308, 20307, 20302	287	167	18082	5.659	0.00177929	1.26302e-05	0.000821143
GOTERM_BP_ALL	GO:0045786~negative regulation of cell cycle	34	10.6583	1.60566e-15	16580, 15370, 209334, 100502766, 12649, 12236, 67141, 12235, 16160, 108961, 18413, 93695, 22137, 16323, 52679, 67052, 208628, 20878, 20877, 20460, 68014, 21926, 229841, 77011, 12189, 72391, 57913, 18817, 74041, 21973, 269582, 68612, 12534, 268697	287	379	18082	5.65203	6.2701e-12	2.23932e-13	2.88658e-12
KEGG_PATHWAY	mmu04114:Oocyte meiosis	10	3.1348	7.15468e-05	12447, 18817, 105988, 30939, 107995, 12532, 20878, 67141, 12534, 12235	127	110	7720	5.52613	0.0090456	0.0011352	0.0829417
GOTERM_BP_ALL	GO:0006260~DNA replication	22	6.89655	6.17131e-10	19361, 208084, 52679, 72107, 77782, 23834, 18973, 77011, 17218, 12189, 70024, 223970, 12447, 18392, 17219, 108961, 21973, 12544, 12534, 20135, 69270, 76843	287	252	18082	5.5003	2.4895e-06	3.03598e-08	1.14789e-06
GOTERM_BP_ALL	GO:0071356~cellular response to tumor necrosis factor	13	4.07524	4.50301e-06	22036, 20295, 20296, 21926, 20299, 16819, 20306, 20305, 12189, 20293, 20308, 20307, 20302	287	149	18082	5.49695	0.0180012	0.000102623	0.00837545
GOTERM_BP_ALL	GO:0031023~microtubule organizing center organization	10	3.1348	8.88926e-05	16580, 209334, 12189, 18817, 100502766, 12649, 18005, 20878, 20460, 16551	287	115	18082	5.47856	0.301352	0.00147467	0.165215
GOTERM_MF_ALL	GO:0005126~cytokine receptor binding	25	7.83699	3.87574e-11	21785, 15945, 330122, 20306, 20305, 16160, 20308, 14562, 20307, 18413, 16323, 16181, 20302, 21949, 20295, 14825, 20296, 21926, 20299, 76905, 20311, 20293, 55985, 17329, 81897	272	295	17446	5.43557	2.54636e-08	6.36591e-09	5.79525e-08
GOTERM_BP_ALL	GO:0022402~cell cycle process	95	29.7806	7.39829e-44	16580, 100502766, 54141, 71819, 16906, 18973, 76044, 237911, 68743, 67629, 19348, 108961, 93695, 12428, 18413, 22137, 21335, 17345, 54392, 217653, 16571, 26934, 106795, 66977, 108907, 15201, 72119, 51944, 68298, 21926, 66197, 68014, 70218, 72391, 18392, 107995, 56742, 80986, 52276, 21973, 71878, 108000, 233406, 268697, 19361, 209334, 72107, 236930, 12649, 73804, 74107, 12236, 13605, 381318, 10891…	287	1109	18082	5.39705	2.98447e-40	9.94824e-41	1.37611e-40
GOTERM_BP_ALL	GO:0006954~inflammatory response	52	16.3009	8.16426e-23	17312, 12475, 15945, 14131, 12768, 14130, 74748, 20306, 330122, 20305, 22361, 20308, 13040, 20307, 16181, 19204, 20302, 19695, 16409, 12267, 12266, 14825, 13349, 21926, 52033, 16178, 13051, 55985, 56644, 81897, 171285, 21785, 170743, 16427, 16160, 26388, 20750, 18626, 279572, 18405, 18407, 18173, 20295, 20296, 20299, 21942, 20311, 54483, 20293, 14129, 17084, 17329	287	613	18082	5.3445	3.29346e-19	1.8297e-20	1.51859e-19
GOTERM_BP_ALL	GO:0070374~positive regulation of ERK1 and ERK2 cascade	16	5.01567	3.7173e-07	12266, 327957, 83433, 21785, 20295, 20296, 12768, 20299, 20306, 20305, 20293, 20308, 20307, 93695, 20302, 171285	287	190	18082	5.30556	0.00149843	1.10261e-05	0.00069143
KEGG_PATHWAY	mmu04062:Chemokine signaling pathway	17	5.32915	9.9315e-08	15945, 20295, 20296, 14825, 12768, 20299, 20306, 330122, 20305, 20311, 20293, 13051, 20308, 20307, 55985, 20302, 17329	127	196	7720	5.27238	1.26129e-05	4.20433e-06	0.000115176
GOTERM_BP_ALL	GO:0050921~positive regulation of chemotaxis	11	3.44828	4.78789e-05	20306, 330122, 20311, 12267, 15945, 55985, 14825, 20296, 12768, 20302, 17329	287	132	18082	5.25029	0.17564	0.000854273	0.0890193
GOTERM_BP_ALL	GO:0019221~cytokine-mediated signaling pathway	27	8.46395	1.39007e-11	21785, 15945, 12768, 20306, 330122, 20305, 20308, 20307, 18413, 16181, 20302, 54123, 58203, 22036, 83433, 20295, 14825, 20296, 13349, 21926, 20299, 16178, 20311, 20293, 13051, 55985, 17329	287	326	18082	5.21808	5.60757e-08	1.00135e-09	2.5856e-08
GOTERM_BP_ALL	GO:0051321~meiotic cell cycle	20	6.26959	1.10356e-08	19361, 26909, 18005, 20878, 68298, 67141, 66197, 237911, 234396, 12447, 12316, 105988, 18817, 30939, 107995, 18413, 21973, 22137, 17345, 330890	287	242	18082	5.2069	4.45164e-05	4.32208e-07	2.05266e-05
GOTERM_BP_ALL	GO:0050900~leukocyte migration	25	7.83699	1.00835e-10	15945, 14131, 12768, 74748, 12642, 330122, 20306, 20305, 20308, 20307, 20750, 19204, 20302, 16409, 12267, 20295, 14825, 20296, 21926, 20299, 20311, 20293, 13051, 55985, 17329	287	303	18082	5.19831	4.06769e-07	5.81098e-09	1.87558e-07
GOTERM_BP_ALL	GO:0070507~regulation of microtubule cytoskeleton organization	11	3.44828	5.44197e-05	16580, 209334, 18817, 100502766, 66468, 12649, 56742, 80986, 18005, 20460, 16551	287	134	18082	5.17193	0.197108	0.000954044	0.101174
GOTERM_BP_ALL	GO:0051302~regulation of cell division	11	3.44828	5.44197e-05	70218, 240641, 52679, 26934, 12316, 108961, 13605, 20878, 20877, 71819, 23834	287	134	18082	5.17193	0.197108	0.000954044	0.101174
GOTERM_BP_ALL	GO:1903046~meiotic cell cycle process	16	5.01567	5.19367e-07	19361, 20878, 68298, 67141, 66197, 237911, 12447, 234396, 12316, 105988, 18817, 30939, 21973, 18413, 22137, 17345	287	195	18082	5.16952	0.00209293	1.46511e-05	0.000966039
GOTERM_BP_ALL	GO:0007126~meiotic nuclear division	15	4.70219	1.33396e-06	19361, 20878, 67141, 66197, 12447, 234396, 237911, 12316, 105988, 18817, 30939, 21973, 18413, 22137, 17345	287	183	18082	5.16422	0.00536673	3.40575e-05	0.00248119
GOTERM_BP_ALL	GO:0002685~regulation of leukocyte migration	14	4.38871	3.65102e-06	12267, 15945, 20296, 14825, 12768, 74748, 20306, 330122, 20311, 20293, 55985, 19204, 20302, 17329	287	172	18082	5.12819	0.0146203	8.51308e-05	0.00679084
GOTERM_BP_ALL	GO:0033044~regulation of chromosome organization	24	7.52351	3.66949e-10	209334, 208084, 67052, 12649, 18005, 12236, 20877, 67849, 23834, 20460, 229841, 11810, 12235, 12189, 74016, 105988, 18817, 22137, 21335, 17345, 18140, 68612, 12544, 268697	287	296	18082	5.10839	1.48027e-06	1.89778e-08	6.8254e-07
GOTERM_BP_ALL	GO:0045087~innate immune response	52	16.3009	6.8887e-22	12475, 12259, 12768, 74748, 16819, 20306, 20305, 22361, 246728, 246727, 20308, 20307, 23962, 20302, 19695, 12266, 15957, 17167, 23845, 21926, 17857, 17858, 21822, 12260, 228801, 56644, 81897, 12262, 171285, 170743, 80861, 16160, 26388, 231655, 58185, 54123, 279572, 414084, 58203, 17474, 83433, 18173, 20295, 20296, 20299, 54483, 20293, 14129, 56620, 26888, 17084, 234311	287	643	18082	5.09515	2.7789e-18	1.38945e-19	1.28133e-18
GOTERM_BP_ALL	GO:0032886~regulation of microtubule-based process	13	4.07524	1.13181e-05	16580, 209334, 100502766, 18817, 66468, 12649, 56742, 80986, 18005, 108000, 20460, 16551, 21335	287	163	18082	5.02482	0.044631	0.00023292	0.0210501
GOTERM_BP_ALL	GO:0000226~microtubule cytoskeleton organization	35	10.9718	2.80833e-14	16580, 209334, 100502766, 54141, 73804, 12649, 71819, 67141, 60530, 11799, 19348, 21335, 16571, 26934, 108907, 67052, 72119, 70385, 18005, 20878, 20877, 51944, 20460, 16551, 70218, 12189, 237436, 12316, 18817, 66468, 107995, 56742, 80986, 69885, 233406	287	445	18082	4.95533	1.1331e-10	3.23741e-12	5.22471e-11
GOTERM_BP_ALL	GO:0050777~negative regulation of immune response	10	3.1348	0.000201616	12477, 16160, 26388, 435653, 80861, 12768, 21926, 14130, 74748, 171285	287	128	18082	4.92215	0.556653	0.00311163	0.37435
GOTERM_BP_ALL	GO:0051726~regulation of cell cycle	65	20.3762	1.02653e-26	16580, 100502766, 54141, 71819, 16906, 60530, 622408, 108961, 93695, 18413, 12428, 22137, 21335, 17345, 26934, 108907, 72119, 51944, 66197, 68014, 21926, 72391, 18392, 56742, 107995, 21973, 71878, 108000, 268697, 15370, 209334, 12649, 12236, 13605, 23834, 67849, 67141, 12235, 11799, 12447, 16160, 105988, 21816, 16323, 12544, 52679, 67052, 208628, 20878, 18005, 20877, 16551, 20460, 229841, 240641,…	287	834	18082	4.91034	4.14101e-23	3.18539e-24	1.90938e-23
GOTERM_BP_ALL	GO:0050727~regulation of inflammatory response	22	6.89655	6.03691e-09	12266, 21785, 14131, 20296, 21926, 74748, 14130, 52033, 20306, 16178, 20305, 54483, 16160, 20293, 13051, 20308, 20307, 13040, 14129, 18626, 20302, 81897	287	286	18082	4.84642	2.43526e-05	2.45989e-07	1.12289e-05
GOTERM_BP_ALL	GO:0002253~activation of immune response	24	7.52351	1.31905e-09	12475, 12267, 12266, 12477, 547431, 12259, 170743, 80861, 21926, 12047, 56743, 58185, 228801, 12260, 56620, 56644, 19695, 279572, 414084, 81897, 54123, 171285, 12262, 234311	287	316	18082	4.78507	5.32104e-06	5.97871e-08	2.45349e-06
GOTERM_BP_ALL	GO:0002757~immune response-activating signal transduction	20	6.26959	5.06188e-08	12267, 12475, 12477, 547431, 170743, 80861, 21926, 12047, 56743, 58185, 56620, 228801, 56644, 19695, 279572, 414084, 81897, 54123, 171285, 234311	287	266	18082	4.7371	0.000204175	1.80704e-06	9.4153e-05
GOTERM_BP_ALL	GO:0000082~G1/S transition of mitotic cell cycle	11	3.44828	0.000118396	72391, 52679, 106795, 57913, 12447, 404710, 93695, 16323, 67849, 12544, 18973	287	147	18082	4.71455	0.379754	0.00191639	0.219993
GOTERM_BP_ALL	GO:0031348~negative regulation of defense response	12	3.76176	5.22671e-05	16178, 54483, 16160, 21785, 26388, 13051, 80861, 12768, 14130, 74748, 52033, 171285	287	161	18082	4.69591	0.190105	0.000920323	0.0971742
GOTERM_BP_ALL	GO:0002764~immune response-regulating signaling pathway	21	6.58307	2.82858e-08	12267, 12475, 17474, 12477, 547431, 170743, 80861, 21926, 12047, 56743, 58185, 56620, 228801, 56644, 19695, 279572, 414084, 81897, 54123, 171285, 234311	287	284	18082	4.65871	0.000114098	1.04683e-06	5.26128e-05
GOTERM_BP_ALL	GO:0007049~cell cycle	106	33.2288	2.03399e-43	26909, 100502766, 71819, 16906, 17218, 237911, 68743, 67629, 19348, 17219, 108961, 93695, 18413, 22137, 218977, 217653, 54392, 66977, 15201, 51944, 68298, 68014, 56742, 21973, 108000, 233406, 209334, 73804, 74107, 12236, 13605, 108912, 23834, 67849, 67141, 12235, 234396, 16160, 30939, 21816, 67052, 70385, 20878, 18005, 20877, 16551, 20460, 240641, 12189, 66468, 74041, 68612, 17279, 26886, 16580, …	287	1440	18082	4.63776	8.20513e-40	2.05128e-40	3.78331e-40
GOTERM_BP_ALL	GO:0071219~cellular response to molecule of bacterial origin	18	5.64263	3.91772e-07	12475, 83433, 15945, 11846, 20296, 21926, 14130, 330122, 16819, 16160, 20293, 13051, 12519, 17084, 20302, 414084, 81897, 171285	287	245	18082	4.62883	0.00157916	1.14522e-05	0.000728711
GOTERM_CC_ALL	GO:0005874~microtubule	29	9.09091	4.05853e-11	16580, 100502766, 54141, 73804, 71819, 11799, 29870, 19348, 16571, 108907, 72119, 208628, 18005, 20878, 51944, 20877, 16551, 229841, 240641, 70218, 54483, 237436, 12316, 18817, 66468, 56742, 80986, 233406, 12534	305	405	19662	4.61605	1.63153e-08	1.0197e-09	5.66496e-08
GOTERM_BP_ALL	GO:0002274~myeloid leukocyte activation	12	3.76176	6.18354e-05	18173, 21785, 13051, 56743, 170743, 14131, 19204, 20302, 81897, 14130, 380732, 171285	287	164	18082	4.61001	0.220772	0.00106547	0.114954
GOTERM_MF_ALL	GO:0015631~tubulin binding	20	6.26959	1.00001e-07	16571, 26934, 108907, 54141, 73804, 71819, 16551, 229841, 70218, 240641, 11799, 237436, 17857, 18817, 17858, 66468, 19348, 56742, 71878, 233406	272	283	17446	4.53284	6.56987e-05	7.30007e-06	0.000149528
GOTERM_BP_ALL	GO:0071222~cellular response to lipopolysaccharide	17	5.32915	1.2437e-06	12475, 83433, 15945, 11846, 20296, 21926, 16819, 330122, 16160, 20293, 13051, 12519, 17084, 20302, 414084, 81897, 171285	287	237	18082	4.51924	0.00500452	3.2578e-05	0.00231331
GOTERM_BP_ALL	GO:0071216~cellular response to biotic stimulus	19	5.95611	2.44428e-07	12475, 83433, 15945, 11846, 20296, 21926, 14130, 330122, 16819, 16160, 20293, 13051, 12519, 56644, 17084, 20302, 414084, 81897, 171285	287	265	18082	4.51723	0.000985535	7.58475e-06	0.000454645
GOTERM_MF_ALL	GO:0001664~G-protein coupled receptor binding	19	5.95611	2.43358e-07	67775, 12266, 21785, 15945, 20295, 20296, 14825, 20299, 20306, 330122, 20305, 20311, 20293, 20308, 20307, 14129, 55985, 20302, 17329	272	270	17446	4.51353	0.000159874	1.59885e-05	0.000363884
GOTERM_BP_ALL	GO:0044843~cell cycle G1/S phase transition	12	3.76176	9.01313e-05	72391, 52679, 106795, 57913, 12447, 404710, 93695, 71878, 16323, 67849, 12544, 18973	287	171	18082	4.4213	0.304835	0.00148908	0.167515
GOTERM_BP_ALL	GO:0002819~regulation of adaptive immune response	11	3.44828	0.000203252	12266, 16160, 18173, 14129, 58185, 14131, 108000, 54123, 21926, 14130, 171285	287	157	18082	4.41426	0.559568	0.00312488	0.377381
GOTERM_BP_ALL	GO:0002703~regulation of leukocyte mediated immunity	13	4.07524	4.21623e-05	12266, 14131, 14825, 21926, 14130, 20311, 16160, 14129, 58185, 19204, 108000, 81897, 171285	287	186	18082	4.40347	0.156408	0.000762429	0.0783946
GOTERM_BP_ALL	GO:0031347~regulation of defense response	41	12.8527	1.41652e-14	12475, 21785, 170743, 14131, 80861, 12768, 74748, 14130, 20306, 20305, 16160, 26388, 20308, 20307, 13040, 58185, 18626, 19695, 20302, 54123, 414084, 279572, 58203, 12266, 15957, 14825, 20296, 21926, 52033, 16178, 54483, 20311, 13051, 20293, 14129, 228801, 56620, 56644, 81897, 234311, 171285	287	603	18082	4.28382	5.73266e-11	1.6861e-12	2.64344e-11
GOTERM_BP_ALL	GO:0002443~leukocyte mediated immunity	22	6.89655	8.88083e-08	26909, 12266, 18173, 12259, 14131, 14825, 21926, 14130, 380732, 20311, 16160, 14129, 56743, 58185, 12260, 19204, 108000, 20302, 81897, 54123, 171285, 12262	287	334	18082	4.14993	0.000358189	3.03604e-06	0.000165187
GOTERM_BP_ALL	GO:0050920~regulation of chemotaxis	13	4.07524	8.10205e-05	12267, 15945, 20296, 14825, 12768, 74748, 330122, 20306, 20311, 20293, 55985, 20302, 17329	287	199	18082	4.11581	0.278808	0.0013553	0.150594
GOTERM_BP_ALL	GO:0071345~cellular response to cytokine stimulus	35	10.9718	7.55434e-12	21785, 15945, 12768, 20306, 330122, 16819, 20305, 16160, 26388, 20308, 20307, 18413, 16181, 20302, 54123, 58203, 22036, 83433, 15957, 11846, 20295, 14825, 20296, 13349, 21926, 20299, 16178, 12189, 20311, 20293, 13051, 74041, 21822, 55985, 17329	287	542	18082	4.06849	3.0474e-08	5.9753e-10	1.40513e-08
GOTERM_BP_ALL	GO:0070371~ERK1 and ERK2 cascade	17	5.32915	5.03612e-06	12266, 327957, 83433, 21785, 404710, 20295, 20296, 12768, 20299, 20306, 20305, 20293, 20308, 20307, 93695, 20302, 171285	287	264	18082	4.05704	0.0201108	0.000112859	0.00936697
GOTERM_CC_ALL	GO:0005813~centrosome	31	9.71787	2.10527e-10	16580, 209334, 100502766, 236930, 54141, 12649, 74107, 71819, 11799, 12447, 105988, 218977, 21335, 12544, 54392, 18005, 20878, 20877, 20460, 240641, 12189, 18817, 107995, 80986, 21973, 70466, 108000, 69885, 12534, 268697, 76843	305	496	19662	4.0291	8.46319e-08	4.70177e-09	2.93857e-07
GOTERM_BP_ALL	GO:0050778~positive regulation of immune response	30	9.40439	5.2272e-10	12475, 12477, 12259, 170743, 14131, 80861, 16160, 58185, 19204, 19695, 54123, 414084, 279572, 58203, 12267, 12266, 547431, 18173, 21926, 12047, 56743, 14129, 228801, 56620, 12260, 56644, 81897, 234311, 12262, 171285	287	474	18082	3.98756	2.10865e-06	2.63581e-08	9.72281e-07
GOTERM_BP_ALL	GO:0006955~immune response	78	24.4514	1.69861e-26	26909, 12475, 12477, 12259, 15945, 14131, 12768, 74748, 14130, 330122, 16819, 20306, 20305, 22361, 246728, 246727, 20308, 13040, 20307, 18413, 23962, 19204, 20302, 19695, 12267, 12266, 15957, 17167, 435653, 14825, 21926, 23845, 17857, 17858, 13051, 21822, 56743, 228801, 12260, 55985, 108000, 56644, 81897, 171285, 12262, 67133, 170743, 80861, 15061, 13733, 16160, 26388, 231655, 58185, 54123, 41408…	287	1233	18082	3.98562	6.8522e-23	4.89443e-24	3.15949e-23
KEGG_PATHWAY	mmu04060:Cytokine-cytokine receptor interaction	16	5.01567	9.63531e-06	15945, 21949, 20296, 12768, 21926, 21942, 20306, 16178, 16160, 20293, 13051, 20307, 18413, 55985, 20302, 17329	127	245	7720	3.96979	0.00122294	0.000244708	0.0111736
GOTERM_BP_ALL	GO:0050776~regulation of immune response	39	12.2257	8.00693e-13	12475, 12477, 219131, 12259, 170743, 14131, 80861, 12768, 14130, 74748, 16160, 26388, 58185, 19204, 232413, 19695, 54123, 414084, 279572, 58203, 12267, 17474, 12266, 547431, 18173, 435653, 21926, 12047, 14129, 56743, 56620, 12260, 228801, 108000, 56644, 81897, 234311, 12262, 171285	287	620	18082	3.96312	3.22999e-09	7.51161e-11	1.48932e-09
GOTERM_BP_ALL	GO:0002237~response to molecule of bacterial origin	26	8.15047	1.12573e-08	12475, 15945, 14130, 330122, 16819, 66107, 16160, 19204, 20302, 414084, 83433, 18173, 11846, 14825, 20296, 21926, 21942, 20311, 20293, 13051, 12519, 55985, 17084, 81897, 17329, 171285	287	414	18082	3.95674	4.54111e-05	4.36655e-07	2.09391e-05
GOTERM_BP_ALL	GO:0043547~positive regulation of GTPase activity	13	4.07524	0.000117837	20306, 20305, 50778, 20293, 20308, 20307, 13605, 19734, 20295, 55985, 20296, 20302, 20299	287	207	18082	3.95674	0.378352	0.00191502	0.218954
GOTERM_BP_ALL	GO:0032496~response to lipopolysaccharide	25	7.83699	2.51272e-08	12475, 83433, 18173, 15945, 11846, 20296, 14825, 21926, 21942, 330122, 16819, 20311, 16160, 66107, 13051, 20293, 55985, 12519, 19204, 17084, 20302, 414084, 81897, 17329, 171285	287	400	18082	3.93772	0.000101358	9.38545e-07	4.67375e-05
GOTERM_BP_ALL	GO:0034097~response to cytokine	42	13.1661	1.16333e-13	12475, 21785, 15945, 16427, 12768, 20306, 16819, 330122, 20305, 16160, 66107, 26388, 20308, 20307, 18413, 16181, 20302, 54123, 58203, 22036, 83433, 15957, 18173, 11846, 20295, 14825, 20296, 13349, 21857, 21926, 20299, 16178, 54483, 12189, 20311, 13051, 20293, 17858, 74041, 21822, 55985, 17329	287	674	18082	3.92603	4.69361e-10	1.23516e-11	2.16416e-10
GOTERM_BP_ALL	GO:0070372~regulation of ERK1 and ERK2 cascade	17	5.32915	8.06493e-06	12266, 327957, 83433, 21785, 20295, 20296, 12768, 20299, 20306, 20305, 20293, 20308, 20307, 93695, 71878, 20302, 171285	287	274	18082	3.90898	0.0320105	0.000173038	0.015
GOTERM_BP_ALL	GO:0071103~DNA conformation change	13	4.07524	0.000134941	19361, 208084, 108907, 66929, 15201, 68298, 67849, 76044, 17219, 21973, 54392, 12534, 268697	287	210	18082	3.90022	0.419804	0.00215794	0.250698
GOTERM_BP_ALL	GO:0001818~negative regulation of cytokine production	13	4.07524	0.000154137	16178, 54483, 22036, 18173, 16160, 93695, 58205, 80861, 81897, 21926, 14130, 171285, 21942	287	213	18082	3.84528	0.463043	0.00242611	0.286313
GOTERM_CC_ALL	GO:0005694~chromosome	58	18.1818	2.04162e-18	66929, 54141, 66570, 77782, 75317, 18973, 17218, 60530, 67629, 17219, 22137, 17345, 217653, 54392, 16571, 108907, 66977, 15201, 51944, 68298, 68014, 18392, 21973, 52276, 108000, 268697, 19361, 208084, 72107, 236930, 12649, 73804, 12236, 381318, 108912, 67849, 12235, 71988, 11799, 70024, 12544, 18140, 69270, 67052, 102920, 208628, 70385, 20878, 18005, 20877, 229841, 12189, 18817, 66468, 269582, 12…	305	978	19662	3.82311	8.20732e-16	9.11925e-17	2.84973e-15
GOTERM_BP_ALL	GO:0009615~response to virus	22	6.89655	3.72848e-07	15957, 15945, 170743, 80861, 21926, 11810, 16819, 76933, 17857, 16160, 246728, 17858, 246727, 21822, 231655, 58185, 23962, 279572, 81897, 17329, 58203, 234311	287	364	18082	3.8079	0.00150294	1.09785e-05	0.00069351
GOTERM_BP_ALL	GO:0002684~positive regulation of immune system process	47	14.7335	1.03572e-14	12475, 12477, 12259, 15945, 170743, 14131, 80861, 12768, 20306, 330122, 22361, 80885, 16160, 58185, 58205, 16323, 19204, 19695, 20302, 54123, 414084, 279572, 58203, 12267, 12266, 83433, 547431, 18173, 20296, 14825, 21926, 20311, 20293, 12047, 14129, 56743, 56620, 12260, 228801, 55985, 12519, 56644, 81897, 17329, 234311, 12262, 171285	287	782	18082	3.78665	4.16513e-11	1.26221e-12	1.92069e-11
GOTERM_BP_ALL	GO:0007017~microtubule-based process	38	11.9122	1.01319e-11	16580, 209334, 100502766, 54141, 73804, 12649, 71819, 67141, 60530, 11799, 622408, 19348, 21335, 16571, 26934, 108907, 67052, 72119, 70385, 18005, 20878, 20877, 51944, 20460, 16551, 229841, 70218, 240641, 12189, 237436, 12316, 18817, 66468, 107995, 56742, 80986, 69885, 233406	287	642	18082	3.72918	4.08721e-08	7.5689e-10	1.88457e-08
GOTERM_BP_ALL	GO:0002250~adaptive immune response	23	7.21003	2.99962e-07	26909, 12267, 12266, 17474, 12477, 18173, 12259, 14131, 21926, 14130, 13733, 16160, 13040, 14129, 56743, 58185, 12260, 56620, 26888, 108000, 54123, 171285, 12262	287	391	18082	3.70609	0.00120932	9.03016e-06	0.00055794
GOTERM_CC_ALL	GO:0044427~chromosomal part	50	15.674	3.45533e-15	66929, 54141, 66570, 75317, 18973, 17218, 67629, 17219, 22137, 17345, 217653, 54392, 66977, 15201, 51944, 68298, 68014, 18392, 52276, 108000, 268697, 19361, 208084, 72107, 236930, 12649, 73804, 12236, 381318, 67849, 12235, 71988, 11799, 70024, 18140, 12544, 69270, 67052, 102920, 208628, 70385, 20878, 18005, 20877, 229841, 12189, 18817, 66468, 12534, 26886	305	871	19662	3.70066	1.38356e-12	1.25788e-13	4.80727e-12
GOTERM_BP_ALL	GO:0002460~adaptive immune response based on somatic recombination of immune receptors built from immunoglobulin superfamily domains	16	5.01567	3.15457e-05	26909, 12267, 12266, 18173, 12259, 14131, 21926, 14130, 16160, 14129, 58185, 12260, 108000, 54123, 12262, 171285	287	273	18082	3.69251	0.119493	0.000580915	0.05866
GOTERM_BP_ALL	GO:0002449~lymphocyte mediated immunity	15	4.70219	7.12576e-05	26909, 12266, 18173, 12259, 14131, 21926, 14130, 16160, 14129, 58185, 12260, 108000, 54123, 12262, 171285	287	260	18082	3.63482	0.249836	0.00121732	0.132459
GOTERM_BP_ALL	GO:0006310~DNA recombination	13	4.07524	0.000265971	19361, 209334, 208084, 26909, 77782, 12649, 75317, 60530, 12189, 234396, 237911, 21973, 12544	287	226	18082	3.62409	0.658042	0.00395183	0.49356
GOTERM_BP_ALL	GO:0010639~negative regulation of organelle organization	19	5.95611	6.68431e-06	16580, 209334, 208084, 67052, 100502766, 12649, 12236, 18005, 20460, 67141, 229841, 11810, 12235, 12189, 18817, 80986, 18413, 22137, 268697	287	334	18082	3.58403	0.0266043	0.000146536	0.0124324
GOTERM_BP_ALL	GO:0001817~regulation of cytokine production	32	10.0313	1.7338e-09	12475, 170743, 14131, 80861, 14130, 16160, 58185, 58205, 93695, 18626, 19204, 20302, 54123, 12267, 12266, 22036, 547431, 18173, 20296, 13349, 21926, 23845, 21942, 16178, 54483, 12189, 20311, 56620, 108000, 81897, 171285, 234311	287	564	18082	3.57467	6.99411e-06	7.77126e-08	3.22493e-06
GOTERM_BP_ALL	GO:0001819~positive regulation of cytokine production	21	6.58307	2.03335e-06	12475, 12267, 12266, 18173, 547431, 170743, 14131, 80861, 20296, 21926, 23845, 12189, 16160, 58185, 56620, 19204, 20302, 81897, 54123, 171285, 234311	287	371	18082	3.56623	0.00816898	4.94116e-05	0.00378204
GOTERM_BP_ALL	GO:0051607~defense response to virus	17	5.32915	2.55777e-05	15957, 15945, 170743, 80861, 11810, 17857, 246728, 16160, 246727, 17858, 231655, 58185, 23962, 81897, 17329, 58203, 234311	287	301	18082	3.55834	0.0980368	0.000486587	0.0475648
GOTERM_BP_ALL	GO:0043087~regulation of GTPase activity	16	5.01567	4.96247e-05	20306, 20305, 26934, 50778, 54153, 404710, 20293, 20308, 20307, 13605, 19734, 20295, 55985, 20296, 20302, 20299	287	284	18082	3.54949	0.181426	0.000877646	0.0922638
GOTERM_BP_ALL	GO:0051052~regulation of DNA metabolic process	21	6.58307	2.59151e-06	19361, 12267, 208084, 52679, 72107, 12649, 77782, 75317, 18005, 20877, 11810, 77011, 71988, 12189, 60530, 622408, 234396, 108961, 21973, 18140, 12534	287	377	18082	3.50948	0.0103997	6.22251e-05	0.0048202
GOTERM_BP_ALL	GO:0002252~immune effector process	41	12.8527	1.83449e-11	26909, 12259, 15945, 170743, 14131, 80861, 14130, 74748, 11810, 16160, 246728, 246727, 231655, 58185, 23962, 19204, 20302, 54123, 58203, 17474, 12266, 15957, 18173, 20296, 14825, 21926, 380732, 20311, 17857, 13051, 17858, 14129, 56743, 12260, 108000, 56644, 81897, 17329, 234311, 12262, 171285	287	755	18082	3.42138	7.40032e-08	1.2983e-09	3.41222e-08
GOTERM_BP_ALL	GO:0006952~defense response	80	25.0784	7.89379e-23	17312, 12475, 12259, 15945, 14131, 12768, 74748, 14130, 330122, 20306, 16819, 20305, 22361, 246728, 246727, 20308, 13040, 20307, 23962, 16181, 19204, 20302, 19695, 16409, 12267, 12266, 15957, 17167, 14825, 13349, 21926, 23845, 52033, 16178, 17857, 17858, 13051, 21822, 228801, 12260, 55985, 56644, 81897, 171285, 12262, 21785, 170743, 80861, 16427, 11810, 16160, 26388, 231655, 58185, 20750, 18626, …	287	1481	18082	3.40329	3.18435e-19	1.87315e-20	1.46828e-19
GOTERM_BP_ALL	GO:0006281~DNA repair	23	7.21003	1.31538e-06	19361, 209334, 26909, 208084, 12649, 77782, 67196, 75317, 234258, 67849, 12021, 18973, 77011, 71988, 12189, 60530, 237911, 234396, 30939, 269582, 18140, 12544, 76843	287	427	18082	3.39363	0.0052922	3.37972e-05	0.00244664
GOTERM_BP_ALL	GO:0051656~establishment of organelle localization	19	5.95611	1.41688e-05	16580, 108907, 67052, 100502766, 54141, 73804, 70385, 71819, 67849, 229841, 380732, 11799, 234396, 56742, 56743, 52276, 71878, 108000, 268697	287	353	18082	3.39112	0.0555545	0.000285746	0.0263513
GOTERM_BP_ALL	GO:0001816~cytokine production	33	10.3448	3.66581e-09	12475, 170743, 14131, 80861, 14130, 244234, 16160, 58185, 58205, 93695, 18626, 19204, 20302, 54123, 12267, 12266, 22036, 547431, 18173, 20296, 13349, 21926, 23845, 21942, 16178, 54483, 12189, 20311, 56620, 108000, 81897, 171285, 234311	287	616	18082	3.37519	1.47878e-05	1.5404e-07	6.81856e-06
GOTERM_BP_ALL	GO:0006974~cellular response to DNA damage stimulus	36	11.2853	6.50581e-10	19361, 209334, 208084, 26909, 12477, 77782, 12649, 75317, 67849, 18973, 71988, 60530, 70024, 237911, 234396, 30939, 18140, 12544, 52679, 67196, 12044, 234258, 12021, 21926, 77011, 12189, 72391, 57913, 18817, 12047, 74041, 12045, 21973, 269582, 12534, 76843	287	674	18082	3.36517	2.62444e-06	3.12434e-08	1.21011e-06
GOTERM_CC_ALL	GO:0015630~microtubule cytoskeleton	57	17.8683	3.19646e-15	16580, 100502766, 54141, 71819, 19348, 218977, 21335, 54392, 16571, 26934, 108907, 72119, 51944, 70218, 56742, 107995, 80986, 21973, 52276, 70466, 71878, 108000, 233406, 268697, 19361, 209334, 236930, 73804, 12649, 74107, 13605, 23834, 67141, 20419, 11799, 12447, 29870, 105988, 12544, 208628, 70385, 20878, 18005, 20877, 16551, 20460, 229841, 240641, 12189, 54483, 237436, 12316, 18817, 66468, 6988…	305	1111	19662	3.30741	1.2943e-12	1.29452e-13	4.4964e-12
GOTERM_CC_ALL	GO:0000228~nuclear chromosome	30	9.40439	4.15948e-08	19361, 208084, 66929, 12649, 12236, 67849, 18973, 12235, 71988, 17218, 60530, 11799, 70024, 17219, 18140, 12544, 217653, 69270, 67052, 18005, 20878, 20877, 68298, 229841, 12189, 18392, 18817, 21973, 12534, 268697	305	588	19662	3.28906	1.6721e-05	6.96713e-07	5.80588e-05
GOTERM_BP_ALL	GO:0051276~chromosome organization	56	17.5549	6.73551e-15	16580, 100502766, 66929, 54141, 71819, 76044, 74016, 237911, 17219, 22137, 21335, 17345, 54392, 16571, 26934, 108907, 15201, 51944, 68298, 70218, 56742, 107995, 21973, 52276, 268697, 19361, 209334, 208084, 72107, 73804, 12649, 12236, 381318, 23834, 67849, 11810, 12235, 12447, 234396, 105988, 30939, 18626, 18140, 12544, 67052, 102920, 70385, 18005, 20877, 20460, 229841, 12189, 18817, 68612, 12534,…	287	1075	18082	3.28204	2.73197e-11	8.81295e-13	1.2601e-11
GOTERM_BP_ALL	GO:0002683~negative regulation of immune system process	21	6.58307	7.32769e-06	12477, 547431, 21785, 435653, 80861, 20296, 12768, 21926, 74748, 14130, 380732, 16160, 20293, 26388, 58205, 93695, 228801, 20302, 81897, 171285, 12262	287	404	18082	3.27493	0.0291274	0.000158062	0.0136289
GOTERM_CC_ALL	GO:0005815~microtubule organizing center	33	10.3448	8.57242e-09	16580, 19361, 209334, 100502766, 236930, 54141, 12649, 74107, 71819, 11799, 12447, 105988, 218977, 21335, 12544, 54392, 70385, 18005, 20878, 20877, 20460, 240641, 12189, 18817, 107995, 80986, 21973, 70466, 108000, 69885, 12534, 268697, 76843	305	651	19662	3.26784	3.44611e-06	1.56642e-07	1.19655e-05
GOTERM_BP_ALL	GO:0006259~DNA metabolic process	46	14.4201	4.36444e-12	19361, 209334, 208084, 26909, 72107, 77782, 12649, 75317, 23834, 67849, 18973, 11810, 17218, 71988, 60530, 223970, 70024, 237911, 234396, 12447, 622408, 30939, 17219, 108961, 17345, 18140, 12544, 69270, 12267, 52679, 15201, 67196, 18005, 20877, 234258, 21877, 12021, 77011, 12189, 18392, 21973, 269582, 20135, 12534, 330890, 76843	287	891	18082	3.25271	1.7606e-08	3.59306e-10	8.11796e-09
GOTERM_CC_ALL	GO:0009897~external side of plasma membrane	17	5.32915	8.55067e-05	12475, 12477, 12489, 15945, 14131, 12768, 21926, 57781, 14130, 21942, 13733, 244234, 14129, 239849, 12519, 17329, 16409	305	340	19662	3.22328	0.0337911	0.000981666	0.119286
GOTERM_BP_ALL	GO:0051640~organelle localization	22	6.89655	5.90142e-06	16580, 108907, 67052, 100502766, 54141, 73804, 70385, 20878, 71819, 67849, 229841, 380732, 11799, 234396, 12316, 56742, 56743, 52276, 71878, 108000, 21335, 268697	287	433	18082	3.2011	0.0235253	0.000130081	0.0109763
GOTERM_BP_ALL	GO:0098542~defense response to other organism	31	9.71787	4.93953e-08	15945, 170743, 80861, 74748, 11810, 16160, 246728, 246727, 231655, 58185, 23962, 19695, 279572, 58203, 240913, 17474, 15957, 18173, 21949, 14825, 21926, 20311, 17857, 17858, 14129, 56620, 55985, 81897, 17329, 171285, 234311	287	616	18082	3.17063	0.000199241	1.77911e-06	9.18773e-05
GOTERM_BP_ALL	GO:0051707~response to other organism	51	15.9875	9.14433e-13	12475, 15945, 74748, 14130, 16819, 330122, 246728, 246727, 23962, 19204, 20302, 19695, 15957, 14825, 21926, 17857, 17858, 13051, 21822, 55985, 12519, 56644, 81897, 171285, 170743, 80861, 16429, 11810, 76933, 66107, 16160, 231655, 58185, 279572, 414084, 58203, 240913, 17474, 83433, 18173, 21949, 11846, 20296, 21942, 20311, 20293, 14129, 56620, 17084, 17329, 234311	287	1027	18082	3.1287	3.68861e-09	8.38319e-11	1.70078e-09
GOTERM_BP_ALL	GO:0002682~regulation of immune system process	62	19.4357	1.38624e-15	12475, 12477, 219131, 12259, 15945, 14131, 12768, 74748, 14130, 330122, 20306, 22361, 80885, 93695, 19204, 20302, 19695, 12267, 12266, 15957, 435653, 14825, 21926, 56743, 228801, 12260, 55985, 12519, 108000, 56644, 81897, 171285, 12262, 21785, 170743, 80861, 234396, 16160, 26388, 58205, 58185, 16323, 232413, 54123, 414084, 279572, 58203, 17474, 18405, 83433, 547431, 18407, 18173, 20296, 380732, 2…	287	1249	18082	3.12747	5.37437e-12	1.99063e-13	2.4758e-12
GOTERM_BP_ALL	GO:0043207~response to external biotic stimulus	51	15.9875	9.6428e-13	12475, 15945, 74748, 14130, 16819, 330122, 246728, 246727, 23962, 19204, 20302, 19695, 15957, 14825, 21926, 17857, 17858, 13051, 21822, 55985, 12519, 56644, 81897, 171285, 170743, 80861, 16429, 11810, 76933, 66107, 16160, 231655, 58185, 279572, 414084, 58203, 240913, 17474, 83433, 18173, 21949, 11846, 20296, 21942, 20311, 20293, 14129, 56620, 17084, 17329, 234311	287	1028	18082	3.12566	3.8897e-09	8.64377e-11	1.79351e-09
GOTERM_BP_ALL	GO:0009617~response to bacterium	32	10.0313	9.87293e-08	12475, 15945, 74748, 14130, 16819, 330122, 16160, 66107, 19204, 19695, 20302, 414084, 240913, 17474, 83433, 18173, 21949, 11846, 14825, 20296, 21926, 21942, 20311, 13051, 20293, 14129, 12519, 55985, 17084, 81897, 17329, 171285	287	672	18082	3.00017	0.000398195	3.31894e-06	0.00018364
GOTERM_BP_ALL	GO:0043410~positive regulation of MAPK cascade	22	6.89655	1.84806e-05	12266, 327957, 83433, 21785, 404710, 20295, 20296, 12768, 16906, 21926, 20299, 20306, 20305, 20293, 20308, 20307, 18413, 93695, 16181, 20302, 81897, 171285	287	467	18082	2.96804	0.0718402	0.000363599	0.0343691
GOTERM_BP_ALL	GO:0009607~response to biotic stimulus	51	15.9875	6.74222e-12	12475, 15945, 74748, 14130, 16819, 330122, 246728, 246727, 23962, 19204, 20302, 19695, 15957, 14825, 21926, 17857, 17858, 13051, 21822, 55985, 12519, 56644, 81897, 171285, 170743, 80861, 16429, 11810, 76933, 66107, 16160, 231655, 58185, 279572, 414084, 58203, 240913, 17474, 83433, 18173, 21949, 11846, 20296, 21942, 20311, 20293, 14129, 56620, 17084, 17329, 234311	287	1084	18082	2.96419	2.71983e-08	5.43967e-10	1.25409e-08
GOTERM_BP_ALL	GO:0032101~regulation of response to external stimulus	36	11.2853	1.91345e-08	21785, 15945, 14131, 80861, 12768, 74748, 14130, 20306, 330122, 20305, 16160, 20308, 20307, 13040, 20750, 18626, 20302, 12267, 12266, 15957, 14825, 20296, 21926, 52033, 16178, 54483, 20311, 13051, 20293, 14129, 55985, 17084, 81897, 17329, 171285, 234311	287	769	18082	2.94945	7.71856e-05	7.21389e-07	3.5591e-05
GOTERM_BP_ALL	GO:0006935~chemotaxis	25	7.83699	4.93166e-06	15370, 15945, 14131, 12768, 74748, 12642, 330122, 20306, 20305, 20308, 20307, 20750, 19204, 20302, 16409, 12267, 20295, 14825, 20296, 20299, 20311, 20293, 13051, 55985, 17329	287	536	18082	2.9386	0.0196978	0.000111136	0.0091727
GOTERM_BP_ALL	GO:0042330~taxis	25	7.83699	5.29298e-06	15370, 15945, 14131, 12768, 74748, 12642, 330122, 20306, 20305, 20308, 20307, 20750, 19204, 20302, 16409, 12267, 20295, 14825, 20296, 20299, 20311, 20293, 13051, 55985, 17329	287	538	18082	2.92767	0.0211256	0.00011796	0.0098447
GOTERM_CC_ALL	GO:0044454~nuclear chromosome part	25	7.83699	6.24085e-06	19361, 208084, 67052, 66929, 12236, 20878, 20877, 67849, 68298, 229841, 18973, 12235, 17218, 71988, 12189, 70024, 18392, 18817, 17219, 18140, 12544, 12534, 69270, 217653, 268697	305	555	19662	2.90385	0.00250568	8.09267e-05	0.00871073
GOTERM_BP_ALL	GO:0080134~regulation of response to stress	53	16.6144	1.83637e-11	12475, 77782, 75317, 14131, 16906, 12768, 14130, 74748, 20306, 20305, 60530, 22361, 20308, 13040, 20307, 16181, 23795, 20302, 19695, 12266, 15957, 14825, 21926, 52033, 16178, 13051, 228801, 56644, 81897, 171285, 19361, 21785, 12649, 170743, 80861, 234396, 16160, 26388, 58185, 20750, 18626, 54123, 279572, 414084, 58203, 20296, 20311, 12189, 54483, 20293, 14129, 56620, 234311	287	1191	18082	2.80368	7.40794e-08	1.27723e-09	3.41573e-08
GOTERM_CC_ALL	GO:0099512~supramolecular fiber	30	9.40439	1.54658e-06	16580, 100502766, 54141, 73804, 71819, 16906, 11799, 29870, 19348, 16571, 108907, 72119, 208628, 18005, 20878, 51944, 20877, 16551, 229841, 240641, 70218, 54483, 237436, 12316, 18817, 66468, 56742, 80986, 233406, 12534	305	700	19662	2.76281	0.000621533	2.0724e-05	0.00215872
GOTERM_CC_ALL	GO:0099513~polymeric cytoskeletal fiber	30	9.40439	1.54658e-06	16580, 100502766, 54141, 73804, 71819, 16906, 11799, 29870, 19348, 16571, 108907, 72119, 208628, 18005, 20878, 51944, 20877, 16551, 229841, 240641, 70218, 54483, 237436, 12316, 18817, 66468, 56742, 80986, 233406, 12534	305	700	19662	2.76281	0.000621533	2.0724e-05	0.00215872
GOTERM_BP_ALL	GO:0002376~immune system process	102	31.9749	1.30161e-22	26909, 12475, 12477, 77782, 15945, 74748, 20306, 330122, 20305, 244234, 68743, 20308, 20307, 13040, 93695, 18413, 19204, 20302, 19695, 16409, 15201, 15957, 17167, 14825, 23845, 13051, 21822, 56743, 21973, 228801, 12519, 108000, 56644, 171285, 21785, 80861, 13733, 234396, 16160, 231655, 58205, 58185, 20750, 414084, 279572, 58203, 17474, 547431, 18173, 12044, 54483, 12047, 74041, 56620, 26888, 1732…	287	2342	18082	2.74396	5.25068e-19	2.76352e-20	2.42104e-19
GOTERM_BP_ALL	GO:0043900~regulation of multi-organism process	19	5.95611	0.00025228	15957, 20878, 80861, 14825, 21857, 21926, 20311, 16160, 17858, 246727, 231655, 58185, 21973, 16323, 19204, 17084, 20302, 171285, 234311	287	442	18082	2.70829	0.63862	0.00377658	0.46821
GOTERM_BP_ALL	GO:0001934~positive regulation of protein phosphorylation	38	11.9122	8.29817e-08	21785, 13605, 23834, 16906, 12768, 16429, 20306, 20305, 16160, 20308, 20307, 14562, 93695, 18413, 16181, 16323, 20302, 327957, 12266, 83433, 18173, 404710, 72119, 20295, 20460, 20296, 21926, 66197, 229841, 20299, 18817, 20293, 56742, 12519, 269582, 81897, 268697, 171285	287	893	18082	2.681	0.000334692	2.91085e-06	0.000154349
GOTERM_MF_ALL	GO:0003682~chromatin binding	23	7.21003	5.28231e-05	19361, 26909, 15201, 77782, 67196, 53422, 67849, 23834, 68298, 66197, 18973, 77011, 17218, 12189, 237911, 234396, 18392, 116810, 21973, 18626, 18140, 12544, 12534	272	551	17446	2.67734	0.0341103	0.00231104	0.0789552
GOTERM_BP_ALL	GO:0016032~viral process	25	7.83699	2.34077e-05	15957, 15945, 170743, 80861, 21926, 11810, 16819, 110956, 76933, 16160, 17857, 246728, 246727, 17858, 21822, 231655, 58185, 21973, 23962, 20302, 81897, 279572, 17329, 58203, 234311	287	589	18082	2.67417	0.0901067	0.000447426	0.0435304
GOTERM_BP_ALL	GO:0044419~interspecies interaction between organisms	27	8.46395	1.09203e-05	15945, 170743, 80861, 11810, 16819, 76933, 246728, 16160, 246727, 231655, 58185, 23962, 20302, 279572, 58203, 15957, 14825, 21926, 20311, 110956, 17857, 17858, 21822, 21973, 81897, 17329, 234311	287	639	18082	2.66212	0.0430964	0.000227049	0.0203102
GOTERM_BP_ALL	GO:0044403~symbiosis, encompassing mutualism through parasitism	27	8.46395	1.09203e-05	15945, 170743, 80861, 11810, 16819, 76933, 246728, 16160, 246727, 231655, 58185, 23962, 20302, 279572, 58203, 15957, 14825, 21926, 20311, 110956, 17857, 17858, 21822, 21973, 81897, 17329, 234311	287	639	18082	2.66212	0.0430964	0.000227049	0.0203102
GOTERM_BP_ALL	GO:0044764~multi-organism cellular process	25	7.83699	2.70012e-05	15957, 15945, 170743, 80861, 21926, 11810, 16819, 110956, 76933, 16160, 17857, 246728, 246727, 17858, 21822, 231655, 58185, 21973, 23962, 20302, 81897, 279572, 17329, 58203, 234311	287	594	18082	2.65166	0.103202	0.000511251	0.0502114
GOTERM_BP_ALL	GO:0043408~regulation of MAPK cascade	28	8.77743	1.00286e-05	21785, 12768, 16906, 20306, 20305, 20308, 20307, 14562, 18413, 93695, 18626, 16323, 16181, 20302, 279572, 327957, 12266, 83433, 404710, 20295, 20296, 21926, 20299, 52033, 20293, 71878, 81897, 171285	287	675	18082	2.61348	0.0396482	0.000210684	0.018652
GOTERM_BP_ALL	GO:0042327~positive regulation of phosphorylation	38	11.9122	2.52644e-07	21785, 13605, 23834, 16906, 12768, 16429, 20306, 20305, 16160, 20308, 20307, 14562, 93695, 18413, 16181, 16323, 20302, 327957, 12266, 83433, 18173, 404710, 72119, 20295, 20460, 20296, 21926, 66197, 229841, 20299, 18817, 20293, 56742, 12519, 269582, 81897, 268697, 171285	287	934	18082	2.56331	0.00101865	7.77987e-06	0.000469928
GOTERM_BP_ALL	GO:0071396~cellular response to lipid	24	7.52351	7.24579e-05	15370, 12475, 83433, 15945, 11846, 20296, 21926, 330122, 16819, 12189, 16160, 13051, 20293, 12428, 18626, 16323, 12519, 19204, 17084, 20302, 414084, 81897, 268697, 171285	287	592	18082	2.5542	0.25346	0.0012326	0.134689
GOTERM_BP_ALL	GO:0010562~positive regulation of phosphorus metabolic process	42	13.1661	8.45529e-08	21785, 15945, 13605, 108912, 23834, 16906, 12768, 16429, 20306, 20305, 16160, 20308, 20307, 14562, 93695, 18413, 16181, 16323, 19204, 20302, 327957, 12266, 83433, 18173, 404710, 72119, 20295, 20460, 20296, 66197, 21926, 229841, 20299, 18817, 20293, 56742, 12519, 269582, 81897, 17329, 268697, 171285	287	1053	18082	2.51296	0.000341028	2.94039e-06	0.000157272
GOTERM_BP_ALL	GO:0045937~positive regulation of phosphate metabolic process	42	13.1661	8.45529e-08	21785, 15945, 13605, 108912, 23834, 16906, 12768, 16429, 20306, 20305, 16160, 20308, 20307, 14562, 93695, 18413, 16181, 16323, 19204, 20302, 327957, 12266, 83433, 18173, 404710, 72119, 20295, 20460, 20296, 66197, 21926, 229841, 20299, 18817, 20293, 56742, 12519, 269582, 81897, 17329, 268697, 171285	287	1053	18082	2.51296	0.000341028	2.94039e-06	0.000157272
GOTERM_CC_ALL	GO:0044430~cytoskeletal part	59	18.4953	1.9562e-10	16580, 100502766, 54141, 71819, 16906, 19348, 68743, 218977, 21335, 54392, 16571, 26934, 108907, 72119, 51944, 70218, 56742, 107995, 80986, 21973, 52276, 70466, 71878, 108000, 233406, 268697, 19361, 209334, 236930, 73804, 12649, 74107, 13605, 23834, 67141, 20419, 11799, 12447, 29870, 105988, 12544, 208628, 70385, 20878, 18005, 20877, 16551, 20460, 229841, 240641, 12189, 54483, 237436, 12316, 1881…	305	1544	19662	2.46339	7.86392e-08	4.62583e-09	2.7305e-07
GOTERM_BP_ALL	GO:0031401~positive regulation of protein modification process	42	13.1661	1.75316e-07	21785, 13605, 108912, 23834, 16906, 12768, 16429, 20306, 20305, 74016, 16160, 20308, 20307, 14562, 93695, 18413, 16181, 16323, 20302, 327957, 12266, 83433, 18173, 404710, 72119, 20295, 20460, 20296, 21926, 66197, 229841, 20299, 12189, 18817, 20293, 107995, 56742, 12519, 269582, 81897, 268697, 171285	287	1082	18082	2.44561	0.000706974	5.61287e-06	0.000326094
GOTERM_BP_ALL	GO:0045321~leukocyte activation	31	9.71787	1.12186e-05	26909, 12477, 21785, 170743, 14131, 14130, 244234, 22361, 234396, 16160, 58185, 58205, 93695, 19204, 20302, 16409, 17474, 547431, 18173, 15201, 21949, 20296, 380732, 13051, 12047, 56743, 12519, 108000, 56644, 81897, 171285	287	800	18082	2.44139	0.0442474	0.000232056	0.020865
GOTERM_BP_ALL	GO:0001775~cell activation	35	10.9718	4.36857e-06	26909, 12477, 21785, 15945, 170743, 14131, 26570, 14130, 244234, 22361, 234396, 16160, 58185, 93695, 58205, 19204, 20302, 16409, 17474, 547431, 18173, 15201, 21949, 20296, 21857, 21926, 380732, 13051, 12047, 56743, 12519, 108000, 56644, 81897, 171285	287	926	18082	2.38134	0.0174685	0.000100125	0.00812541
GOTERM_BP_ALL	GO:0000165~MAPK cascade	26	8.15047	0.000109833	12266, 327957, 83433, 21785, 18173, 404710, 20295, 20296, 16906, 12768, 21926, 20299, 52033, 20306, 20305, 20293, 20308, 20307, 93695, 18413, 18626, 16181, 71878, 20302, 81897, 171285	287	691	18082	2.37061	0.357951	0.00179228	0.204096
GOTERM_BP_ALL	GO:0006950~response to stress	132	41.3793	1.56632e-24	17312, 12475, 26909, 12477, 77782, 15945, 75317, 16906, 74748, 20306, 330122, 20305, 237911, 20308, 13040, 20307, 18413, 19204, 23795, 19695, 20302, 17381, 16409, 21426, 23844, 15957, 17167, 14825, 12021, 13349, 23845, 52033, 13051, 21822, 21973, 228801, 56644, 171285, 209334, 208084, 21785, 13605, 80861, 67849, 234396, 16160, 30939, 231655, 20750, 58185, 15484, 414084, 279572, 58203, 240913, 184…	287	3518	18082	2.36397	6.31854e-21	4.21236e-22	2.91342e-21
GOTERM_BP_ALL	GO:0023014~signal transduction by protein phosphorylation	26	8.15047	0.000119765	12266, 327957, 83433, 21785, 18173, 404710, 20295, 20296, 16906, 12768, 21926, 20299, 52033, 20306, 20305, 20293, 20308, 20307, 93695, 18413, 18626, 16181, 71878, 20302, 81897, 171285	287	695	18082	2.35696	0.383169	0.00193078	0.222533
GOTERM_BP_ALL	GO:0048584~positive regulation of response to stimulus	68	21.3166	4.01057e-11	12475, 12477, 12259, 15945, 14131, 12768, 16906, 330122, 20306, 20305, 20308, 13040, 20307, 93695, 18413, 16181, 19204, 23795, 20302, 19695, 12267, 12266, 14825, 21926, 56743, 228801, 12260, 55985, 56644, 81897, 171285, 12262, 21785, 13605, 170743, 80861, 12235, 234396, 16160, 14562, 58185, 16323, 54123, 414084, 279572, 58203, 327957, 83433, 547431, 18173, 404710, 20612, 20295, 20296, 20299, 7690…	287	1834	18082	2.33601	1.61786e-07	2.56804e-09	7.45983e-08
GOTERM_MF_ALL	GO:0017111~nucleoside-triphosphatase activity	27	8.46395	9.76681e-05	16580, 19361, 208084, 72107, 100502766, 236930, 73804, 77782, 71819, 80861, 17218, 60530, 237911, 19348, 17219, 12544, 69270, 16571, 15201, 16551, 229841, 240641, 70218, 17857, 17858, 21822, 21973	272	742	17446	2.33392	0.0621555	0.00376765	0.14594
GOTERM_CC_ALL	GO:0005615~extracellular space	57	17.8683	4.00826e-09	12475, 15945, 20288, 16819, 20306, 330122, 20305, 17386, 22361, 26464, 246727, 20308, 13040, 20307, 18413, 16181, 23795, 20302, 16409, 23844, 12266, 14825, 21926, 12260, 228801, 55985, 12262, 21785, 242939, 12649, 16427, 17768, 16160, 66107, 14562, 57262, 20750, 16323, 240913, 18405, 12945, 18407, 21949, 11846, 13038, 20295, 20296, 21857, 20299, 76905, 21942, 20311, 20293, 19039, 14603, 17084, 17…	305	1585	19662	2.31832	1.61132e-06	8.05659e-08	5.5948e-06
GOTERM_BP_ALL	GO:0043085~positive regulation of catalytic activity	35	10.9718	1.05119e-05	72107, 13605, 23834, 16906, 20306, 20305, 50778, 16160, 20308, 20307, 16181, 19204, 20302, 18173, 404710, 72119, 18005, 20877, 20295, 20460, 20296, 21926, 66197, 229841, 20299, 54483, 57913, 18817, 20293, 107995, 56742, 19734, 269582, 55985, 81897	287	965	18082	2.2851	0.0415186	0.000219691	0.0195507
GOTERM_BP_ALL	GO:0007010~cytoskeleton organization	40	12.5392	2.88457e-06	16580, 209334, 100502766, 54141, 73804, 12649, 71819, 67141, 20306, 60530, 11799, 19348, 21335, 20302, 16571, 26934, 108907, 67052, 72119, 70385, 18005, 20878, 20877, 51944, 20460, 20296, 16551, 21926, 70218, 12189, 237436, 12316, 18817, 20293, 66468, 107995, 56742, 80986, 69885, 233406	287	1120	18082	2.25012	0.0115689	6.84468e-05	0.00536528
GOTERM_BP_ALL	GO:1902533~positive regulation of intracellular signal transduction	32	10.0313	4.51772e-05	21785, 15945, 170743, 13605, 80861, 12768, 16906, 12235, 20306, 20305, 16160, 20308, 20307, 18413, 93695, 16181, 20302, 327957, 12266, 83433, 404710, 20295, 20296, 21926, 20299, 20311, 20293, 56620, 81897, 17329, 171285, 234311	287	905	18082	2.22775	0.166606	0.000813281	0.0839981
GOTERM_BP_ALL	GO:0033993~response to lipid	35	10.9718	1.82344e-05	15370, 12475, 15945, 16819, 330122, 16160, 66107, 20750, 12428, 18626, 16181, 16323, 19204, 20302, 15484, 414084, 83433, 18173, 11846, 14825, 20296, 21926, 21942, 12189, 20311, 13051, 20293, 14129, 12519, 55985, 17084, 81897, 17329, 268697, 171285	287	991	18082	2.22515	0.0709179	0.000360514	0.0339113
GOTERM_BP_ALL	GO:0032270~positive regulation of cellular protein metabolic process	47	14.7335	4.35053e-07	21785, 13605, 108912, 23834, 16906, 12768, 16429, 20306, 20305, 74016, 16160, 20308, 20307, 14562, 93695, 18413, 16181, 16323, 19204, 20302, 18140, 327957, 12266, 83433, 18173, 404710, 72119, 20878, 20295, 20460, 20296, 66197, 21926, 229841, 20299, 54483, 12189, 57913, 18817, 20293, 56742, 107995, 12519, 269582, 81897, 268697, 171285	287	1334	18082	2.21976	0.00175346	1.25357e-05	0.000809213
GOTERM_BP_ALL	GO:0001932~regulation of protein phosphorylation	46	14.4201	6.43481e-07	19361, 21785, 170743, 13605, 23834, 16906, 12768, 16429, 20306, 20305, 16160, 20308, 20307, 14562, 93695, 12428, 18413, 18626, 16181, 16323, 20302, 279572, 327957, 12266, 83433, 18173, 404710, 72119, 20295, 20296, 20460, 66197, 21926, 229841, 20299, 52033, 18817, 20293, 56742, 71878, 12519, 269582, 81897, 68612, 268697, 171285	287	1309	18082	2.21403	0.00259244	1.77793e-05	0.00119689
GOTERM_BP_ALL	GO:0008284~positive regulation of cell proliferation	33	10.3448	4.02606e-05	15370, 21785, 15945, 224171, 23834, 16160, 21816, 18413, 58205, 12428, 19204, 19695, 17381, 12267, 547431, 404710, 11846, 14825, 20296, 21857, 21926, 76905, 240641, 18392, 12316, 13051, 107995, 12519, 108000, 233406, 12534, 268697, 171285	287	943	18082	2.20479	0.149911	0.000734638	0.0748599
GOTERM_MF_ALL	GO:0016462~pyrophosphatase activity	27	8.46395	0.000251805	16580, 19361, 208084, 72107, 100502766, 236930, 73804, 77782, 71819, 80861, 17218, 60530, 237911, 19348, 17219, 12544, 69270, 16571, 15201, 16551, 229841, 240641, 70218, 17857, 17858, 21822, 21973	272	788	17446	2.19768	0.152494	0.00749255	0.375854
GOTERM_MF_ALL	GO:0016818~hydrolase activity, acting on acid anhydrides, in phosphorus-containing anhydrides	27	8.46395	0.000261498	16580, 19361, 208084, 72107, 100502766, 236930, 73804, 77782, 71819, 80861, 17218, 60530, 237911, 19348, 17219, 12544, 69270, 16571, 15201, 16551, 229841, 240641, 70218, 17857, 17858, 21822, 21973	272	790	17446	2.19212	0.157875	0.00713389	0.390296
GOTERM_MF_ALL	GO:0016817~hydrolase activity, acting on acid anhydrides	27	8.46395	0.000278086	16580, 19361, 208084, 72107, 100502766, 236930, 73804, 77782, 71819, 80861, 17218, 60530, 237911, 19348, 17219, 12544, 69270, 16571, 15201, 16551, 229841, 240641, 70218, 17857, 17858, 21822, 21973	272	793	17446	2.18382	0.167005	0.00728246	0.415005
GOTERM_BP_ALL	GO:0051247~positive regulation of protein metabolic process	49	15.3605	4.92031e-07	14131, 12768, 16906, 20306, 20305, 74016, 20308, 20307, 18413, 93695, 16181, 19204, 20302, 12266, 72119, 21926, 66197, 107995, 56742, 12519, 81897, 171285, 268697, 21785, 13605, 170743, 108912, 23834, 16429, 16160, 14562, 16323, 18140, 327957, 83433, 18173, 404710, 20878, 20295, 20460, 20296, 20299, 229841, 12189, 54483, 57913, 18817, 20293, 269582	287	1428	18082	2.16188	0.00198289	1.39778e-05	0.000915195
GOTERM_BP_ALL	GO:0008283~cell proliferation	64	20.0627	5.02448e-09	12477, 15945, 224171, 14130, 76044, 60530, 237911, 108961, 93695, 12428, 18413, 19204, 21335, 19695, 17381, 17345, 16409, 12267, 26934, 106795, 15201, 14825, 66197, 21926, 18392, 13051, 107995, 71878, 12519, 108000, 233406, 268697, 171285, 15370, 21785, 12649, 23834, 20419, 12235, 11799, 70024, 16160, 30939, 21816, 58205, 16323, 18140, 69270, 52679, 12945, 547431, 18173, 404710, 11846, 20877, 202…	287	1874	18082	2.15167	2.02686e-05	2.06824e-07	9.34575e-06
GOTERM_BP_ALL	GO:0042325~regulation of phosphorylation	48	15.047	7.89008e-07	19361, 21785, 170743, 13605, 23834, 16906, 12768, 16429, 74748, 20306, 20305, 16160, 20308, 20307, 14562, 93695, 12428, 18413, 18626, 16181, 16323, 20302, 279572, 12266, 327957, 83433, 18173, 404710, 72119, 20295, 20296, 20460, 12021, 66197, 21926, 229841, 20299, 52033, 18817, 20293, 56742, 71878, 269582, 12519, 81897, 68612, 268697, 171285	287	1407	18082	2.14937	0.0031778	2.15056e-05	0.00146758
GOTERM_BP_ALL	GO:0009605~response to external stimulus	77	24.1379	1.68358e-10	12475, 15945, 14131, 12768, 74748, 14130, 330122, 20306, 16819, 20305, 237911, 246728, 246727, 20308, 13040, 20307, 23962, 19204, 20302, 19695, 16409, 12267, 12266, 15957, 14825, 21926, 52033, 16178, 17857, 17858, 13051, 21822, 55985, 12519, 56644, 81897, 268697, 171285, 15370, 21785, 12649, 170743, 80861, 16429, 11810, 12642, 76933, 66107, 16160, 231655, 14562, 58185, 20750, 18626, 414084, 15484…	287	2301	18082	2.10833	6.79157e-07	9.30352e-09	3.13153e-07
GOTERM_BP_ALL	GO:1902589~single-organism organelle organization	57	17.8683	1.16109e-07	16580, 100502766, 54141, 71819, 60530, 622408, 19348, 22137, 21335, 54392, 16571, 26934, 108907, 72119, 51944, 68298, 21926, 70218, 56742, 107995, 80986, 21973, 52276, 233406, 268697, 209334, 72107, 73804, 12649, 12236, 381318, 23834, 67849, 67141, 12235, 11799, 105988, 30939, 67052, 70385, 20878, 18005, 20877, 12044, 16551, 20460, 229841, 12189, 237436, 12316, 18817, 12047, 66468, 12045, 69885, …	287	1714	18082	2.09522	0.000468273	3.80798e-06	0.000215967
GOTERM_BP_ALL	GO:0009967~positive regulation of signal transduction	44	13.7931	5.47292e-06	21785, 15945, 170743, 13605, 80861, 16906, 12768, 12235, 20306, 20305, 16160, 20308, 20307, 14562, 58185, 93695, 18413, 16181, 16323, 23795, 20302, 54123, 58203, 327957, 12266, 83433, 404710, 20612, 20295, 20296, 21926, 20299, 76905, 20311, 57913, 12316, 20293, 56620, 17084, 81897, 17329, 234311, 171285, 218581	287	1328	18082	2.08746	0.0218359	0.000121299	0.0101794
GOTERM_BP_ALL	GO:0033043~regulation of organelle organization	38	11.9122	2.94864e-05	16580, 209334, 208084, 100502766, 12649, 12236, 23834, 67849, 67141, 11810, 12235, 74016, 11799, 105988, 18413, 22137, 21335, 17345, 18140, 12544, 108907, 67052, 18005, 20877, 13038, 20460, 16551, 21926, 229841, 240641, 12189, 18817, 66468, 107995, 56742, 80986, 68612, 268697	287	1148	18082	2.08548	0.112148	0.000550543	0.0548317
GOTERM_BP_ALL	GO:0006468~protein phosphorylation	56	17.5549	4.26822e-07	16906, 12768, 20306, 20305, 20308, 20307, 93695, 18413, 12428, 22137, 16181, 20302, 12266, 72119, 66197, 21926, 52033, 56742, 12519, 71878, 81897, 268697, 171285, 21785, 12649, 12236, 13605, 170743, 23834, 16429, 12235, 11799, 12447, 16160, 14562, 18626, 16323, 279572, 327957, 83433, 18173, 404710, 20878, 18005, 20877, 20295, 20296, 20460, 229841, 20299, 18817, 20293, 269582, 68612, 12534, 17279	287	1737	18082	2.0312	0.00172032	1.2387e-05	0.000793904
GOTERM_BP_ALL	GO:0031399~regulation of protein modification process	52	16.3009	1.40188e-06	16906, 12768, 20306, 20305, 74016, 20308, 20307, 18413, 12428, 93695, 16181, 20302, 12266, 72119, 66197, 21926, 52033, 56742, 107995, 12519, 71878, 81897, 268697, 171285, 19361, 21785, 12649, 13605, 170743, 108912, 23834, 67141, 16429, 16160, 14562, 18626, 16323, 279572, 327957, 83433, 18173, 404710, 20295, 20296, 20460, 229841, 20299, 12189, 18817, 20293, 269582, 68612	287	1618	18082	2.02483	0.00563921	3.55665e-05	0.00260752
GOTERM_BP_ALL	GO:0033554~cellular response to stress	54	16.9279	9.73168e-07	26909, 12477, 77782, 75317, 15945, 16906, 18973, 16819, 60530, 22361, 237911, 12428, 16181, 23795, 17345, 21426, 23844, 12021, 21926, 52033, 72391, 21973, 81897, 268697, 19361, 209334, 208084, 12649, 13605, 67849, 71988, 70024, 234396, 30939, 20750, 18626, 18140, 12544, 52679, 67196, 11846, 12044, 234258, 77011, 12189, 57913, 18817, 12047, 74041, 12045, 269582, 12534, 17279, 76843	287	1690	18082	2.01313	0.00391807	2.59981e-05	0.00181012
GOTERM_BP_ALL	GO:0019220~regulation of phosphate metabolic process	52	16.3009	1.80388e-06	15945, 16906, 12768, 74748, 20306, 20305, 20308, 20307, 18413, 12428, 93695, 16181, 19204, 20302, 12266, 72119, 12021, 66197, 21926, 52033, 56742, 12519, 71878, 81897, 268697, 171285, 19361, 21785, 13605, 170743, 108912, 23834, 16429, 16160, 14562, 18626, 16323, 279572, 327957, 83433, 18173, 404710, 20295, 20296, 20460, 229841, 20299, 18817, 20293, 269582, 17329, 68612	287	1632	18082	2.00746	0.00725045	4.49179e-05	0.00335524
GOTERM_BP_ALL	GO:0051174~regulation of phosphorus metabolic process	52	16.3009	1.83638e-06	15945, 16906, 12768, 74748, 20306, 20305, 20308, 20307, 18413, 12428, 93695, 16181, 19204, 20302, 12266, 72119, 12021, 66197, 21926, 52033, 56742, 12519, 71878, 81897, 268697, 171285, 19361, 21785, 13605, 170743, 108912, 23834, 16429, 16160, 14562, 18626, 16323, 279572, 327957, 83433, 18173, 404710, 20295, 20296, 20460, 229841, 20299, 18817, 20293, 269582, 17329, 68612	287	1633	18082	2.00623	0.00738059	4.54466e-05	0.00341569
GOTERM_CC_ALL	GO:0005856~cytoskeleton	63	19.7492	1.23871e-07	16580, 100502766, 54141, 71819, 72169, 16906, 14130, 19348, 68743, 218977, 21335, 54392, 16571, 26934, 108907, 72119, 51944, 70218, 56742, 107995, 80986, 21973, 52276, 71878, 70466, 108000, 233406, 268697, 19361, 209334, 236930, 73804, 12649, 74107, 13605, 26570, 23834, 67141, 20419, 11799, 12447, 29870, 105988, 12544, 208628, 70385, 20878, 18005, 20877, 16551, 20460, 229841, 240641, 12189, 54483…	305	2032	19662	1.99869	4.97951e-05	1.91524e-06	0.000172902
GOTERM_BP_ALL	GO:0042127~regulation of cell proliferation	51	15.9875	4.82774e-06	15370, 12477, 21785, 12649, 15945, 224171, 23834, 20419, 14130, 11810, 330122, 11799, 237911, 16160, 30939, 21816, 93695, 12428, 58205, 18413, 16323, 19204, 17381, 19695, 12267, 52679, 547431, 404710, 11846, 14825, 20296, 21926, 21857, 76905, 21942, 240641, 12189, 20311, 18392, 12316, 20293, 13051, 107995, 12519, 55985, 108000, 233406, 17329, 12534, 268697, 171285	287	1642	18082	1.95687	0.0192867	0.000109405	0.00897941
GOTERM_BP_ALL	GO:0010647~positive regulation of cell communication	46	14.4201	1.91705e-05	21785, 15945, 170743, 13605, 80861, 16906, 12768, 12235, 20306, 20305, 80885, 16160, 20308, 20307, 14562, 58185, 93695, 18413, 16181, 16323, 23795, 20302, 54123, 58203, 327957, 12266, 83433, 404710, 20612, 20295, 20296, 21926, 20299, 76905, 20311, 57913, 12316, 13051, 20293, 56620, 17084, 81897, 17329, 234311, 171285, 218581	287	1490	18082	1.94507	0.07442	0.000375341	0.035652
GOTERM_BP_ALL	GO:0016477~cell migration	37	11.5987	0.000160068	15370, 230098, 15945, 14131, 12768, 74748, 12642, 20306, 330122, 20305, 16160, 20308, 68743, 20307, 20750, 93695, 16181, 19204, 17381, 20302, 16409, 12267, 20295, 14825, 20296, 21926, 21857, 20299, 240641, 20311, 12316, 13051, 20293, 55985, 71878, 17329, 218581	287	1199	18082	1.94423	0.47574	0.00249984	0.297315
GOTERM_BP_ALL	GO:0023056~positive regulation of signaling	46	14.4201	2.14951e-05	21785, 15945, 170743, 13605, 80861, 16906, 12768, 12235, 20306, 20305, 80885, 16160, 20308, 20307, 14562, 58185, 93695, 18413, 16181, 16323, 23795, 20302, 54123, 58203, 327957, 12266, 83433, 404710, 20612, 20295, 20296, 21926, 20299, 76905, 20311, 57913, 12316, 13051, 20293, 56620, 17084, 81897, 17329, 234311, 171285, 218581	287	1497	18082	1.93598	0.0830589	0.000418811	0.0399742
GOTERM_BP_ALL	GO:0050790~regulation of catalytic activity	50	15.674	1.45882e-05	16906, 74748, 20306, 20305, 246727, 20308, 20307, 12428, 16181, 19204, 20302, 26934, 72119, 66197, 21926, 56742, 107995, 55985, 81897, 15370, 208084, 72107, 13605, 23834, 16427, 67141, 11799, 50778, 16160, 26388, 18173, 404710, 11847, 18005, 20877, 20295, 20296, 20460, 21857, 20299, 229841, 54483, 57913, 18817, 20293, 12047, 54153, 19734, 269582, 68612	287	1662	18082	1.89541	0.0571511	0.000292739	0.0271312
GOTERM_MF_ALL	GO:0005524~ATP binding	44	13.7931	7.0664e-05	16580, 19361, 208084, 100502766, 236930, 73804, 12649, 77782, 12236, 71819, 80861, 23834, 12235, 17218, 60530, 237911, 246728, 246727, 19348, 231655, 17219, 22137, 23962, 17345, 16571, 15201, 67196, 18005, 20878, 20877, 21877, 16551, 229841, 52033, 16513, 70218, 240641, 18392, 18817, 21973, 68612, 17279, 12534, 234311	272	1507	17446	1.87269	0.0453666	0.00289754	0.105609
GOTERM_BP_ALL	GO:0048583~regulation of response to stimulus	98	30.721	2.13599e-10	12475, 12477, 219131, 12259, 77782, 15945, 75317, 14131, 12768, 16906, 74748, 14130, 330122, 20306, 60530, 20305, 22361, 20308, 20307, 13040, 93695, 18413, 16181, 23795, 19204, 19695, 20302, 12267, 22036, 12266, 15957, 15201, 435653, 14825, 21926, 52033, 16178, 13051, 56743, 228801, 12260, 71878, 55985, 108000, 56644, 81897, 171285, 12262, 19361, 230098, 21785, 12649, 170743, 13605, 80861, 12235,…	287	3327	18082	1.85583	8.61657e-07	1.1644e-08	3.97302e-07
GOTERM_MF_ALL	GO:0032559~adenyl ribonucleotide binding	44	13.7931	0.000129484	16580, 19361, 208084, 100502766, 236930, 73804, 12649, 77782, 12236, 71819, 80861, 23834, 12235, 17218, 60530, 237911, 246728, 246727, 19348, 231655, 17219, 22137, 23962, 17345, 16571, 15201, 67196, 18005, 20878, 20877, 21877, 16551, 229841, 52033, 16513, 70218, 240641, 18392, 18817, 21973, 68612, 17279, 12534, 234311	272	1548	17446	1.82309	0.0815582	0.00471533	0.193438
GOTERM_MF_ALL	GO:0030554~adenyl nucleotide binding	44	13.7931	0.000145179	16580, 19361, 208084, 100502766, 236930, 73804, 12649, 77782, 12236, 71819, 80861, 23834, 12235, 17218, 60530, 237911, 246728, 246727, 19348, 231655, 17219, 22137, 23962, 17345, 16571, 15201, 67196, 18005, 20878, 20877, 21877, 16551, 229841, 52033, 16513, 70218, 240641, 18392, 18817, 21973, 68612, 17279, 12534, 234311	272	1556	17446	1.81372	0.0909814	0.00500793	0.216861
GOTERM_BP_ALL	GO:0032268~regulation of cellular protein metabolic process	66	20.6897	1.71605e-06	12768, 16906, 20306, 74016, 20305, 20308, 20307, 93695, 12428, 18413, 16181, 19204, 20302, 12266, 72119, 53422, 21926, 66197, 52033, 16178, 107995, 56742, 71878, 12519, 81897, 268697, 171285, 330890, 19361, 15370, 21785, 12649, 13605, 170743, 108912, 23834, 16427, 67141, 16429, 11799, 16160, 26388, 14562, 18626, 16323, 279572, 18140, 327957, 83433, 18173, 404710, 20878, 20295, 20296, 20460, 21857…	287	2298	18082	1.8095	0.00689864	4.29962e-05	0.00319187
GOTERM_MF_ALL	GO:0097367~carbohydrate derivative binding	64	20.0627	2.64366e-06	16580, 12475, 100502766, 77782, 15945, 71819, 17218, 20306, 60530, 22361, 80885, 237911, 246728, 246727, 19348, 17219, 13040, 20307, 93695, 22137, 23962, 19204, 23795, 17345, 16409, 16571, 15201, 21877, 52033, 70218, 18392, 17857, 17858, 21822, 21973, 55985, 19361, 208084, 236930, 12649, 73804, 12236, 80861, 23834, 16427, 12235, 231655, 83433, 15366, 67196, 20878, 18005, 13038, 20877, 16551, 2029…	272	2276	17446	1.80358	0.00173538	0.000157886	0.00395289
GOTERM_BP_ALL	GO:0016310~phosphorylation	59	18.4953	8.68648e-06	12768, 16906, 74748, 20306, 20305, 20308, 20307, 93695, 18413, 12428, 22137, 16181, 20302, 12266, 72119, 21877, 66197, 21926, 52033, 56742, 71878, 12519, 81897, 268697, 171285, 19361, 21785, 12649, 12236, 13605, 170743, 23834, 16429, 12235, 11799, 12447, 16160, 14562, 18626, 16323, 279572, 327957, 83433, 18173, 404710, 20878, 18005, 20877, 20295, 20296, 20460, 229841, 20299, 18817, 20293, 269582,…	287	2063	18082	1.80184	0.0344346	0.000185387	0.016156
GOTERM_MF_ALL	GO:0044877~macromolecular complex binding	42	13.1661	0.000258585	19361, 26909, 77782, 20288, 14131, 23834, 67849, 18973, 14130, 11810, 17218, 17386, 237911, 234396, 12447, 30939, 13040, 116810, 93695, 18626, 18140, 12544, 15201, 53422, 67196, 70385, 13038, 68298, 16551, 66197, 229841, 77011, 12189, 18392, 18817, 107995, 14129, 21973, 269582, 12534, 268697, 26886	272	1498	17446	1.79831	0.156261	0.00736028	0.385956
GOTERM_BP_ALL	GO:1902531~regulation of intracellular signal transduction	44	13.7931	0.000212295	230098, 21785, 15945, 170743, 13605, 80861, 16906, 12768, 12235, 20306, 20305, 60530, 22361, 16160, 20308, 20307, 14562, 93695, 18413, 18626, 16181, 16323, 20302, 414084, 279572, 327957, 12266, 83433, 15201, 404710, 20295, 20296, 21926, 20299, 52033, 20311, 20293, 54153, 56620, 71878, 81897, 17329, 234311, 171285	287	1552	18082	1.78618	0.57535	0.00323902	0.394141
GOTERM_BP_ALL	GO:0048522~positive regulation of cellular process	135	42.3197	1.10701e-13	12475, 12477, 15945, 224171, 71819, 16906, 20306, 330122, 20305, 17386, 381101, 20308, 13040, 20307, 108961, 93695, 18413, 19204, 23795, 19695, 20302, 17381, 14825, 12021, 23845, 13051, 56742, 21973, 12519, 108000, 233406, 171285, 209334, 21785, 13605, 80861, 108912, 23834, 67849, 67141, 12235, 234396, 16160, 21816, 14562, 58185, 58205, 58203, 327957, 67052, 547431, 18173, 18005, 20878, 11846, 20…	287	4808	18082	1.76902	4.4652e-10	1.20681e-11	2.05891e-10
GOTERM_BP_ALL	GO:0051704~multi-organism process	67	21.0031	3.33889e-06	12475, 15945, 224171, 74748, 14130, 330122, 16819, 237911, 246728, 246727, 23962, 19204, 20302, 19695, 26934, 15957, 53422, 14825, 21926, 17857, 17858, 13051, 21822, 21973, 55985, 12519, 56644, 81897, 268697, 171285, 330890, 170743, 80861, 67141, 16429, 11810, 76933, 66107, 16160, 231655, 58185, 16323, 414084, 279572, 15484, 58203, 240913, 17474, 83433, 18173, 21949, 20878, 11846, 20296, 21857, 2…	287	2393	18082	1.76399	0.0133788	7.87636e-05	0.00621029
GOTERM_BP_ALL	GO:0070887~cellular response to chemical stimulus	72	22.5705	1.97761e-06	12475, 15945, 20288, 14131, 12768, 16906, 74748, 330122, 16819, 20306, 20305, 22361, 237911, 20308, 13040, 20307, 12428, 18413, 16181, 23795, 19204, 20302, 16409, 12267, 22036, 23844, 15957, 14825, 13349, 21926, 16178, 13051, 21822, 55985, 12519, 81897, 268697, 171285, 19361, 15370, 21785, 13605, 23834, 20419, 11810, 12642, 16160, 26388, 14562, 20750, 18626, 16323, 54123, 414084, 58203, 64008, 83…	287	2607	18082	1.74003	0.00794594	4.83484e-05	0.00367837
GOTERM_BP_ALL	GO:0071310~cellular response to organic substance	58	18.1818	3.07504e-05	12475, 15945, 20288, 12768, 16819, 20306, 330122, 20305, 20308, 13040, 20307, 12428, 18413, 16181, 19204, 23795, 20302, 22036, 15957, 14825, 13349, 21926, 16178, 13051, 21822, 55985, 12519, 81897, 268697, 171285, 19361, 15370, 21785, 23834, 20419, 11810, 16160, 26388, 14562, 18626, 16323, 54123, 414084, 58203, 64008, 83433, 404710, 11846, 20295, 20296, 20299, 76905, 20311, 12189, 20293, 74041, 17…	287	2103	18082	1.73761	0.116663	0.00056887	0.0571815
GOTERM_BP_ALL	GO:0006996~organelle organization	99	31.0345	9.7001e-09	100502766, 71819, 74748, 20306, 237911, 68743, 67629, 19348, 17219, 18413, 22137, 20302, 217653, 54392, 66977, 15201, 51944, 68298, 68014, 56742, 21973, 233406, 209334, 208084, 73804, 74107, 12236, 108912, 23834, 67849, 67141, 12235, 234396, 30939, 67052, 70385, 20878, 18005, 20877, 12044, 13038, 16551, 20460, 71804, 240641, 12189, 237436, 66468, 12047, 12045, 68612, 26886, 16580, 66929, 54141, 7…	287	3620	18082	1.72302	3.91294e-05	3.83629e-07	1.80426e-05
GOTERM_BP_ALL	GO:0007166~cell surface receptor signaling pathway	62	19.4357	2.17615e-05	12475, 12477, 23890, 15945, 14131, 12768, 14130, 382045, 330122, 16819, 20306, 20305, 20308, 20307, 18413, 16181, 23795, 20302, 16409, 12267, 22036, 14825, 13349, 21926, 16178, 13051, 56743, 55985, 56644, 21785, 242939, 20419, 13733, 12447, 16160, 14562, 16323, 54123, 58203, 17474, 83433, 547431, 20612, 12044, 20295, 20296, 20460, 20299, 76905, 21942, 20311, 12189, 57913, 12316, 12047, 20293, 120…	287	2278	18082	1.71476	0.0840438	0.000419944	0.0404695
GOTERM_BP_ALL	GO:0048518~positive regulation of biological process	144	45.1411	1.28573e-13	12475, 12477, 15945, 224171, 71819, 16906, 20306, 330122, 20305, 17386, 381101, 20308, 13040, 20307, 108961, 93695, 18413, 19204, 23795, 19695, 20302, 17381, 14825, 12021, 23845, 13051, 56742, 56743, 21973, 228801, 12519, 108000, 56644, 233406, 171285, 209334, 21785, 13605, 108912, 80861, 23834, 67849, 67141, 12235, 234396, 16160, 21816, 14562, 20750, 58185, 58205, 414084, 279572, 58203, 327957, …	287	5311	18082	1.70825	5.18626e-10	1.32981e-11	2.39131e-10
GOTERM_BP_ALL	GO:0051246~regulation of protein metabolic process	67	21.0031	1.15011e-05	14131, 12768, 16906, 20306, 74016, 20305, 20308, 20307, 93695, 12428, 18413, 16181, 19204, 20302, 12266, 72119, 53422, 21926, 66197, 52033, 16178, 107995, 56742, 71878, 12519, 81897, 268697, 171285, 330890, 19361, 15370, 21785, 12649, 13605, 170743, 108912, 23834, 16427, 67141, 16429, 11799, 16160, 26388, 14562, 18626, 16323, 279572, 18140, 327957, 83433, 18173, 404710, 20878, 20295, 20296, 20460…	287	2483	18082	1.70005	0.045336	0.000234295	0.0213904
GOTERM_BP_ALL	GO:0031325~positive regulation of cellular metabolic process	73	22.884	8.71158e-06	15118, 15945, 14131, 12768, 16906, 20306, 74016, 20305, 622408, 20308, 108961, 20307, 116810, 93695, 12428, 18413, 16181, 19204, 20302, 12267, 12266, 72119, 14825, 21926, 66197, 107995, 56742, 80986, 21973, 12519, 81897, 268697, 171285, 19361, 15370, 72107, 21785, 12649, 13605, 170743, 108912, 23834, 20728, 16429, 11810, 16160, 14562, 18626, 16323, 54123, 18140, 327957, 52679, 83433, 18173, 40471…	287	2769	18082	1.66098	0.0345323	0.000184944	0.0162027
GOTERM_BP_ALL	GO:0009966~regulation of signal transduction	64	20.0627	6.60559e-05	15945, 16906, 12768, 20306, 60530, 20305, 22361, 20308, 20307, 93695, 18413, 16181, 23795, 20302, 22036, 12266, 15201, 21926, 52033, 16178, 13051, 228801, 71878, 81897, 171285, 230098, 21785, 13605, 170743, 80861, 12235, 11799, 50778, 16160, 14562, 58185, 18626, 16323, 54123, 414084, 279572, 58203, 327957, 83433, 547431, 404710, 20612, 20295, 20296, 21857, 20299, 76905, 20311, 12189, 57913, 12316…	287	2468	18082	1.6338	0.233927	0.00113331	0.122795
GOTERM_BP_ALL	GO:0051128~regulation of cellular component organization	62	19.4357	9.95271e-05	15118, 16580, 12475, 100502766, 15945, 14131, 14130, 16819, 20306, 74016, 381101, 20307, 18413, 22137, 23795, 21335, 20302, 17345, 12266, 108907, 21926, 107995, 56742, 80986, 55985, 268697, 209334, 208084, 12649, 12236, 23834, 67849, 67141, 12235, 11810, 11799, 105988, 30939, 20750, 16323, 12544, 18140, 83433, 67052, 18173, 18005, 13038, 20877, 16551, 20296, 20460, 229841, 240641, 20311, 12189, 5…	287	2399	18082	1.62827	0.330693	0.00163748	0.184962
GOTERM_BP_ALL	GO:0006796~phosphate-containing compound metabolic process	74	23.1975	1.5822e-05	15945, 12768, 16906, 74748, 20306, 60530, 20305, 381101, 246728, 246727, 20308, 20307, 93695, 12428, 18413, 22137, 23962, 16181, 19204, 20302, 12266, 72119, 56857, 21877, 12021, 21926, 66197, 52033, 72391, 56742, 71878, 12519, 81897, 20135, 268697, 171285, 19361, 21785, 12649, 12236, 13605, 170743, 108912, 23834, 320685, 16429, 12235, 11799, 12447, 16160, 14562, 18626, 16323, 279572, 327957, 8343…	287	2869	18082	1.62505	0.0618321	0.000315922	0.0294254
GOTERM_BP_ALL	GO:0010604~positive regulation of macromolecule metabolic process	72	22.5705	2.25657e-05	15118, 14131, 12768, 16906, 16819, 20306, 74016, 20305, 622408, 20308, 108961, 20307, 116810, 93695, 12428, 18413, 16181, 19204, 23795, 20302, 12267, 12266, 72119, 21926, 66197, 107995, 56742, 80986, 21973, 12519, 81897, 268697, 171285, 19361, 15370, 72107, 21785, 12649, 13605, 170743, 108912, 23834, 20728, 16429, 11810, 16160, 14562, 18626, 16323, 54123, 18140, 327957, 52679, 83433, 18173, 40471…	287	2794	18082	1.62357	0.0870108	0.000433388	0.0419649
GOTERM_BP_ALL	GO:0006793~phosphorus metabolic process	74	23.1975	1.66069e-05	15945, 12768, 16906, 74748, 20306, 60530, 20305, 381101, 246728, 246727, 20308, 20307, 93695, 12428, 18413, 22137, 23962, 16181, 19204, 20302, 12266, 72119, 56857, 21877, 12021, 21926, 66197, 52033, 72391, 56742, 71878, 12519, 81897, 20135, 268697, 171285, 19361, 21785, 12649, 12236, 13605, 170743, 108912, 23834, 320685, 16429, 12235, 11799, 12447, 16160, 14562, 18626, 16323, 279572, 327957, 8343…	287	2873	18082	1.62278	0.0647979	0.000329959	0.0308849
GOTERM_CC_ALL	GO:0043232~intracellular non-membrane-bounded organelle	102	31.9749	2.73351e-07	100502766, 77782, 66570, 75317, 71819, 72169, 16906, 17218, 68743, 67629, 19348, 17219, 22137, 218977, 217653, 54392, 16409, 66977, 15201, 51944, 68298, 68014, 56742, 21973, 70466, 108000, 233406, 209334, 208084, 73804, 74107, 12236, 13605, 108912, 23834, 67849, 67141, 12235, 29870, 231655, 58185, 67052, 70385, 20878, 18005, 20877, 16551, 20460, 240641, 12189, 54483, 237436, 66468, 234311, 26886,…	305	4096	19662	1.60534	0.000109881	3.78921e-06	0.000381548
GOTERM_CC_ALL	GO:0043228~non-membrane-bounded organelle	102	31.9749	2.73351e-07	100502766, 77782, 66570, 75317, 71819, 72169, 16906, 17218, 68743, 67629, 19348, 17219, 22137, 218977, 217653, 54392, 16409, 66977, 15201, 51944, 68298, 68014, 56742, 21973, 70466, 108000, 233406, 209334, 208084, 73804, 74107, 12236, 13605, 108912, 23834, 67849, 67141, 12235, 29870, 231655, 58185, 67052, 70385, 20878, 18005, 20877, 16551, 20460, 240641, 12189, 54483, 237436, 66468, 234311, 26886,…	305	4096	19662	1.60534	0.000109881	3.78921e-06	0.000381548
GOTERM_BP_ALL	GO:0010033~response to organic substance	75	23.511	2.87517e-05	12475, 15945, 20288, 12768, 14130, 330122, 16819, 20306, 20305, 20308, 13040, 20307, 12428, 18413, 16181, 19204, 23795, 20302, 17345, 22036, 15957, 14825, 13349, 21926, 16178, 17858, 13051, 21822, 55985, 12519, 56644, 81897, 268697, 171285, 19361, 15370, 21785, 26570, 23834, 16427, 20419, 11810, 24110, 66107, 16160, 26388, 14562, 20750, 18626, 16323, 54123, 414084, 15484, 58203, 64008, 83433, 181…	287	2972	18082	1.58993	0.109512	0.000539325	0.0534659
GOTERM_BP_ALL	GO:0009893~positive regulation of metabolic process	75	23.511	4.14038e-05	15118, 15945, 14131, 12768, 16906, 16819, 20306, 74016, 20305, 622408, 20308, 108961, 20307, 116810, 93695, 12428, 18413, 16181, 23795, 19204, 20302, 12267, 12266, 72119, 14825, 21926, 66197, 107995, 56742, 80986, 21973, 12519, 81897, 268697, 171285, 19361, 15370, 72107, 21785, 12649, 170743, 13605, 108912, 23834, 20728, 16429, 11810, 16160, 14562, 18626, 16323, 54123, 18140, 327957, 52679, 83433…	287	3004	18082	1.57299	0.153823	0.000752089	0.0769848
GOTERM_BP_ALL	GO:0010646~regulation of cell communication	68	21.3166	0.000218866	15945, 12768, 16906, 20306, 60530, 20305, 22361, 80885, 20308, 20307, 93695, 18413, 16181, 23795, 20302, 22036, 12266, 15201, 21926, 52033, 16178, 13051, 107995, 228801, 71878, 81897, 171285, 435145, 230098, 21785, 13605, 170743, 80861, 12235, 11799, 50778, 16160, 14562, 58185, 18626, 16323, 54123, 414084, 279572, 58203, 327957, 83433, 547431, 404710, 20612, 20295, 20296, 21857, 20299, 76905, 165…	287	2785	18082	1.53833	0.58646	0.00332654	0.406317
GOTERM_CC_ALL	GO:0031981~nuclear lumen	74	23.1975	0.000162904	26909, 54141, 66929, 75317, 71819, 72169, 16906, 18973, 17218, 74016, 60530, 246727, 67629, 68743, 17219, 12428, 19204, 17345, 217653, 16571, 21426, 26934, 22036, 108907, 72119, 53422, 68298, 12021, 18392, 107995, 52276, 21973, 108000, 56644, 233406, 268697, 330890, 76131, 19361, 208084, 72107, 236930, 12649, 12236, 108912, 23834, 67849, 67141, 15061, 12235, 71988, 11799, 70024, 12447, 231655, 18…	305	3139	19662	1.51974	0.0633941	0.00181759	0.227144
GOTERM_BP_ALL	GO:0048523~negative regulation of cellular process	106	33.2288	2.05929e-06	12477, 100502766, 77782, 75317, 15945, 72169, 74748, 237911, 20308, 108961, 93695, 18413, 22137, 23795, 20302, 19695, 15201, 12021, 23845, 68014, 52033, 13051, 56742, 21973, 228801, 108000, 171285, 209334, 208084, 21785, 12236, 80861, 67141, 12235, 234396, 16160, 30939, 231655, 14562, 58205, 58185, 20750, 414084, 67052, 547431, 20878, 18005, 20877, 12044, 20460, 12189, 54483, 54153, 12047, 74041,…	287	4417	18082	1.51197	0.00827278	4.97424e-05	0.0038303
GOTERM_BP_ALL	GO:0048519~negative regulation of biological process	113	35.4232	1.17326e-06	12477, 100502766, 77782, 15945, 75317, 72169, 74748, 237911, 20308, 108961, 93695, 18413, 22137, 23795, 20302, 19695, 15201, 12021, 23845, 68014, 52033, 13051, 56742, 21973, 228801, 108000, 171285, 209334, 208084, 21785, 12236, 80861, 67141, 12235, 234396, 16160, 30939, 231655, 14562, 58205, 58185, 20750, 414084, 67052, 547431, 18173, 11847, 20878, 18005, 20877, 12044, 20460, 54483, 12189, 54153,…	287	4757	18082	1.49661	0.00472176	3.09338e-05	0.0021823
GOTERM_BP_ALL	GO:0016043~cellular component organization	133	41.6928	8.34411e-07	12475, 100502766, 77782, 15945, 71819, 71893, 74748, 20306, 17386, 237911, 381101, 19348, 67629, 68743, 17219, 13040, 20307, 18413, 22137, 23795, 20302, 17381, 217653, 54392, 66977, 15201, 51944, 68298, 68014, 56742, 21973, 233406, 209334, 208084, 73804, 74107, 13605, 12236, 108912, 23834, 67849, 67141, 12235, 234396, 30939, 20750, 64008, 67052, 18173, 70385, 18005, 20878, 11846, 20877, 12044, 13…	287	5872	18082	1.42702	0.00336035	2.25904e-05	0.00155203
GOTERM_MF_ALL	GO:0005515~protein binding	176	55.1724	2.28648e-10	100502766, 15945, 224171, 71819, 72169, 16906, 74748, 71893, 20306, 330122, 20305, 17386, 381101, 19348, 20308, 68743, 17219, 13040, 20307, 108961, 93695, 18413, 22137, 19204, 23795, 20302, 74152, 217653, 16409, 21426, 15957, 51944, 14825, 68298, 13349, 12021, 23845, 13051, 56742, 56743, 21973, 12519, 108000, 233406, 171285, 208084, 21785, 73804, 74107, 13605, 12236, 67849, 23834, 67141, 16160, 3…	272	7972	17446	1.41603	1.50222e-07	3.00443e-08	3.41888e-07
GOTERM_BP_ALL	GO:0051179~localization	124	38.8715	1.26645e-05	12475, 100502766, 15945, 117167, 71819, 72169, 71898, 74748, 20306, 330122, 20305, 17386, 19348, 68743, 20308, 20307, 13040, 93695, 18413, 22137, 19204, 23795, 20302, 17381, 74152, 16409, 23844, 214922, 17167, 56857, 14825, 12021, 23845, 13051, 56742, 56743, 108000, 56644, 171285, 21785, 23985, 73804, 74107, 223672, 13605, 12236, 67849, 30943, 234396, 16160, 58185, 20750, 64008, 18405, 67052, 547…	287	5623	18082	1.38937	0.0498059	0.000256696	0.0235539
GOTERM_BP_ALL	GO:0071840~cellular component organization or biogenesis	133	41.6928	4.30447e-06	12475, 100502766, 77782, 15945, 71819, 71893, 74748, 20306, 17386, 237911, 381101, 19348, 67629, 68743, 17219, 13040, 20307, 18413, 22137, 23795, 20302, 17381, 217653, 54392, 66977, 15201, 51944, 68298, 68014, 56742, 21973, 233406, 209334, 208084, 73804, 74107, 13605, 12236, 108912, 23834, 67849, 67141, 12235, 234396, 30939, 20750, 64008, 67052, 18173, 70385, 18005, 20878, 11846, 20877, 12044, 13…	287	6037	18082	1.38802	0.0172144	9.92194e-05	0.00800618
GOTERM_BP_ALL	GO:0050896~response to stimulus	185	57.9937	2.26866e-07	17312, 12475, 26909, 12477, 228482, 77782, 15945, 75317, 16906, 74748, 382045, 20306, 330122, 14788, 20305, 237911, 20308, 13040, 20307, 93695, 18413, 23795, 19204, 19695, 20302, 17381, 16409, 21426, 23844, 15957, 15201, 17167, 14825, 13349, 12021, 23845, 52033, 13051, 21822, 56743, 21973, 228801, 12519, 108000, 56644, 171285, 209334, 208084, 21785, 242939, 13605, 80861, 67849, 23834, 12235, 1373…	287	8942	18082	1.30347	0.00091476	7.09438e-06	0.00042198
GOTERM_BP_ALL	GO:0051716~cellular response to stimulus	147	46.0815	0.000104719	12475, 26909, 12477, 228482, 77782, 15945, 75317, 16906, 74748, 382045, 20306, 330122, 20305, 14788, 237911, 20308, 13040, 20307, 93695, 18413, 19204, 23795, 19695, 20302, 16409, 21426, 23844, 15957, 15201, 14825, 13349, 12021, 52033, 13051, 21822, 56743, 21973, 228801, 12519, 56644, 171285, 209334, 208084, 21785, 242939, 13605, 80861, 23834, 67849, 12235, 13733, 234396, 16160, 30939, 14562, 2075…	287	7253	18082	1.27692	0.344567	0.00171584	0.194602
GOTERM_BP_ALL	GO:0044763~single-organism cellular process	238	74.6082	1.01234e-07	12475, 26909, 12477, 15945, 117167, 16906, 71893, 14788, 17386, 381101, 19348, 22137, 19204, 23795, 17381, 74152, 54392, 217653, 16409, 15201, 68298, 12021, 68014, 52033, 56742, 56743, 228801, 56644, 233406, 73804, 13605, 12236, 80861, 67141, 320685, 12235, 13733, 234396, 21816, 14562, 20750, 58205, 279572, 58203, 17474, 327957, 67052, 547431, 11847, 12044, 11846, 20460, 76905, 240641, 12047, 740…	287	12536	18082	1.19614	0.000408293	3.37501e-06	0.000188299
GOTERM_BP_ALL	GO:0050789~regulation of biological process	212	66.4577	5.49251e-05	12475, 12477, 77782, 15945, 75317, 224171, 72169, 16906, 14788, 17386, 381101, 22137, 19204, 23795, 17381, 16409, 21426, 15957, 15201, 12021, 68014, 52033, 56742, 56743, 228801, 56644, 233406, 73804, 13605, 12236, 80861, 67141, 12235, 13733, 234396, 21816, 14562, 20750, 58205, 279572, 58203, 17474, 327957, 67052, 547431, 11847, 11846, 12044, 20460, 76905, 240641, 54483, 12047, 74041, 12045, 56620…	287	11372	18082	1.17453	0.198743	0.000958734	0.102114
GOTERM_BP_ALL	GO:0050794~regulation of cellular process	202	63.3229	0.000203268	12475, 12477, 77782, 75317, 15945, 224171, 72169, 16906, 14788, 17386, 381101, 22137, 19204, 23795, 17381, 16409, 21426, 15201, 15957, 12021, 68014, 52033, 56742, 56743, 228801, 56644, 233406, 73804, 13605, 12236, 80861, 67141, 12235, 13733, 234396, 21816, 14562, 20750, 58205, 279572, 58203, 17474, 327957, 67052, 547431, 11846, 12044, 20460, 76905, 240641, 54483, 12047, 74041, 12045, 56620, 19734…	287	10870	18082	1.17081	0.559598	0.00311327	0.377412
GOTERM_BP_ALL	GO:0044699~single-organism process	256	80.2508	2.6036e-07	12475, 26909, 12477, 77782, 15945, 117167, 224171, 71898, 16906, 71893, 14788, 17386, 381101, 19348, 22137, 19204, 23795, 17381, 74152, 54392, 217653, 16409, 15201, 68298, 12021, 68014, 52033, 56742, 56743, 228801, 56644, 233406, 73804, 13605, 12236, 80861, 67141, 320685, 12235, 13733, 234396, 21816, 14562, 58205, 20750, 279572, 58203, 17474, 327957, 67052, 547431, 11847, 12044, 11846, 20460, 769…	287	14030	18082	1.1496	0.00104974	7.95673e-06	0.000484279
GOTERM_MF_ALL	GO:0005488~binding	241	75.5486	3.07225e-06	12475, 26909, 77782, 15945, 117167, 75317, 224171, 72169, 71898, 16906, 71893, 78767, 17386, 381101, 19348, 22137, 19204, 23795, 17381, 74152, 217653, 16409, 21426, 15957, 15201, 12489, 68298, 12021, 52033, 56742, 93726, 21822, 56743, 228801, 56644, 233406, 73804, 13605, 12236, 80861, 67141, 320685, 12235, 13733, 234396, 21816, 14562, 20750, 58205, 279572, 58203, 240913, 17474, 327957, 67052, 547…	272	13572	17446	1.13894	0.00201644	0.000155255	0.00459372

## Sheet: mock.0vsmock.PR8.2
Category	Term	Count	X.	PValue	Genes	List.Total	Pop.Hits	Pop.Total	Fold.Enrichment	Bonferroni	Benjamini	FDR
GOTERM_BP_ALL	GO:0032661~regulation of interleukin-18 production	4	1.27389	3.59008e-05	257632, 24088, 81897, 21926	281	5	18082	51.479	0.154025	0.000447132	0.0677915
GOTERM_BP_ALL	GO:0045354~regulation of interferon-alpha biosynthetic process	4	1.27389	3.59008e-05	142980, 64685, 170743, 81897	281	5	18082	51.479	0.154025	0.000447132	0.0677915
GOTERM_BP_ALL	GO:0045349~interferon-alpha biosynthetic process	4	1.27389	3.59008e-05	142980, 64685, 170743, 81897	281	5	18082	51.479	0.154025	0.000447132	0.0677915
GOTERM_BP_ALL	GO:0032621~interleukin-18 production	5	1.59236	1.89893e-06	229898, 257632, 24088, 81897, 21926	281	7	18082	45.9634	0.00880812	2.9198e-05	0.00358684
GOTERM_BP_ALL	GO:2000501~regulation of natural killer cell chemotaxis	6	1.91083	1.02901e-07	20306, 16963, 20293, 27007, 20296, 20302	281	9	18082	42.8992	0.000479303	2.13074e-06	0.000194371
GOTERM_BP_ALL	GO:0035747~natural killer cell chemotaxis	6	1.91083	1.02901e-07	20306, 16963, 20293, 27007, 20296, 20302	281	9	18082	42.8992	0.000479303	2.13074e-06	0.000194371
GOTERM_BP_ALL	GO:0002730~regulation of dendritic cell cytokine production	5	1.59236	3.75155e-06	142980, 257632, 24088, 81897, 69550	281	8	18082	40.218	0.0173266	5.49623e-05	0.00708608
GOTERM_BP_ALL	GO:1900016~negative regulation of cytokine production involved in inflammatory response	4	1.27389	0.000122787	16178, 54483, 11815, 230738	281	7	18082	36.7707	0.435661	0.0013776	0.231678
GOTERM_BP_ALL	GO:2000402~negative regulation of lymphocyte migration	4	1.27389	0.000122787	11815, 20293, 27007, 20296	281	7	18082	36.7707	0.435661	0.0013776	0.231678
GOTERM_BP_ALL	GO:0045080~positive regulation of chemokine biosynthetic process	5	1.59236	6.67046e-06	17874, 142980, 16176, 15978, 21926	281	9	18082	35.7493	0.0305998	9.36034e-05	0.0125991
GOTERM_BP_ALL	GO:0060333~interferon-gamma-mediated signaling pathway	5	1.59236	1.0982e-05	20846, 434341, 64685, 16362, 15458	281	10	18082	32.1744	0.0498784	0.000150034	0.0207419
GOTERM_MF_ALL	GO:0045236~CXCR chemokine receptor binding	7	2.2293	4.36733e-08	20310, 330122, 20311, 15945, 55985, 14825, 17329	281	14	17446	31.0427	2.98284e-05	3.31431e-06	6.56452e-05
GOTERM_BP_ALL	GO:0045351~type I interferon biosynthetic process	6	1.91083	9.98862e-07	17874, 142980, 64685, 170743, 81897, 54123	281	13	18082	29.6994	0.00464289	1.63861e-05	0.00188674
GOTERM_MF_ALL	GO:0001730~2'-5'-oligoadenylate synthetase activity	5	1.59236	1.96107e-05	246728, 246727, 231655, 23962, 23961	281	11	17446	28.2206	0.013305	0.00133853	0.0294728
GOTERM_BP_ALL	GO:0042033~chemokine biosynthetic process	5	1.59236	2.52595e-05	17874, 142980, 16176, 15978, 21926	281	12	18082	26.812	0.111024	0.000322374	0.0477021
GOTERM_BP_ALL	GO:0045073~regulation of chemokine biosynthetic process	5	1.59236	2.52595e-05	17874, 142980, 16176, 15978, 21926	281	12	18082	26.812	0.111024	0.000322374	0.0477021
GOTERM_BP_ALL	GO:0051770~positive regulation of nitric-oxide synthase biosynthetic process	7	2.2293	2.07497e-07	20846, 59027, 20297, 20296, 257632, 24088, 81897	281	18	18082	25.0245	0.000966262	4.04488e-06	0.000391942
GOTERM_BP_ALL	GO:0032727~positive regulation of interferon-alpha production	6	1.91083	3.26314e-06	142980, 230073, 71586, 170743, 81897, 54123	281	16	18082	24.1308	0.015088	4.82623e-05	0.00616359
GOTERM_BP_ALL	GO:0032647~regulation of interferon-alpha production	7	2.2293	2.99336e-07	142980, 64685, 230073, 71586, 170743, 81897, 54123	281	19	18082	23.7074	0.00139363	5.55618e-06	0.000565415
GOTERM_BP_ALL	GO:0042346~positive regulation of NF-kappaB import into nucleus	8	2.54777	2.76904e-08	142980, 16176, 170743, 24047, 19225, 24088, 81897, 21926	281	22	18082	23.3995	0.000129001	6.51563e-07	5.23045e-05
GOTERM_MF_ALL	GO:0008009~chemokine activity	18	5.73248	5.05786e-19	16963, 15945, 20297, 20296, 14825, 24047, 20299, 20306, 20310, 330122, 20311, 20293, 20308, 20292, 20307, 55985, 20302, 17329	281	48	17446	23.282	3.45452e-16	1.72726e-16	7.60246e-16
GOTERM_BP_ALL	GO:0050755~chemokine metabolic process	5	1.59236	4.98452e-05	17874, 142980, 16176, 15978, 21926	281	14	18082	22.9817	0.20724	0.000599909	0.0941109
GOTERM_BP_ALL	GO:0002755~MyD88-dependent toll-like receptor signaling pathway	6	1.91083	4.56439e-06	17874, 170743, 19695, 24088, 279572, 81897	281	17	18082	22.7113	0.021041	6.60399e-05	0.00862135
GOTERM_BP_ALL	GO:0042508~tyrosine phosphorylation of Stat1 protein	6	1.91083	4.56439e-06	12703, 12702, 16362, 15978, 15458, 18413	281	17	18082	22.7113	0.021041	6.60399e-05	0.00862135
GOTERM_BP_ALL	GO:0042510~regulation of tyrosine phosphorylation of Stat1 protein	6	1.91083	4.56439e-06	12703, 12702, 16160, 16362, 15978, 15458	281	17	18082	22.7113	0.021041	6.60399e-05	0.00862135
GOTERM_BP_ALL	GO:0044146~negative regulation of growth of symbiont involved in interaction with host	7	2.2293	4.22083e-07	17874, 16160, 15978, 16803, 257632, 24088, 21926	281	20	18082	22.5221	0.00196455	7.50564e-06	0.000797272
GOTERM_BP_ALL	GO:0032607~interferon-alpha production	7	2.2293	4.22083e-07	142980, 64685, 230073, 71586, 170743, 81897, 54123	281	20	18082	22.5221	0.00196455	7.50564e-06	0.000797272
GOTERM_BP_ALL	GO:0044130~negative regulation of growth of symbiont in host	7	2.2293	4.22083e-07	17874, 16160, 15978, 16803, 257632, 24088, 21926	281	20	18082	22.5221	0.00196455	7.50564e-06	0.000797272
GOTERM_BP_ALL	GO:1901623~regulation of lymphocyte chemotaxis	9	2.86624	3.67055e-09	20306, 16963, 20293, 16859, 27007, 15945, 55985, 20296, 20302	281	26	18082	22.2746	1.7101e-05	9.88503e-08	6.93333e-06
GOTERM_BP_ALL	GO:0070098~chemokine-mediated signaling pathway	21	6.6879	1.58607e-21	64095, 16963, 15945, 20297, 24047, 20296, 14825, 12768, 13349, 20299, 20306, 20310, 330122, 20311, 20293, 20308, 20292, 20307, 55985, 20302, 17329	281	62	18082	21.7955	7.38949e-18	1.80231e-19	2.99593e-18
GOTERM_BP_ALL	GO:0071360~cellular response to exogenous dsRNA	5	1.59236	6.71445e-05	72512, 12265, 142980, 15957, 214763	281	15	18082	21.4496	0.268631	0.000785713	0.126753
GOTERM_BP_ALL	GO:0044144~modulation of growth of symbiont involved in interaction with host	7	2.2293	5.83263e-07	17874, 16160, 15978, 16803, 257632, 24088, 21926	281	21	18082	21.4496	0.00271373	1.00273e-05	0.00110172
GOTERM_BP_ALL	GO:0044126~regulation of growth of symbiont in host	7	2.2293	5.83263e-07	17874, 16160, 15978, 16803, 257632, 24088, 21926	281	21	18082	21.4496	0.00271373	1.00273e-05	0.00110172
GOTERM_BP_ALL	GO:0071357~cellular response to type I interferon	7	2.2293	5.83263e-07	20846, 20847, 15957, 434341, 56417, 54123, 58203	281	21	18082	21.4496	0.00271373	1.00273e-05	0.00110172
GOTERM_BP_ALL	GO:0071346~cellular response to interferon-gamma	25	7.96178	4.85913e-25	236573, 12265, 142980, 229900, 16963, 434341, 229898, 20297, 17869, 15458, 20296, 24047, 55932, 20299, 20306, 20846, 16160, 16161, 20293, 64685, 20308, 20292, 16362, 20307, 20302	281	78	18082	20.6246	2.26387e-21	7.80645e-23	9.17844e-22
GOTERM_BP_ALL	GO:0050706~regulation of interleukin-1 beta secretion	8	2.54777	7.50033e-08	12363, 12362, 15978, 18854, 230738, 24047, 257632, 20302	281	25	18082	20.5916	0.000349379	1.59562e-06	0.000141674
GOTERM_BP_ALL	GO:0002534~cytokine production involved in inflammatory response	7	2.2293	7.91603e-07	16178, 54483, 11815, 15930, 229898, 230738, 257632	281	22	18082	20.4746	0.00368129	1.33625e-05	0.00149525
GOTERM_BP_ALL	GO:0042095~interferon-gamma biosynthetic process	5	1.59236	8.84383e-05	142980, 16160, 170743, 81897, 23882	281	16	18082	20.109	0.33771	0.00100942	0.166919
GOTERM_BP_ALL	GO:0034341~response to interferon-gamma	33	10.5096	9.18791e-33	236573, 434341, 229898, 17869, 14528, 20306, 12524, 12703, 16160, 16161, 64685, 20308, 16362, 20307, 20302, 24108, 229900, 142980, 12265, 16963, 15458, 20297, 24047, 20296, 55932, 20299, 54483, 20846, 20293, 21822, 20292, 20821, 69550	281	106	18082	20.0331	4.28065e-29	2.6754e-30	1.73551e-29
GOTERM_BP_ALL	GO:0050704~regulation of interleukin-1 secretion	9	2.86624	9.68598e-09	16178, 12363, 12362, 15978, 18854, 230738, 24047, 257632, 20302	281	29	18082	19.9703	4.51259e-05	2.4932e-07	1.82959e-05
GOTERM_MF_ALL	GO:0048020~CCR chemokine receptor binding	13	4.14013	1.20511e-12	16963, 20297, 24047, 20296, 20299, 20306, 20846, 20293, 20292, 20308, 20307, 55985, 20302	281	41	17446	19.6856	8.23115e-10	1.64623e-10	1.81145e-09
GOTERM_MF_ALL	GO:0042379~chemokine receptor binding	19	6.05096	1.41009e-18	16963, 15945, 20297, 20296, 14825, 24047, 20299, 20306, 20310, 330122, 20311, 20846, 20293, 20308, 20292, 20307, 55985, 20302, 17329	281	60	17446	19.6604	9.63091e-16	2.40773e-16	2.1195e-15
GOTERM_BP_ALL	GO:0051767~nitric-oxide synthase biosynthetic process	7	2.2293	1.05713e-06	20846, 59027, 20297, 20296, 257632, 24088, 81897	281	23	18082	19.5844	0.00491306	1.71011e-05	0.0019968
GOTERM_BP_ALL	GO:0051769~regulation of nitric-oxide synthase biosynthetic process	7	2.2293	1.05713e-06	20846, 59027, 20297, 20296, 257632, 24088, 81897	281	23	18082	19.5844	0.00491306	1.71011e-05	0.0019968
GOTERM_BP_ALL	GO:0032481~positive regulation of type I interferon production	12	3.82166	1.56669e-11	72512, 12475, 17874, 142980, 16362, 230073, 71586, 170743, 80861, 24088, 81897, 54123	281	40	18082	19.3046	7.29921e-08	5.98296e-10	2.95933e-08
GOTERM_BP_ALL	GO:0060337~type I interferon signaling pathway	6	1.91083	1.10084e-05	20846, 20847, 434341, 56417, 54123, 58203	281	20	18082	19.3046	0.0499954	0.000149955	0.0207918
GOTERM_BP_ALL	GO:0034340~response to type I interferon	8	2.54777	1.34932e-07	20846, 20847, 15957, 434341, 17858, 56417, 54123, 58203	281	27	18082	19.0663	0.00062845	2.69805e-06	0.000254873
GOTERM_BP_ALL	GO:0035458~cellular response to interferon-beta	12	3.82166	2.11196e-11	225594, 72512, 20846, 142980, 15957, 15944, 26388, 16362, 21822, 71701, 55932, 240328	281	41	18082	18.8338	9.8396e-08	7.80921e-10	3.98928e-08
GOTERM_BP_ALL	GO:0035456~response to interferon-beta	14	4.4586	3.55801e-13	142980, 15957, 327959, 15944, 71701, 55932, 225594, 72512, 20846, 26388, 21822, 16362, 69550, 240328	281	49	18082	18.3854	1.6578e-09	1.88386e-11	6.72118e-10
GOTERM_BP_ALL	GO:0050702~interleukin-1 beta secretion	9	2.86624	2.2799e-08	12363, 12362, 15978, 229898, 18854, 230738, 24047, 257632, 20302	281	32	18082	18.0981	0.000106215	5.44721e-07	4.30652e-05
GOTERM_BP_ALL	GO:0044110~growth involved in symbiotic interaction	7	2.2293	1.80692e-06	17874, 16160, 15978, 16803, 257632, 24088, 21926	281	25	18082	18.0177	0.00838313	2.80612e-05	0.00341306
GOTERM_BP_ALL	GO:0044116~growth of symbiont involved in interaction with host	7	2.2293	1.80692e-06	17874, 16160, 15978, 16803, 257632, 24088, 21926	281	25	18082	18.0177	0.00838313	2.80612e-05	0.00341306
GOTERM_BP_ALL	GO:0044117~growth of symbiont in host	7	2.2293	1.80692e-06	17874, 16160, 15978, 16803, 257632, 24088, 21926	281	25	18082	18.0177	0.00838313	2.80612e-05	0.00341306
GOTERM_BP_ALL	GO:0002827~positive regulation of T-helper 1 type immune response	5	1.59236	0.000145104	16160, 16963, 16161, 16362, 24047	281	18	18082	17.8747	0.491398	0.00159705	0.273733
GOTERM_BP_ALL	GO:0032728~positive regulation of interferon-beta production	8	2.54777	2.30947e-07	142980, 16362, 230073, 71586, 170743, 24088, 81897, 54123	281	29	18082	17.7514	0.00107541	4.42791e-06	0.000436237
GOTERM_BP_ALL	GO:0050716~positive regulation of interleukin-1 secretion	6	1.91083	1.82294e-05	12363, 12362, 15978, 24047, 257632, 20302	281	22	18082	17.5497	0.0814248	0.00023655	0.034428
GOTERM_BP_ALL	GO:0050718~positive regulation of interleukin-1 beta secretion	6	1.91083	1.82294e-05	12363, 12362, 15978, 24047, 257632, 20302	281	22	18082	17.5497	0.0814248	0.00023655	0.034428
GOTERM_BP_ALL	GO:0050701~interleukin-1 secretion	10	3.18471	3.8324e-09	16178, 12363, 12362, 15978, 229898, 18854, 230738, 24047, 257632, 20302	281	37	18082	17.3916	1.7855e-05	1.02616e-07	7.23904e-06
GOTERM_BP_ALL	GO:0032757~positive regulation of interleukin-8 production	11	3.50318	4.9581e-10	12165, 233079, 142980, 16176, 230073, 170743, 16803, 257632, 24088, 81897, 21926	281	41	18082	17.2643	2.30998e-06	1.51972e-08	9.36539e-07
GOTERM_BP_ALL	GO:0048247~lymphocyte chemotaxis	16	5.09554	1.38041e-14	16963, 27007, 15945, 20297, 20296, 24047, 20299, 12642, 20306, 16859, 20293, 20308, 20292, 20307, 55985, 20302	281	60	18082	17.1597	6.41394e-11	8.33e-13	2.60014e-11
GOTERM_BP_ALL	GO:0032733~positive regulation of interleukin-10 production	8	2.54777	2.97269e-07	12051, 60533, 16160, 16963, 16859, 257632, 24088, 81897	281	30	18082	17.1597	0.00138402	5.5399e-06	0.000561512
GOTERM_BP_ALL	GO:0032735~positive regulation of interleukin-12 production	9	2.86624	4.90014e-08	142980, 16160, 15930, 16362, 15978, 24047, 257632, 24088, 81897	281	35	18082	16.5468	0.000228272	1.09758e-06	9.2559e-05
GOTERM_BP_ALL	GO:1900015~regulation of cytokine production involved in inflammatory response	6	1.91083	2.86858e-05	16178, 54483, 11815, 229898, 230738, 257632	281	24	18082	16.0872	0.125103	0.000363111	0.054171
GOTERM_BP_ALL	GO:0060338~regulation of type I interferon-mediated signaling pathway	5	1.59236	0.000224209	12703, 434341, 56417, 54123, 58203	281	20	18082	16.0872	0.648205	0.00237691	0.422662
GOTERM_BP_ALL	GO:0001774~microglial cell activation	5	1.59236	0.000224209	142980, 12362, 170743, 24088, 81897	281	20	18082	16.0872	0.648205	0.00237691	0.422662
GOTERM_BP_ALL	GO:0090023~positive regulation of neutrophil chemotaxis	7	2.2293	3.69661e-06	20310, 330122, 16963, 16176, 24047, 14825, 16803	281	28	18082	16.0872	0.0170751	5.43284e-05	0.00698233
GOTERM_BP_ALL	GO:0002548~monocyte chemotaxis	14	4.4586	2.97084e-12	16963, 15945, 20297, 20296, 24047, 12768, 20299, 74748, 20306, 20293, 20292, 20308, 20307, 20302	281	57	18082	15.805	1.38412e-08	1.29357e-10	5.61164e-09
GOTERM_BP_ALL	GO:1902622~regulation of neutrophil migration	10	3.18471	1.02234e-08	20310, 330122, 17874, 16963, 16176, 24047, 14825, 16803, 257632, 74748	281	41	18082	15.6948	4.76295e-05	2.61707e-07	1.9311e-05
GOTERM_BP_ALL	GO:0042345~regulation of NF-kappaB import into nucleus	10	3.18471	1.02234e-08	12051, 142980, 16176, 230738, 170743, 24047, 19225, 24088, 81897, 21926	281	41	18082	15.6948	4.76295e-05	2.61707e-07	1.9311e-05
GOTERM_BP_ALL	GO:0042348~NF-kappaB import into nucleus	9	2.86624	7.82528e-08	142980, 16176, 230738, 170743, 24047, 19225, 24088, 81897, 21926	281	37	18082	15.6524	0.000364513	1.65718e-06	0.000147812
GOTERM_BP_ALL	GO:0090022~regulation of neutrophil chemotaxis	8	2.54777	5.995e-07	20310, 330122, 16963, 16176, 24047, 14825, 16803, 257632	281	33	18082	15.5997	0.00278917	1.02686e-05	0.00113239
GOTERM_BP_ALL	GO:0032608~interferon-beta production	10	3.18471	1.28365e-08	72512, 142980, 64685, 16362, 230073, 71586, 170743, 24088, 81897, 54123	281	42	18082	15.3211	5.98033e-05	3.19813e-07	2.42469e-05
GOTERM_BP_ALL	GO:0045824~negative regulation of innate immune response	10	3.18471	1.28365e-08	434341, 26388, 64685, 16859, 80861, 56417, 12768, 21355, 74748, 231712	281	42	18082	15.3211	5.98033e-05	3.19813e-07	2.42469e-05
GOTERM_BP_ALL	GO:0045071~negative regulation of viral genome replication	10	3.18471	1.28365e-08	246727, 17858, 231655, 230738, 58185, 56417, 23961, 57444, 69550, 21926	281	42	18082	15.3211	5.98033e-05	3.19813e-07	2.42469e-05
GOTERM_BP_ALL	GO:0032732~positive regulation of interleukin-1 production	8	2.54777	7.44993e-07	12363, 12362, 16859, 15978, 20297, 24047, 257632, 20302	281	34	18082	15.1409	0.00346491	1.26675e-05	0.00140721
GOTERM_BP_ALL	GO:0098586~cellular response to virus	8	2.54777	7.44993e-07	16859, 230073, 71586, 230738, 80861, 56417, 24047, 234311	281	34	18082	15.1409	0.00346491	1.26675e-05	0.00140721
GOTERM_BP_ALL	GO:0042832~defense response to protozoan	7	2.2293	5.67656e-06	12051, 236573, 229900, 16160, 15978, 55932, 74481	281	30	18082	15.0147	0.0261005	8.1123e-05	0.0107219
GOTERM_BP_ALL	GO:0071624~positive regulation of granulocyte chemotaxis	7	2.2293	5.67656e-06	20310, 330122, 16963, 16176, 24047, 14825, 16803	281	30	18082	15.0147	0.0261005	8.1123e-05	0.0107219
GOTERM_BP_ALL	GO:2000401~regulation of lymphocyte migration	11	3.50318	2.62918e-09	20306, 11815, 16963, 20293, 16859, 27007, 15945, 20297, 55985, 20296, 20302	281	48	18082	14.7466	1.22493e-05	7.20551e-08	4.96628e-06
GOTERM_BP_ALL	GO:0032651~regulation of interleukin-1 beta production	10	3.18471	2.44954e-08	54483, 11441, 12363, 12362, 15978, 18854, 230738, 24047, 257632, 20302	281	45	18082	14.2997	0.000114117	5.82265e-07	4.62694e-05
GOTERM_BP_ALL	GO:0032611~interleukin-1 beta production	12	3.82166	5.35374e-10	54483, 11441, 12363, 12362, 16176, 15978, 229898, 18854, 230738, 24047, 257632, 20302	281	54	18082	14.2997	2.49431e-06	1.63027e-08	1.01127e-06
GOTERM_BP_ALL	GO:0032722~positive regulation of chemokine production	12	3.82166	5.35374e-10	17874, 233079, 142980, 16859, 16176, 15978, 170743, 16803, 257632, 24088, 81897, 21926	281	54	18082	14.2997	2.49431e-06	1.63027e-08	1.01127e-06
GOTERM_BP_ALL	GO:0032652~regulation of interleukin-1 production	13	4.14013	8.80211e-11	16178, 54483, 11441, 12363, 12362, 16859, 15978, 18854, 20297, 230738, 24047, 257632, 20302	281	59	18082	14.1785	4.1009e-07	2.92922e-09	1.66264e-07
GOTERM_BP_ALL	GO:0002224~toll-like receptor signaling pathway	18	5.73248	6.81109e-15	12475, 142980, 170743, 16803, 21926, 17874, 12524, 20128, 16859, 16362, 58185, 19695, 24088, 257632, 279572, 414084, 81897, 54123	281	82	18082	14.1253	3.15524e-11	4.20664e-13	1.27898e-11
GOTERM_BP_ALL	GO:0032677~regulation of interleukin-8 production	12	3.82166	6.60106e-10	12051, 12165, 233079, 142980, 16176, 230073, 170743, 16803, 257632, 24088, 81897, 21926	281	55	18082	14.0397	3.07543e-06	1.97143e-08	1.24688e-06
GOTERM_BP_ALL	GO:0032653~regulation of interleukin-10 production	10	3.18471	3.00441e-08	12051, 60533, 16160, 16963, 15930, 16859, 257632, 24088, 81897, 21942	281	46	18082	13.9889	0.000139966	6.99877e-07	5.67505e-05
GOTERM_BP_ALL	GO:0071622~regulation of granulocyte chemotaxis	10	3.18471	3.00441e-08	20310, 330122, 16963, 16176, 24047, 12977, 14825, 20296, 16803, 257632	281	46	18082	13.9889	0.000139966	6.99877e-07	5.67505e-05
GOTERM_BP_ALL	GO:0042108~positive regulation of cytokine biosynthetic process	14	4.4586	1.78428e-11	142980, 170743, 20297, 16803, 21926, 12051, 17874, 16160, 16176, 16362, 15978, 19204, 24088, 81897	281	65	18082	13.8597	8.31298e-08	6.70402e-10	3.37034e-08
GOTERM_BP_ALL	GO:0002221~pattern recognition receptor signaling pathway	23	7.32484	7.43822e-19	12475, 142980, 170743, 80861, 16803, 21926, 17874, 233079, 12524, 20128, 16859, 16362, 58185, 71586, 230073, 19695, 24088, 257632, 279572, 414084, 81897, 54123, 234311	281	107	18082	13.832	3.46546e-15	6.41753e-17	1.40501e-15
GOTERM_BP_ALL	GO:0032612~interleukin-1 production	15	4.77707	2.93242e-12	229898, 20297, 18854, 24047, 16178, 54483, 11441, 12363, 16859, 12362, 16176, 15978, 230738, 20302, 257632	281	70	18082	13.789	1.36622e-08	1.28889e-10	5.53909e-09
GOTERM_BP_ALL	GO:0045672~positive regulation of osteoclast differentiation	6	1.91083	6.30508e-05	16160, 15978, 12977, 12768, 20302, 21926	281	28	18082	13.789	0.254547	0.000743427	0.11903
GOTERM_BP_ALL	GO:0032731~positive regulation of interleukin-1 beta production	6	1.91083	6.30508e-05	12363, 12362, 15978, 24047, 257632, 20302	281	28	18082	13.789	0.254547	0.000743427	0.11903
GOTERM_BP_ALL	GO:0032479~regulation of type I interferon production	13	4.14013	1.33253e-10	12475, 142980, 170743, 80861, 72512, 17874, 64685, 16362, 71586, 230073, 24088, 81897, 54123	281	61	18082	13.7137	6.20826e-07	4.3113e-09	2.51703e-07
GOTERM_BP_ALL	GO:0032655~regulation of interleukin-12 production	11	3.50318	6.0216e-09	54483, 142980, 16160, 15930, 16362, 15978, 24047, 257632, 24088, 81897, 21942	281	52	18082	13.6122	2.80542e-05	1.59401e-07	1.13742e-05
GOTERM_BP_ALL	GO:0002218~activation of innate immune response	26	8.28025	3.87208e-21	12475, 142980, 27007, 170743, 80861, 16803, 21926, 72512, 17874, 233079, 12524, 20128, 16859, 16362, 58185, 230073, 71586, 214763, 19695, 257632, 24088, 81897, 54123, 279572, 414084, 234311	281	123	18082	13.6022	1.804e-17	4.00889e-19	7.31399e-18
GOTERM_BP_ALL	GO:0032642~regulation of chemokine production	16	5.09554	5.91693e-13	142980, 11815, 170743, 16803, 13349, 21926, 17874, 20311, 54483, 233079, 16859, 16176, 15978, 24088, 257632, 81897	281	76	18082	13.5471	2.75644e-09	2.93239e-11	1.11755e-09
GOTERM_BP_ALL	GO:0071347~cellular response to interleukin-1	20	6.36943	4.00644e-16	16963, 15117, 17869, 20297, 20296, 24047, 20377, 20299, 20306, 16178, 20310, 16819, 20293, 20308, 16362, 20292, 20307, 230738, 16181, 20302	281	96	18082	13.406	2.06901e-12	3.28626e-14	8.43769e-13
GOTERM_BP_ALL	GO:0042993~positive regulation of transcription factor import into nucleus	10	3.18471	4.45134e-08	72512, 142980, 16176, 230073, 170743, 24047, 19225, 24088, 81897, 21926	281	48	18082	13.406	0.000207366	1.01165e-06	8.40815e-05
GOTERM_BP_ALL	GO:0002758~innate immune response-activating signal transduction	24	7.64331	2.78691e-19	12475, 142980, 27007, 170743, 80861, 16803, 21926, 17874, 233079, 12524, 20128, 16859, 16362, 58185, 71586, 230073, 19695, 24088, 257632, 279572, 414084, 81897, 54123, 234311	281	116	18082	13.3135	1.29842e-15	2.44985e-17	5.26422e-16
GOTERM_BP_ALL	GO:0030593~neutrophil chemotaxis	18	5.73248	1.94839e-14	16963, 20297, 20296, 14825, 24047, 16803, 20299, 20306, 20310, 330122, 20293, 16176, 20308, 20292, 15978, 20307, 20750, 20302	281	87	18082	13.3135	9.05193e-11	1.14586e-12	3.6704e-11
GOTERM_BP_ALL	GO:0001562~response to protozoan	7	2.2293	1.2206e-05	12051, 236573, 229900, 16160, 15978, 55932, 74481	281	34	18082	13.2483	0.0552813	0.0001653	0.0230535
GOTERM_BP_ALL	GO:1902624~positive regulation of neutrophil migration	7	2.2293	1.2206e-05	20310, 330122, 16963, 16176, 24047, 14825, 16803	281	34	18082	13.2483	0.0552813	0.0001653	0.0230535
GOTERM_BP_ALL	GO:0032648~regulation of interferon-beta production	9	2.86624	3.27032e-07	142980, 64685, 16362, 230073, 71586, 170743, 24088, 81897, 54123	281	44	18082	13.1622	0.00152248	5.92856e-06	0.000617732
GOTERM_BP_ALL	GO:0032606~type I interferon production	13	4.14013	2.41056e-10	12475, 142980, 170743, 80861, 72512, 17874, 64685, 16362, 71586, 230073, 24088, 81897, 54123	281	64	18082	13.0708	1.12308e-06	7.53745e-09	4.55332e-07
GOTERM_BP_ALL	GO:0072676~lymphocyte migration	17	5.41401	1.77104e-13	11815, 16963, 27007, 15945, 20297, 20296, 24047, 20299, 12642, 20306, 16859, 20293, 20308, 20292, 20307, 55985, 20302	281	84	18082	13.023	8.25018e-10	9.59322e-12	3.34488e-10
GOTERM_BP_ALL	GO:0032637~interleukin-8 production	12	3.82166	1.76538e-09	12051, 12165, 233079, 142980, 16176, 230073, 170743, 16803, 257632, 24088, 81897, 21926	281	60	18082	12.8698	8.22486e-06	5.01518e-08	3.33463e-06
GOTERM_BP_ALL	GO:0032613~interleukin-10 production	10	3.18471	6.47225e-08	12051, 60533, 16160, 16963, 15930, 16859, 257632, 24088, 81897, 21942	281	50	18082	12.8698	0.000301497	1.39603e-06	0.000122255
GOTERM_BP_ALL	GO:1990266~neutrophil migration	20	6.36943	1.1921e-15	16963, 20297, 20296, 14825, 24047, 16803, 74748, 20299, 20306, 20310, 330122, 20293, 16176, 20308, 20292, 15978, 20307, 20750, 20302, 257632	281	101	18082	12.7423	5.68978e-12	8.24896e-14	2.30926e-12
GOTERM_BP_ALL	GO:0032615~interleukin-12 production	11	3.50318	1.28338e-08	54483, 142980, 16160, 15930, 16362, 15978, 24047, 257632, 24088, 81897, 21942	281	56	18082	12.6399	5.97911e-05	3.21467e-07	2.42419e-05
GOTERM_BP_ALL	GO:0031663~lipopolysaccharide-mediated signaling pathway	9	2.86624	4.68741e-07	12475, 17874, 20846, 20293, 16176, 20296, 16803, 20302, 21926	281	46	18082	12.59	0.00218148	8.20999e-06	0.000885404
GOTERM_BP_ALL	GO:2000403~positive regulation of lymphocyte migration	7	2.2293	1.72243e-05	20306, 16963, 16859, 15945, 20297, 55985, 20302	281	36	18082	12.5123	0.0771133	0.000226027	0.0325301
GOTERM_BP_ALL	GO:0045088~regulation of innate immune response	42	13.3758	1.10859e-32	12475, 434341, 229898, 170743, 80285, 80861, 16803, 12768, 74748, 72512, 233079, 12703, 12524, 16160, 20128, 26388, 64685, 16859, 16362, 58185, 214763, 56417, 19695, 21355, 54123, 414084, 279572, 58203, 231712, 142980, 16963, 27007, 15458, 21926, 17874, 230073, 71586, 16768, 257632, 24088, 81897, 234311	281	218	18082	12.3975	5.1649e-29	3.03818e-30	2.09401e-29
GOTERM_BP_ALL	GO:0002688~regulation of leukocyte chemotaxis	21	6.6879	3.12534e-16	16963, 27007, 15945, 20296, 14825, 24047, 12768, 16803, 74748, 20306, 20310, 330122, 20311, 16859, 20293, 16176, 55985, 12977, 20302, 257632, 17329	281	109	18082	12.3975	1.55176e-12	2.498e-14	6.32827e-13
GOTERM_BP_ALL	GO:0045089~positive regulation of innate immune response	33	10.5096	1.67783e-25	12475, 434341, 229898, 170743, 80861, 16803, 72512, 233079, 12524, 16160, 20128, 16859, 16362, 58185, 214763, 19695, 54123, 414084, 279572, 58203, 142980, 16963, 27007, 15458, 21926, 17874, 16768, 71586, 230073, 24088, 257632, 81897, 234311	281	172	18082	12.346	7.81699e-22	2.79178e-23	3.16926e-22
GOTERM_BP_ALL	GO:0032760~positive regulation of tumor necrosis factor production	14	4.4586	8.39431e-11	12475, 142980, 24047, 20296, 16803, 17874, 16160, 16859, 15978, 19204, 24088, 20302, 257632, 81897	281	73	18082	12.3409	3.91091e-07	2.8136e-09	1.58561e-07
GOTERM_BP_ALL	GO:0006953~acute-phase response	9	2.86624	5.57373e-07	20208, 18405, 16176, 16181, 16803, 16427, 19695, 19225, 21926	281	47	18082	12.3221	0.00259343	9.61774e-06	0.00105282
GOTERM_BP_ALL	GO:1903557~positive regulation of tumor necrosis factor superfamily cytokine production	14	4.4586	1.00437e-10	12475, 142980, 24047, 20296, 16803, 17874, 16160, 16859, 15978, 19204, 24088, 20302, 257632, 81897	281	74	18082	12.1741	4.67937e-07	3.29533e-09	1.89717e-07
KEGG_PATHWAY	mmu05143:African trypanosomiasis	8	2.54777	2.94878e-06	17874, 16160, 15930, 16176, 15978, 20339, 81897, 21926	145	35	7720	12.1695	0.000474641	3.16497e-05	0.00356434
GOTERM_BP_ALL	GO:0071621~granulocyte chemotaxis	20	6.36943	2.97801e-15	16963, 20297, 20296, 14825, 24047, 16803, 20299, 20306, 20310, 330122, 20293, 16176, 20308, 20292, 15978, 20307, 20750, 12977, 20302, 257632	281	106	18082	12.1413	1.39658e-11	1.93956e-13	5.66214e-12
GOTERM_BP_ALL	GO:0042092~type 2 immune response	6	1.91083	0.000122815	12051, 16963, 15930, 16362, 58185, 257632	281	32	18082	12.0654	0.435734	0.00137461	0.231731
GOTERM_BP_ALL	GO:0050729~positive regulation of inflammatory response	21	6.6879	5.42966e-16	12266, 142980, 16963, 15930, 229898, 20296, 16803, 21926, 20306, 233079, 20293, 16176, 20308, 20292, 20307, 14129, 19225, 24088, 20302, 257632, 81897	281	112	18082	12.0654	2.58626e-12	4.04121e-14	1.04361e-12
GOTERM_BP_ALL	GO:0032602~chemokine production	14	4.4586	1.19832e-10	142980, 11815, 170743, 16803, 21926, 17874, 54483, 233079, 16859, 16176, 15978, 24088, 257632, 81897	281	75	18082	12.0118	5.58297e-07	3.90418e-09	2.26351e-07
GOTERM_BP_ALL	GO:0034121~regulation of toll-like receptor signaling pathway	9	2.86624	7.78218e-07	142980, 20128, 16362, 58185, 16803, 257632, 24088, 81897, 54123	281	49	18082	11.8192	0.00361915	1.31843e-05	0.00146997
GOTERM_BP_ALL	GO:0002833~positive regulation of response to biotic stimulus	9	2.86624	7.78218e-07	16160, 16963, 16859, 27007, 80861, 14825, 257632, 24088, 234311	281	49	18082	11.8192	0.00361915	1.31843e-05	0.00146997
GOTERM_BP_ALL	GO:0070555~response to interleukin-1	22	7.00637	1.81974e-16	16963, 15117, 17869, 20297, 20296, 24047, 20377, 20299, 20306, 16178, 20310, 16819, 17874, 20293, 20308, 16362, 20292, 20307, 230738, 16181, 20339, 20302	281	121	18082	11.6998	1.03451e-12	1.72085e-14	4.21885e-13
GOTERM_BP_ALL	GO:0002690~positive regulation of leukocyte chemotaxis	16	5.09554	5.59803e-12	16963, 15945, 20296, 14825, 24047, 12768, 16803, 20306, 330122, 20310, 20311, 16176, 55985, 12977, 20302, 17329	281	88	18082	11.6998	2.60814e-08	2.30809e-10	1.05742e-08
GOTERM_BP_ALL	GO:0072678~T cell migration	8	2.54777	4.64911e-06	11815, 16963, 16859, 15945, 20297, 55985, 20296, 20302	281	44	18082	11.6998	0.0214274	6.68504e-05	0.00878137
GOTERM_BP_ALL	GO:0002675~positive regulation of acute inflammatory response	6	1.91083	0.000142928	12266, 233079, 16176, 14129, 19225, 21926	281	33	18082	11.6998	0.486213	0.00157683	0.269632
GOTERM_BP_ALL	GO:0048246~macrophage chemotaxis	6	1.91083	0.000142928	64095, 20293, 12977, 20296, 20302, 74748	281	33	18082	11.6998	0.486213	0.00157683	0.269632
GOTERM_BP_ALL	GO:0002532~production of molecular mediator involved in inflammatory response	9	2.86624	9.14122e-07	16178, 54483, 11815, 15930, 229898, 230738, 16803, 257632, 74748	281	50	18082	11.5828	0.00424984	1.52102e-05	0.00172668
GOTERM_BP_ALL	GO:1903901~negative regulation of viral life cycle	14	4.4586	2.36405e-10	18854, 19288, 21926, 17858, 246727, 231655, 58185, 230738, 56417, 20821, 20302, 23961, 69550, 57444	281	79	18082	11.4036	1.10141e-06	7.44197e-09	4.46547e-07
GOTERM_BP_ALL	GO:0002687~positive regulation of leukocyte migration	23	7.32484	5.97988e-17	16963, 15945, 20297, 20296, 14825, 24047, 12768, 16803, 20306, 20310, 330122, 20311, 12061, 16859, 20293, 16176, 55985, 20339, 12977, 19204, 24088, 20302, 17329	281	130	18082	11.3848	5.17253e-13	9.10383e-15	2.10942e-13
GOTERM_BP_ALL	GO:0097530~granulocyte migration	21	6.6879	1.95593e-15	16963, 20297, 20296, 14825, 24047, 16803, 74748, 20299, 20306, 20310, 330122, 20293, 16176, 20308, 20292, 15978, 20307, 20750, 12977, 20302, 257632	281	119	18082	11.3557	9.31055e-12	1.33005e-13	3.77476e-12
GOTERM_BP_ALL	GO:0032755~positive regulation of interleukin-6 production	13	4.14013	1.40365e-09	142980, 170743, 16803, 21926, 17874, 16859, 16176, 15978, 230073, 19204, 24088, 257632, 81897	281	74	18082	11.3045	6.53958e-06	4.03679e-08	2.65136e-06
GOTERM_BP_ALL	GO:0002891~positive regulation of immunoglobulin mediated immune response	7	2.2293	3.22255e-05	12266, 16963, 15978, 14129, 15458, 257632, 21926	281	40	18082	11.261	0.139413	0.000405704	0.0608534
GOTERM_BP_ALL	GO:0002714~positive regulation of B cell mediated immunity	7	2.2293	3.22255e-05	12266, 16963, 15978, 14129, 15458, 257632, 21926	281	40	18082	11.261	0.139413	0.000405704	0.0608534
KEGG_PATHWAY	mmu05144:Malaria	10	3.18471	1.92208e-07	17874, 20293, 16176, 15978, 20339, 20296, 13349, 24088, 81897, 21926	145	48	7720	11.092	3.0945e-05	3.09454e-06	0.000232335
GOTERM_BP_ALL	GO:2000404~regulation of T cell migration	6	1.91083	0.00019062	11815, 16963, 16859, 15945, 20297, 55985	281	35	18082	11.0312	0.588597	0.00205387	0.35945
GOTERM_BP_ALL	GO:0042088~T-helper 1 type immune response	7	2.2293	3.72634e-05	12051, 16160, 16963, 16161, 16362, 24047, 23882	281	41	18082	10.9864	0.159378	0.000460407	0.0703636
GOTERM_BP_ALL	GO:0042089~cytokine biosynthetic process	18	5.73248	8.11463e-13	142980, 170743, 20297, 16803, 21926, 12051, 17874, 16160, 64685, 16176, 16362, 15978, 16768, 19204, 24088, 81897, 54123, 23882	281	108	18082	10.7248	3.7806e-09	3.97958e-11	1.53277e-09
GOTERM_BP_ALL	GO:0031349~positive regulation of defense response	46	14.6497	8.88084e-33	12475, 434341, 229898, 170743, 80861, 16803, 20306, 72512, 233079, 12524, 16160, 20128, 16859, 20308, 16362, 20307, 58185, 214763, 19695, 19225, 20302, 54123, 414084, 279572, 58203, 12266, 142980, 16963, 15930, 27007, 15458, 14825, 20296, 21926, 17874, 20293, 16176, 20292, 14129, 230073, 71586, 16768, 24088, 257632, 81897, 234311	281	279	18082	10.6095	4.13758e-29	2.75839e-30	1.67751e-29
GOTERM_BP_ALL	GO:0002685~regulation of leukocyte migration	28	8.9172	1.16945e-19	11815, 15945, 16803, 12768, 74748, 20306, 330122, 16859, 19204, 12977, 20302, 16963, 27007, 20297, 24047, 14825, 20296, 20310, 17874, 20311, 12061, 20293, 16176, 55985, 20339, 24088, 257632, 17329	281	172	18082	10.4754	5.44846e-16	1.06833e-17	2.20898e-16
GOTERM_BP_ALL	GO:0048525~negative regulation of viral process	16	5.09554	3.26254e-11	18854, 80861, 19288, 21926, 20846, 246727, 17858, 231655, 58185, 230738, 20821, 56417, 20302, 23961, 69550, 57444	281	99	18082	10.3998	1.52001e-07	1.19686e-09	6.16262e-08
GOTERM_BP_ALL	GO:0002718~regulation of cytokine production involved in immune response	10	3.18471	4.45541e-07	233079, 142980, 16963, 20297, 58185, 257632, 24088, 81897, 69550, 21926	281	62	18082	10.3788	0.00207362	7.86275e-06	0.000841581
GOTERM_BP_ALL	GO:0042107~cytokine metabolic process	18	5.73248	1.49775e-12	142980, 170743, 20297, 16803, 21926, 12051, 17874, 16160, 64685, 16176, 16362, 15978, 16768, 19204, 24088, 81897, 54123, 23882	281	112	18082	10.3418	6.97826e-09	6.77501e-11	2.8292e-09
KEGG_PATHWAY	mmu05134:Legionellosis	11	3.50318	7.61319e-08	20310, 330122, 12475, 17874, 12266, 16160, 12362, 16176, 14825, 24088, 21926	145	57	7720	10.2747	1.22572e-05	1.53215e-06	9.20261e-05
GOTERM_BP_ALL	GO:0030595~leukocyte chemotaxis	31	9.87261	2.11748e-21	64095, 15945, 16803, 12768, 74748, 12642, 20306, 330122, 233079, 16859, 20308, 15978, 20307, 20750, 12977, 20302, 16963, 27007, 20297, 24047, 14825, 20296, 20299, 20310, 20311, 20293, 16176, 20292, 55985, 257632, 17329	281	196	18082	10.1776	9.86534e-18	2.29427e-19	3.99972e-18
GOTERM_BP_ALL	GO:0042035~regulation of cytokine biosynthetic process	16	5.09554	5.07003e-11	142980, 170743, 20297, 16803, 21926, 12051, 17874, 16160, 64685, 16176, 16362, 15978, 16768, 19204, 24088, 81897	281	102	18082	10.0939	2.36213e-07	1.80315e-09	9.57681e-08
GOTERM_MF_ALL	GO:0003725~double-stranded RNA binding	12	3.82166	2.55344e-08	142980, 246728, 246727, 231655, 230073, 71586, 170743, 23962, 80861, 23961, 279572, 234311	281	74	17446	10.0679	1.74398e-05	2.17999e-06	3.83806e-05
GOTERM_BP_ALL	GO:1904407~positive regulation of nitric oxide metabolic process	7	2.2293	6.40905e-05	16176, 15978, 27007, 19225, 24088, 19288, 21926	281	45	18082	10.0098	0.258149	0.000753775	0.120992
GOTERM_BP_ALL	GO:0045429~positive regulation of nitric oxide biosynthetic process	7	2.2293	6.40905e-05	16176, 15978, 27007, 19225, 24088, 19288, 21926	281	45	18082	10.0098	0.258149	0.000753775	0.120992
GOTERM_BP_ALL	GO:0001910~regulation of leukocyte mediated cytotoxicity	10	3.18471	6.74167e-07	20311, 16160, 16963, 16859, 27007, 140474, 16768, 14825, 20296, 21355	281	65	18082	9.89981	0.00313602	1.15052e-05	0.00127343
GOTERM_BP_ALL	GO:0032640~tumor necrosis factor production	18	5.73248	3.58351e-12	12475, 142980, 20296, 24047, 16803, 12051, 17874, 11441, 20128, 16160, 16859, 15978, 230738, 19204, 24088, 20302, 257632, 81897	281	118	18082	9.81591	1.66954e-08	1.51776e-10	6.76883e-09
GOTERM_BP_ALL	GO:0001912~positive regulation of leukocyte mediated cytotoxicity	7	2.2293	7.27555e-05	16160, 16963, 27007, 16768, 14825, 20296, 21355	281	46	18082	9.7922	0.287503	0.000842879	0.137339
GOTERM_BP_ALL	GO:0031343~positive regulation of cell killing	8	2.54777	1.66049e-05	16160, 16963, 15978, 27007, 16768, 14825, 20296, 21355	281	53	18082	9.71302	0.0744462	0.000218516	0.0313605
GOTERM_BP_ALL	GO:1903555~regulation of tumor necrosis factor superfamily cytokine production	19	6.05096	9.4844e-13	12475, 142980, 20296, 24047, 16803, 12051, 17874, 11441, 60533, 20128, 16160, 16859, 15978, 230738, 19204, 24088, 20302, 257632, 81897	281	126	18082	9.70338	4.41889e-09	4.55556e-11	1.79156e-09
GOTERM_BP_ALL	GO:0002292~T cell differentiation involved in immune response	9	2.86624	3.81066e-06	12051, 17474, 16160, 56619, 16362, 15978, 20297, 24047, 23882	281	60	18082	9.65231	0.0175972	5.56533e-05	0.00719773
GOTERM_BP_ALL	GO:0043901~negative regulation of multi-organism process	23	7.32484	2.61263e-15	18854, 80861, 16803, 19288, 21857, 21926, 17874, 20846, 16160, 246727, 17858, 15978, 231655, 230738, 58185, 56417, 20821, 24088, 20302, 257632, 23961, 69550, 57444	281	154	18082	9.61053	1.24141e-11	1.7486e-13	5.02931e-12
GOTERM_BP_ALL	GO:0071706~tumor necrosis factor superfamily cytokine production	19	6.05096	1.25071e-12	12475, 142980, 20296, 24047, 16803, 12051, 17874, 11441, 60533, 20128, 16160, 16859, 15978, 230738, 19204, 24088, 20302, 257632, 81897	281	128	18082	9.55177	5.82685e-09	5.88571e-11	2.36239e-09
GOTERM_BP_ALL	GO:0097529~myeloid leukocyte migration	24	7.64331	8.29102e-16	64095, 16963, 15945, 20297, 20296, 14825, 24047, 12768, 16803, 74748, 20299, 20306, 20310, 330122, 20293, 16176, 20308, 15978, 20292, 20307, 20750, 12977, 20302, 257632	281	163	18082	9.47466	3.62077e-12	5.4845e-14	1.46549e-12
GOTERM_MF_ALL	GO:0005125~cytokine activity	35	11.1465	3.87505e-23	11839, 15945, 59027, 20306, 330122, 16160, 20308, 15978, 20307, 20750, 18413, 16181, 16323, 12977, 20302, 16963, 58210, 20297, 24047, 14825, 20296, 21857, 21926, 20299, 20310, 12981, 20311, 12165, 209588, 20293, 16176, 20292, 55985, 23886, 17329	281	230	17446	9.44778	2.64666e-20	2.64666e-20	5.82459e-20
GOTERM_BP_ALL	GO:0032609~interferon-gamma production	16	5.09554	1.33964e-10	12475, 142980, 16963, 27007, 170743, 21926, 12051, 60533, 16160, 16859, 16161, 16176, 230738, 257632, 81897, 23882	281	109	18082	9.44569	6.24137e-07	4.30439e-09	2.53045e-07
GOTERM_BP_ALL	GO:0031341~regulation of cell killing	11	3.50318	2.30644e-07	20311, 16160, 16963, 16859, 15978, 27007, 140474, 16768, 14825, 20296, 21355	281	75	18082	9.43782	0.00107399	4.44036e-06	0.000435664
GOTERM_BP_ALL	GO:0045087~innate immune response	94	29.9363	5.93502e-65	12475, 236573, 15944, 434341, 80285, 16803, 12768, 19288, 74748, 72512, 16819, 20306, 109032, 12524, 22361, 233079, 243659, 246728, 246727, 16859, 64685, 20308, 75345, 20307, 23962, 20302, 19695, 23961, 12266, 24108, 12265, 229900, 142980, 16963, 15957, 17167, 24047, 21926, 23845, 17857, 17858, 21822, 71586, 16768, 230073, 12260, 20821, 257632, 24088, 81897, 67138, 229898, 170743, 17869, 14528, 8…	281	643	18082	9.40713	2.76512e-61	9.21708e-62	1.12107e-61
GOTERM_BP_ALL	GO:0032649~regulation of interferon-gamma production	15	4.77707	6.61715e-10	12051, 12475, 60533, 142980, 16160, 16963, 16161, 16859, 16176, 27007, 230738, 170743, 257632, 81897, 21926	281	103	18082	9.37118	3.08293e-06	1.96365e-08	1.24992e-06
GOTERM_BP_ALL	GO:0032680~regulation of tumor necrosis factor production	18	5.73248	8.14819e-12	12475, 142980, 20296, 24047, 16803, 12051, 17874, 11441, 20128, 16160, 16859, 15978, 230738, 19204, 24088, 20302, 257632, 81897	281	124	18082	9.34095	3.79622e-08	3.30106e-10	1.53911e-08
GOTERM_BP_ALL	GO:0042116~macrophage activation	8	2.54777	2.40136e-05	12981, 142980, 12362, 16859, 170743, 16803, 24088, 81897	281	56	18082	9.19268	0.105849	0.000308164	0.0453497
KEGG_PATHWAY	mmu05140:Leishmaniasis	11	3.50318	2.38909e-07	246256, 17874, 20846, 12266, 16160, 16176, 15978, 14129, 19225, 24088, 21926	145	64	7720	9.15086	3.84636e-05	3.49675e-06	0.000288786
GOTERM_BP_ALL	GO:0071359~cellular response to dsRNA	7	2.2293	0.0001172	72512, 12265, 142980, 15957, 230738, 214763, 56417	281	50	18082	9.00883	0.420776	0.00132132	0.221147
GOTERM_BP_ALL	GO:1903556~negative regulation of tumor necrosis factor superfamily cytokine production	7	2.2293	0.0001172	12051, 11441, 60533, 20128, 230738, 16803, 257632	281	50	18082	9.00883	0.420776	0.00132132	0.221147
KEGG_PATHWAY	mmu04620:Toll-like receptor signaling pathway	17	5.41401	3.83294e-11	12475, 142980, 15945, 170743, 16803, 21926, 17874, 20846, 12524, 16160, 16176, 20750, 24088, 20302, 81897, 17329, 54123	145	101	7720	8.96142	6.17102e-09	1.54276e-09	4.63315e-08
GOTERM_BP_ALL	GO:0050766~positive regulation of phagocytosis	8	2.54777	3.03226e-05	12266, 16176, 14129, 20296, 16803, 257632, 19288, 21926	281	58	18082	8.87569	0.13175	0.000382786	0.057261
GOTERM_BP_ALL	GO:0034612~response to tumor necrosis factor	23	7.32484	1.47199e-14	12475, 24108, 16963, 15117, 20297, 14528, 20296, 24047, 21926, 20377, 20299, 20306, 16819, 20846, 66107, 20293, 20308, 16362, 20292, 20307, 230738, 19225, 20302	281	167	18082	8.8624	6.87946e-11	8.81961e-13	2.78888e-11
GOTERM_BP_ALL	GO:0032729~positive regulation of interferon-gamma production	10	3.18471	1.83771e-06	12051, 12475, 142980, 16160, 16161, 16176, 27007, 170743, 81897, 21926	281	73	18082	8.8149	0.00852535	2.84445e-05	0.00347121
KEGG_PATHWAY	mmu04668:TNF signaling pathway	18	5.73248	1.16983e-11	74568, 15945, 20297, 20296, 14825, 21926, 12051, 330122, 12981, 20310, 12702, 20293, 16176, 16477, 20339, 12977, 19225, 257632	145	109	7720	8.79215	1.88343e-09	6.27809e-10	1.41406e-08
GOTERM_BP_ALL	GO:0042990~regulation of transcription factor import into nucleus	12	3.82166	1.12365e-07	12051, 72512, 142980, 16176, 230073, 230738, 170743, 24047, 19225, 24088, 81897, 21926	281	88	18082	8.77483	0.000523372	2.31641e-06	0.000212247
GOTERM_BP_ALL	GO:0042991~transcription factor import into nucleus	12	3.82166	1.26469e-07	12051, 72512, 142980, 16176, 230073, 230738, 170743, 24047, 19225, 24088, 81897, 21926	281	89	18082	8.67624	0.000589046	2.56182e-06	0.000238888
GOTERM_BP_ALL	GO:0002824~positive regulation of adaptive immune response based on somatic recombination of immune receptors built from immunoglobulin superfamily domains	13	4.14013	3.32375e-08	12266, 16160, 16963, 16161, 16362, 15978, 14129, 15458, 58185, 24047, 257632, 21355, 21926	281	97	18082	8.62406	0.000154841	7.66601e-07	6.27825e-05
GOTERM_BP_ALL	GO:0050715~positive regulation of cytokine secretion	15	4.77707	2.04029e-09	12475, 24047, 23845, 21926, 233079, 60533, 12363, 16859, 12362, 56619, 16176, 15978, 20302, 24088, 257632	281	112	18082	8.61814	9.50566e-06	5.72633e-08	3.85391e-06
GOTERM_BP_ALL	GO:0002367~cytokine production involved in immune response	10	3.18471	2.31412e-06	233079, 142980, 16963, 20297, 58185, 257632, 24088, 81897, 69550, 21926	281	75	18082	8.57983	0.0107236	3.4891e-05	0.00437107
GOTERM_BP_ALL	GO:0035710~CD4-positive, alpha-beta T cell activation	10	3.18471	2.31412e-06	12051, 16160, 16963, 16859, 16362, 15978, 20297, 58185, 24047, 23882	281	75	18082	8.57983	0.0107236	3.4891e-05	0.00437107
GOTERM_BP_ALL	GO:0050777~negative regulation of immune response	17	5.41401	1.4068e-10	434341, 16963, 140474, 80861, 12768, 21926, 74748, 16160, 16859, 26388, 64685, 16362, 56417, 257632, 21355, 69550, 231712	281	128	18082	8.54632	6.55427e-07	4.48923e-09	2.65731e-07
GOTERM_BP_ALL	GO:0032675~regulation of interleukin-6 production	16	5.09554	6.0342e-10	142980, 170743, 16803, 21926, 17874, 11441, 20128, 16859, 16176, 15978, 230738, 230073, 19204, 24088, 257632, 81897	281	121	18082	8.50893	2.81133e-06	1.81376e-08	1.1398e-06
GOTERM_BP_ALL	GO:0032635~interleukin-6 production	16	5.09554	6.0342e-10	142980, 170743, 16803, 21926, 17874, 11441, 20128, 16859, 16176, 15978, 230738, 230073, 19204, 24088, 257632, 81897	281	121	18082	8.50893	2.81133e-06	1.81376e-08	1.1398e-06
GOTERM_BP_ALL	GO:0045069~regulation of viral genome replication	10	3.18471	2.58978e-06	246727, 17858, 231655, 230738, 58185, 56417, 23961, 57444, 69550, 21926	281	76	18082	8.46694	0.0119933	3.86717e-05	0.00489174
GOTERM_BP_ALL	GO:0045428~regulation of nitric oxide biosynthetic process	8	2.54777	4.22916e-05	16176, 15978, 27007, 230738, 19225, 24088, 19288, 21926	281	61	18082	8.43918	0.178843	0.000517034	0.0798547
GOTERM_BP_ALL	GO:0050707~regulation of cytokine secretion	21	6.6879	8.34826e-13	12475, 18854, 24047, 21926, 23845, 21942, 16178, 233079, 60533, 12703, 12363, 16859, 12362, 56619, 16176, 15978, 230738, 24088, 20302, 257632, 81897	281	162	18082	8.34151	3.88922e-09	4.05127e-11	1.57682e-09
GOTERM_BP_ALL	GO:0002294~CD4-positive, alpha-beta T cell differentiation involved in immune response	7	2.2293	0.000180882	12051, 16160, 16362, 15978, 20297, 24047, 23882	281	54	18082	8.34151	0.569498	0.00195809	0.341116
GOTERM_BP_ALL	GO:0002889~regulation of immunoglobulin mediated immune response	7	2.2293	0.000180882	12266, 16963, 15978, 14129, 15458, 257632, 21926	281	54	18082	8.34151	0.569498	0.00195809	0.341116
GOTERM_BP_ALL	GO:0002712~regulation of B cell mediated immunity	7	2.2293	0.000180882	12266, 16963, 15978, 14129, 15458, 257632, 21926	281	54	18082	8.34151	0.569498	0.00195809	0.341116
GOTERM_BP_ALL	GO:1903428~positive regulation of reactive oxygen species biosynthetic process	7	2.2293	0.000180882	16176, 15978, 27007, 19225, 24088, 19288, 21926	281	54	18082	8.34151	0.569498	0.00195809	0.341116
KEGG_PATHWAY	mmu04623:Cytosolic DNA-sensing pathway	10	3.18471	2.44967e-06	72512, 12362, 26388, 16176, 15945, 230073, 214763, 56417, 54123, 58203	145	64	7720	8.31897	0.00039432	2.81709e-05	0.00296106
GOTERM_BP_ALL	GO:0002708~positive regulation of lymphocyte mediated immunity	12	3.82166	2.2329e-07	12266, 16160, 16963, 15978, 14129, 27007, 16768, 15458, 58185, 257632, 21355, 21926	281	94	18082	8.21473	0.00103977	4.3346e-06	0.000421772
GOTERM_BP_ALL	GO:0002293~alpha-beta T cell differentiation involved in immune response	7	2.2293	0.000200423	12051, 16160, 16362, 15978, 20297, 24047, 23882	281	55	18082	8.18984	0.606969	0.00214452	0.377903
GOTERM_BP_ALL	GO:0002821~positive regulation of adaptive immune response	13	4.14013	6.56562e-08	12266, 16160, 16963, 16161, 16362, 15978, 14129, 15458, 58185, 24047, 257632, 21355, 21926	281	103	18082	8.12169	0.000305846	1.40964e-06	0.000124018
GOTERM_BP_ALL	GO:0032103~positive regulation of response to external stimulus	34	10.828	2.5715e-20	229898, 15945, 80861, 16803, 12768, 20306, 330122, 233079, 16859, 20308, 20307, 12977, 19225, 20302, 12266, 142980, 16963, 15930, 24047, 14825, 20296, 21926, 20310, 20311, 20293, 16176, 20292, 14129, 55985, 24088, 257632, 81897, 17329, 234311	281	270	18082	8.10318	1.19806e-16	2.49596e-18	4.85732e-17
GOTERM_BP_ALL	GO:0050900~leukocyte migration	38	12.1019	1.15605e-22	64095, 11815, 15945, 16803, 12768, 74748, 12642, 20306, 330122, 233079, 16859, 20308, 15978, 20307, 20750, 12977, 19204, 20302, 16963, 27007, 20297, 24047, 14825, 20296, 21926, 20299, 20310, 20311, 17874, 12061, 20293, 16176, 20292, 55985, 20339, 24088, 257632, 17329	281	303	18082	8.07014	5.38606e-19	1.41738e-20	2.18368e-19
GOTERM_BP_ALL	GO:0043330~response to exogenous dsRNA	8	2.54777	5.78868e-05	72512, 20846, 12265, 142980, 15957, 230073, 214763, 257632	281	64	18082	8.04359	0.236393	0.000689538	0.109286
GOTERM_BP_ALL	GO:0042509~regulation of tyrosine phosphorylation of STAT protein	8	2.54777	5.78868e-05	12981, 12703, 12702, 16160, 16362, 15978, 15458, 18413	281	64	18082	8.04359	0.236393	0.000689538	0.109286
GOTERM_BP_ALL	GO:0002287~alpha-beta T cell activation involved in immune response	7	2.2293	0.000221593	12051, 16160, 16362, 15978, 20297, 24047, 23882	281	56	18082	8.04359	0.64389	0.00235456	0.417739
GOTERM_BP_ALL	GO:0002705~positive regulation of leukocyte mediated immunity	14	4.4586	2.15203e-08	12266, 16963, 27007, 15458, 14825, 21926, 16160, 15978, 14129, 16768, 58185, 19204, 257632, 21355	281	113	18082	7.97241	0.000100258	5.16819e-07	4.06498e-05
GOTERM_BP_ALL	GO:0001909~leukocyte mediated cytotoxicity	12	3.82166	3.08759e-07	20311, 16160, 16963, 14939, 16859, 14129, 27007, 140474, 16768, 14825, 20296, 21355	281	97	18082	7.96067	0.00143748	5.70836e-06	0.000583216
GOTERM_BP_ALL	GO:0009615~response to virus	45	14.3312	1.17385e-26	434341, 15945, 170743, 80861, 12051, 16819, 72512, 12524, 76933, 94094, 16160, 246728, 16161, 246727, 16859, 15978, 16362, 231655, 58185, 214763, 23962, 56417, 23961, 279572, 58203, 142980, 16963, 15957, 18854, 24047, 21926, 17874, 20847, 17857, 17858, 21822, 230738, 230073, 71586, 112419, 81897, 57444, 17329, 69550, 234311	281	364	18082	7.9552	5.46898e-23	2.02555e-24	2.2173e-23
GOTERM_BP_ALL	GO:0019221~cytokine-mediated signaling pathway	40	12.7389	1.60782e-23	64095, 434341, 15945, 12768, 20306, 330122, 12703, 12702, 64685, 20308, 16362, 20307, 18413, 16181, 56417, 12977, 20302, 54123, 58203, 16963, 20297, 15458, 24047, 14825, 20296, 13349, 21926, 20299, 16178, 20310, 20311, 17874, 20846, 20847, 20293, 16176, 20292, 269295, 55985, 17329	281	326	18082	7.89555	7.49081e-20	2.20318e-21	3.03701e-20
GOTERM_BP_ALL	GO:0060326~cell chemotaxis	32	10.1911	8.87422e-19	64095, 15945, 16803, 12768, 74748, 12642, 20306, 330122, 20208, 233079, 16859, 20308, 15978, 20307, 20750, 12977, 20302, 16963, 27007, 20297, 24047, 14825, 20296, 20299, 20310, 20311, 20293, 16176, 20292, 55985, 257632, 17329	281	261	18082	7.8895	4.1345e-15	7.51727e-17	1.67626e-15
GOTERM_BP_ALL	GO:0071345~cellular response to cytokine stimulus	66	21.0191	2.64965e-39	64095, 236573, 15944, 434341, 15117, 15945, 12768, 225594, 330122, 72512, 16819, 20306, 12524, 64685, 15978, 20308, 20307, 18413, 16181, 20302, 240328, 229900, 142980, 12265, 16963, 15957, 17750, 14825, 24047, 13349, 21926, 20377, 16178, 16176, 21822, 269295, 55985, 229898, 17869, 71701, 12703, 12702, 16160, 26388, 16161, 16362, 18030, 56417, 12977, 54123, 58203, 15458, 20297, 18854, 20296, 55932…	281	542	18082	7.83583	1.23447e-35	1.23447e-36	5.00494e-36
GOTERM_BP_ALL	GO:0034097~response to cytokine	82	26.1146	1.38183e-49	12475, 64095, 236573, 15944, 434341, 15945, 15117, 80285, 12768, 225594, 330122, 72512, 20306, 16819, 60533, 12524, 64685, 15978, 20308, 20307, 18413, 16181, 20302, 240328, 24108, 12265, 229900, 142980, 16963, 15957, 17750, 14825, 24047, 13349, 21926, 20377, 16178, 17858, 21822, 16176, 16477, 269295, 20821, 55985, 20339, 229898, 17869, 71701, 14528, 16427, 12703, 12702, 66107, 16160, 26388, 16161…	281	674	18082	7.82878	6.43794e-46	1.28759e-46	2.61014e-46
GOTERM_BP_ALL	GO:0050921~positive regulation of chemotaxis	16	5.09554	2.06727e-09	16963, 15945, 20296, 14825, 24047, 12768, 16803, 20306, 330122, 20310, 20311, 16176, 55985, 12977, 20302, 17329	281	132	18082	7.79985	9.63138e-06	5.76732e-08	3.90488e-06
GOTERM_BP_ALL	GO:0043367~CD4-positive, alpha-beta T cell differentiation	8	2.54777	7.0684e-05	12051, 16160, 16362, 15978, 20297, 58185, 24047, 23882	281	66	18082	7.79985	0.280593	0.000822982	0.133431
KEGG_PATHWAY	mmu05323:Rheumatoid arthritis	12	3.82166	2.92338e-07	12981, 20311, 12524, 20293, 16176, 15978, 20297, 12977, 20296, 20302, 24088, 21926	145	82	7720	7.79142	4.70654e-05	3.9222e-06	0.00035337
KEGG_PATHWAY	mmu05164:Influenza A	25	7.96178	5.36752e-15	142980, 12265, 15945, 170743, 18854, 20296, 21926, 17874, 20846, 20847, 12702, 16160, 246728, 17858, 246727, 20293, 12362, 16176, 15978, 58185, 71586, 230073, 56417, 23961, 54123	145	171	7720	7.78383	8.5798e-13	8.5798e-13	6.43929e-12
GOTERM_BP_ALL	GO:0071356~cellular response to tumor necrosis factor	18	5.73248	1.59853e-10	16963, 15117, 20297, 20296, 24047, 21926, 20377, 20299, 20306, 16819, 20846, 20293, 20308, 16362, 20292, 20307, 230738, 20302	281	149	18082	7.77368	7.44754e-07	5.06636e-09	3.01947e-07
GOTERM_BP_ALL	GO:0002699~positive regulation of immune effector process	22	7.00637	1.04547e-12	12266, 16963, 27007, 15458, 80861, 20296, 14825, 24047, 16803, 21926, 233079, 16160, 15978, 16362, 14129, 16768, 58185, 19204, 24088, 257632, 21355, 234311	281	184	18082	7.69387	4.87097e-09	4.97038e-11	1.97484e-09
GOTERM_BP_ALL	GO:0050727~regulation of inflammatory response	34	10.828	1.54798e-19	11815, 21930, 229898, 16803, 74748, 20306, 11441, 233079, 12702, 16160, 16859, 20308, 20307, 19225, 20302, 12266, 142980, 16963, 15930, 20296, 21926, 16178, 54483, 17874, 12363, 20293, 12362, 16176, 20292, 14129, 230738, 24088, 257632, 81897	281	286	18082	7.64985	7.21203e-16	1.38693e-17	2.92399e-16
GOTERM_BP_ALL	GO:0002703~regulation of leukocyte mediated immunity	22	7.00637	1.29326e-12	12266, 142980, 16963, 27007, 140474, 15458, 20297, 14825, 21926, 20311, 16160, 16859, 15978, 14129, 16768, 58185, 19204, 24088, 257632, 21355, 81897, 69550	281	186	18082	7.61114	6.02548e-09	6.02548e-11	2.44292e-09
GOTERM_BP_ALL	GO:0031348~negative regulation of defense response	19	6.05096	6.42258e-11	11815, 434341, 21930, 80861, 12768, 74748, 16178, 54483, 11441, 12702, 16160, 16859, 26388, 64685, 230738, 56417, 257632, 21355, 231712	281	161	18082	7.59395	2.99228e-07	2.20021e-09	1.21317e-07
GOTERM_BP_ALL	GO:0030316~osteoclast differentiation	10	3.18471	6.62881e-06	16160, 71982, 15978, 16477, 12977, 246746, 12768, 20302, 21926, 20377	281	85	18082	7.57044	0.0304117	9.35826e-05	0.0125204
GOTERM_BP_ALL	GO:0006809~nitric oxide biosynthetic process	8	2.54777	8.57023e-05	16176, 15978, 27007, 230738, 19225, 24088, 19288, 21926	281	68	18082	7.57044	0.329213	0.000983025	0.16176
GOTERM_BP_ALL	GO:0007260~tyrosine phosphorylation of STAT protein	8	2.54777	8.57023e-05	12981, 12703, 12702, 16160, 16362, 15978, 15458, 18413	281	68	18082	7.57044	0.329213	0.000983025	0.16176
GOTERM_BP_ALL	GO:0001818~negative regulation of cytokine production	25	7.96178	3.15933e-14	11815, 80861, 16803, 12051, 11441, 60533, 20128, 16160, 64685, 16859, 15978, 16963, 15930, 18854, 21926, 21942, 16178, 54483, 16768, 230073, 230738, 24088, 257632, 69550, 81897	281	213	18082	7.55267	1.47417e-10	1.81999e-12	5.97633e-11
KEGG_PATHWAY	mmu05132:Salmonella infection	11	3.50318	1.58858e-06	20310, 12981, 330122, 12475, 17874, 12362, 16176, 15978, 14825, 16803, 20302	145	78	7720	7.5084	0.000255729	1.96738e-05	0.00192022
GOTERM_BP_ALL	GO:0019079~viral genome replication	10	3.18471	7.30445e-06	246727, 17858, 231655, 230738, 58185, 56417, 23961, 57444, 69550, 21926	281	86	18082	7.48241	0.033459	0.000101279	0.0137965
GOTERM_BP_ALL	GO:0060759~regulation of response to cytokine stimulus	10	3.18471	7.30445e-06	16178, 12703, 434341, 15458, 80285, 16181, 56417, 12977, 54123, 58203	281	86	18082	7.48241	0.033459	0.000101279	0.0137965
GOTERM_BP_ALL	GO:0051607~defense response to virus	35	11.1465	8.31605e-20	434341, 15945, 170743, 80861, 72512, 12524, 94094, 16160, 246728, 16161, 246727, 15978, 231655, 16362, 58185, 214763, 23962, 56417, 23961, 58203, 142980, 15957, 18854, 20847, 17857, 17858, 230738, 112419, 71586, 230073, 81897, 17329, 69550, 57444, 234311	281	301	18082	7.48241	3.87445e-16	7.7489e-18	1.57082e-16
GOTERM_BP_ALL	GO:0001906~cell killing	13	4.14013	1.84953e-07	16963, 14939, 140474, 27007, 20296, 14825, 20311, 16160, 16859, 15978, 14129, 16768, 21355	281	113	18082	7.40295	0.000861327	3.62057e-06	0.000349359
GOTERM_BP_ALL	GO:0001819~positive regulation of cytokine production	42	13.3758	2.30152e-23	12475, 229898, 170743, 80861, 16803, 12051, 72512, 233079, 60533, 16160, 16161, 56619, 16859, 15978, 16362, 58185, 19204, 19225, 20302, 54123, 12266, 142980, 16963, 15930, 27007, 20297, 24047, 20296, 21926, 23845, 12981, 17874, 12165, 12363, 12362, 16176, 230073, 71586, 24088, 257632, 81897, 234311	281	371	18082	7.28476	1.07228e-19	3.06365e-21	4.34736e-20
GOTERM_BP_ALL	GO:0031347~regulation of defense response	68	21.6561	1.9619e-38	12475, 434341, 21930, 80285, 12768, 16803, 74748, 72512, 20306, 12524, 233079, 64685, 16859, 20308, 20307, 20302, 19695, 12266, 142980, 16963, 15957, 14825, 21926, 16178, 16176, 71586, 230073, 16768, 257632, 24088, 81897, 11815, 229898, 170743, 80861, 11441, 12703, 12702, 20128, 16160, 26388, 16161, 16362, 58185, 56417, 214763, 19225, 21355, 54123, 414084, 279572, 58203, 231712, 15930, 27007, 154…	281	603	18082	7.25658	9.14049e-35	8.30953e-36	3.70584e-35
GOTERM_BP_ALL	GO:0051341~regulation of oxidoreductase activity	8	2.54777	0.000113018	16859, 16176, 15978, 11847, 14528, 257632, 21926, 74748	281	71	18082	7.25056	0.409379	0.00127729	0.213265
GOTERM_BP_ALL	GO:0046209~nitric oxide metabolic process	8	2.54777	0.000113018	16176, 15978, 27007, 230738, 19225, 24088, 19288, 21926	281	71	18082	7.25056	0.409379	0.00127729	0.213265
GOTERM_BP_ALL	GO:0001959~regulation of cytokine-mediated signaling pathway	9	2.86624	3.30515e-05	16178, 12703, 434341, 15458, 16181, 56417, 12977, 54123, 58203	281	80	18082	7.23923	0.142719	0.00041498	0.0624128
GOTERM_BP_ALL	GO:0050663~cytokine secretion	20	6.36943	4.2254e-11	12475, 229898, 18854, 24047, 21926, 23845, 21942, 16178, 233079, 60533, 12363, 16859, 12362, 56619, 16176, 15978, 230738, 20302, 24088, 257632	281	178	18082	7.2302	1.96861e-07	1.51432e-09	7.98138e-08
KEGG_PATHWAY	mmu05321:Inflammatory bowel disease (IBD)	8	2.54777	0.000102955	20846, 16160, 16161, 16176, 15978, 257632, 24088, 21926	145	59	7720	7.21917	0.01644	0.000789053	0.124379
KEGG_PATHWAY	mmu05133:Pertussis	10	3.18471	8.39187e-06	20311, 12475, 17874, 12266, 16160, 12362, 16176, 16362, 12260, 21926	145	74	7720	7.19478	0.00135018	7.50581e-05	0.0101434
GOTERM_MF_ALL	GO:0005126~cytokine receptor binding	34	10.828	1.15003e-18	15945, 20306, 330122, 16160, 16161, 20308, 15978, 20307, 18413, 16181, 16323, 12977, 20302, 16963, 20297, 24047, 14825, 20296, 21926, 20299, 76905, 20310, 12981, 20311, 12165, 17874, 20846, 20293, 16176, 20292, 55985, 23886, 81897, 17329	281	295	17446	7.15561	7.85473e-16	2.61824e-16	1.72861e-15
GOTERM_BP_ALL	GO:0002822~regulation of adaptive immune response based on somatic recombination of immune receptors built from immunoglobulin superfamily domains	16	5.09554	7.63034e-09	12266, 16963, 140474, 15458, 20297, 24047, 21926, 16160, 16859, 16161, 16362, 15978, 14129, 58185, 257632, 21355	281	145	18082	7.10055	3.55491e-05	1.98602e-07	1.4413e-05
GOTERM_BP_ALL	GO:0042307~positive regulation of protein import into nucleus	11	3.50318	3.42851e-06	72512, 142980, 16176, 230073, 230738, 170743, 24047, 19225, 24088, 81897, 21926	281	100	18082	7.07836	0.0158466	5.05477e-05	0.00647594
GOTERM_BP_ALL	GO:0002819~regulation of adaptive immune response	17	5.41401	2.97915e-09	12266, 16963, 140474, 15458, 20297, 24047, 21926, 16160, 16859, 16161, 16362, 15978, 14129, 58185, 257632, 21355, 54123	281	157	18082	6.9677	1.38798e-05	8.11689e-08	5.62734e-06
GOTERM_BP_ALL	GO:0002526~acute inflammatory response	14	4.4586	1.16017e-07	12266, 18405, 14825, 16803, 16427, 21926, 20208, 22361, 233079, 16176, 14129, 16181, 19225, 19695	281	130	18082	6.92987	0.000540378	2.38116e-06	0.000219145
GOTERM_BP_ALL	GO:0050830~defense response to Gram-positive bacterium	10	3.18471	1.39026e-05	17874, 236573, 229900, 27007, 16803, 19695, 257632, 24088, 21926, 55932	281	93	18082	6.91922	0.0627196	0.000186111	0.0262575
GOTERM_BP_ALL	GO:2001057~reactive nitrogen species metabolic process	8	2.54777	0.000160037	16176, 15978, 27007, 230738, 19225, 24088, 19288, 21926	281	75	18082	6.86387	0.525586	0.00173666	0.301863
GOTERM_BP_ALL	GO:0071219~cellular response to molecule of bacterial origin	26	8.28025	8.96334e-14	12475, 15945, 16803, 330122, 16819, 12524, 16160, 15978, 20302, 414084, 27007, 20297, 20296, 21926, 12981, 20310, 246256, 17874, 20846, 20293, 16176, 230738, 24088, 257632, 81897, 22169	281	245	18082	6.82885	4.17423e-10	4.91085e-12	1.69231e-10
GOTERM_BP_ALL	GO:1904591~positive regulation of protein import	11	3.50318	4.89631e-06	72512, 142980, 16176, 230073, 230738, 170743, 24047, 19225, 24088, 81897, 21926	281	104	18082	6.80612	0.0225537	7.01881e-05	0.00924826
GOTERM_BP_ALL	GO:0002706~regulation of lymphocyte mediated immunity	15	4.77707	4.49923e-08	12266, 16963, 140474, 27007, 15458, 20297, 21926, 16160, 16859, 15978, 14129, 16768, 58185, 257632, 21355	281	142	18082	6.7974	0.000209597	1.01757e-06	8.49862e-05
GOTERM_BP_ALL	GO:0050920~regulation of chemotaxis	21	6.6879	3.87275e-11	16963, 27007, 15945, 20296, 14825, 24047, 12768, 16803, 74748, 20306, 20310, 330122, 20311, 16859, 20293, 16176, 55985, 12977, 20302, 257632, 17329	281	199	18082	6.79057	1.80431e-07	1.39869e-09	7.31525e-08
KEGG_PATHWAY	mmu05162:Measles	17	5.41401	3.59656e-09	170743, 17874, 20846, 20847, 246728, 16160, 246727, 17858, 16176, 15978, 71586, 230073, 56417, 24088, 23961, 81897, 54123	145	136	7720	6.65517	5.79046e-07	8.27208e-08	4.34742e-06
GOTERM_BP_ALL	GO:0006954~inflammatory response	63	20.0637	4.21185e-33	12475, 230787, 21930, 15945, 12768, 16803, 74748, 330122, 20306, 20208, 22361, 233079, 16859, 20308, 20307, 16181, 19204, 20302, 19695, 12266, 12265, 142980, 16963, 14825, 24047, 13349, 21926, 16178, 12061, 16176, 55985, 20339, 257632, 24088, 81897, 11815, 229898, 170743, 16427, 11441, 12702, 16160, 26388, 20750, 12977, 19225, 279572, 18405, 15930, 20297, 20296, 20299, 21942, 20310, 17874, 20311,…	281	613	18082	6.61333	1.9623e-29	1.40164e-30	7.95579e-30
GOTERM_BP_ALL	GO:1903900~regulation of viral life cycle	15	4.77707	6.4003e-08	18854, 19288, 21926, 20128, 17858, 246727, 231655, 58185, 230738, 56417, 20821, 20302, 23961, 57444, 69550	281	146	18082	6.61117	0.000298145	1.38693e-06	0.000120896
GOTERM_BP_ALL	GO:0002700~regulation of production of molecular mediator of immune response	12	3.82166	2.04915e-06	233079, 142980, 16963, 15978, 15458, 20297, 58185, 257632, 24088, 81897, 69550, 21926	281	117	18082	6.59987	0.00950159	3.11989e-05	0.00387059
GOTERM_BP_ALL	GO:0032496~response to lipopolysaccharide	41	13.0573	3.33949e-21	12475, 15945, 14528, 16803, 16819, 330122, 12524, 16160, 66107, 16859, 15978, 19204, 19225, 20302, 414084, 15930, 27007, 20297, 14825, 20296, 21926, 21942, 20310, 12981, 20311, 246256, 17874, 20846, 12061, 12362, 20293, 16176, 230738, 16477, 55985, 16154, 24088, 257632, 81897, 17329, 22169	281	400	18082	6.59575	1.55587e-17	3.53607e-19	6.30799e-18
GOTERM_BP_ALL	GO:0002764~immune response-regulating signaling pathway	29	9.23567	6.49485e-15	12475, 230787, 170743, 80861, 16803, 233079, 12524, 20128, 56619, 16859, 16362, 15978, 58185, 18703, 19695, 414084, 279572, 54123, 17474, 142980, 27007, 21926, 17874, 71586, 230073, 24088, 257632, 81897, 234311	281	284	18082	6.57082	3.05179e-11	4.12448e-13	1.23679e-11
GOTERM_BP_ALL	GO:0002237~response to molecule of bacterial origin	42	13.3758	1.47176e-21	12475, 15945, 14528, 16803, 16819, 330122, 12524, 16160, 66107, 16859, 15978, 19204, 19225, 20302, 21355, 414084, 15930, 27007, 20297, 14825, 20296, 21926, 21942, 20310, 12981, 20311, 246256, 17874, 20846, 12061, 12362, 20293, 16176, 230738, 16477, 55985, 16154, 24088, 257632, 81897, 17329, 22169	281	414	18082	6.52813	6.85693e-18	1.71423e-19	2.78001e-18
GOTERM_BP_ALL	GO:0071222~cellular response to lipopolysaccharide	24	7.64331	2.62012e-12	12475, 27007, 15945, 20297, 20296, 16803, 21926, 20310, 12981, 330122, 16819, 246256, 17874, 20846, 12524, 16160, 20293, 16176, 15978, 230738, 20302, 414084, 81897, 22169	281	237	18082	6.51633	1.22072e-08	1.16259e-10	4.94917e-09
GOTERM_BP_ALL	GO:0043331~response to dsRNA	10	3.18471	2.30787e-05	72512, 20846, 12265, 142980, 15957, 230073, 230738, 214763, 56417, 257632	281	99	18082	6.49987	0.101946	0.000297809	0.0435845
GOTERM_BP_ALL	GO:1903426~regulation of reactive oxygen species biosynthetic process	8	2.54777	0.000239862	16176, 15978, 27007, 230738, 19225, 24088, 19288, 21926	281	80	18082	6.43488	0.672952	0.00252542	0.452105
KEGG_PATHWAY	mmu05168:Herpes simplex infection	25	7.96178	4.53845e-13	12266, 142980, 15957, 18854, 20296, 21926, 17874, 20846, 20847, 12702, 16160, 246728, 246727, 20293, 16176, 15978, 71586, 230073, 13163, 20684, 24088, 21355, 23961, 81897, 54123	145	208	7720	6.3992	7.30713e-11	3.65357e-11	5.48617e-10
GOTERM_BP_ALL	GO:0001817~regulation of cytokine production	56	17.8344	1.69628e-28	12475, 16803, 12051, 72512, 233079, 60533, 64685, 16859, 15978, 19204, 20302, 12266, 142980, 16963, 24047, 13349, 23845, 21926, 16178, 12165, 16176, 71586, 230073, 16768, 257632, 24088, 81897, 11815, 229898, 170743, 80861, 11441, 12703, 16160, 20128, 16161, 56619, 16362, 58185, 19225, 54123, 15930, 27007, 18854, 20297, 20296, 21942, 12981, 17874, 20311, 54483, 12363, 12362, 230738, 69550, 234311	281	564	18082	6.38924	7.90298e-25	3.59226e-26	3.20412e-25
GOTERM_BP_ALL	GO:0043903~regulation of symbiosis, encompassing mutualism through parasitism	33	10.5096	1.35743e-16	80861, 16803, 19288, 72512, 20128, 16160, 246727, 16161, 15978, 231655, 58185, 214763, 56417, 20302, 23961, 21355, 15957, 18854, 14825, 21926, 20311, 17874, 20846, 20847, 17858, 230738, 230073, 20821, 24088, 257632, 69550, 57444, 234311	281	334	18082	6.35781	5.17253e-13	8.77076e-15	2.10942e-13
GOTERM_BP_ALL	GO:0006955~immune response	121	38.535	7.55008e-66	12475, 236573, 15944, 15945, 16803, 19288, 74748, 20306, 330122, 109032, 12524, 233079, 243659, 16859, 64685, 20308, 20307, 18413, 19204, 20302, 19695, 24108, 16963, 15957, 58210, 17167, 14825, 23845, 21822, 71586, 16768, 20821, 24088, 14939, 229898, 17869, 80861, 12703, 16160, 56619, 16161, 231655, 16362, 58185, 56417, 12977, 414084, 279572, 58203, 231712, 17474, 15930, 27007, 18854, 55932, 1298…	281	1233	18082	6.31484	3.51758e-62	1.75879e-62	1.42614e-62
GOTERM_BP_ALL	GO:0071216~cellular response to biotic stimulus	26	8.28025	5.3454e-13	12475, 15945, 16803, 330122, 16819, 12524, 16160, 15978, 20302, 414084, 27007, 20297, 20296, 21926, 12981, 20310, 246256, 17874, 20846, 20293, 16176, 230738, 24088, 257632, 81897, 22169	281	265	18082	6.31346	2.49057e-09	2.70715e-11	1.00976e-09
GOTERM_BP_ALL	GO:0002757~immune response-activating signal transduction	26	8.28025	5.82958e-13	12475, 142980, 230787, 27007, 170743, 80861, 16803, 21926, 17874, 233079, 12524, 20128, 16859, 15978, 16362, 58185, 230073, 71586, 19695, 257632, 24088, 81897, 54123, 414084, 279572, 234311	281	266	18082	6.28973	2.7161e-09	2.92053e-11	1.10119e-09
GOTERM_BP_ALL	GO:0098542~defense response to other organism	60	19.1083	3.54889e-30	236573, 434341, 15945, 16803, 74748, 12051, 72512, 12524, 94094, 246728, 16859, 246727, 15978, 23962, 19695, 23961, 229900, 142980, 15957, 14825, 231507, 21926, 17857, 17858, 71586, 230073, 112419, 55985, 257632, 24088, 81897, 170743, 70163, 80861, 16160, 16161, 56619, 16362, 231655, 58185, 56417, 214763, 279572, 58203, 74481, 240913, 17474, 74180, 27007, 18854, 55932, 17874, 20311, 20847, 14129,…	281	616	18082	6.26774	1.65343e-26	7.87347e-28	6.70352e-27
KEGG_PATHWAY	mmu04622:RIG-I-like receptor signaling pathway	8	2.54777	0.00025442	72512, 16160, 15945, 230073, 71586, 80861, 54123, 21926	145	68	7720	6.26369	0.0401391	0.0017055	0.307103
KEGG_PATHWAY	mmu05142:Chagas disease (American trypanosomiasis)	12	3.82166	2.97985e-06	17874, 12266, 16160, 20293, 16176, 15978, 12260, 20296, 20302, 24088, 81897, 21926	145	103	7720	6.20288	0.000479641	2.99843e-05	0.0036019
GOTERM_BP_ALL	GO:2000379~positive regulation of reactive oxygen species metabolic process	9	2.86624	0.000105326	16176, 15978, 27007, 230738, 14825, 19225, 24088, 19288, 21926	281	94	18082	6.16105	0.387826	0.00119913	0.198763
GOTERM_BP_ALL	GO:0044403~symbiosis, encompassing mutualism through parasitism	61	19.4268	3.17678e-30	236573, 434341, 15945, 16803, 19288, 16819, 12051, 72512, 12524, 94094, 246728, 16859, 246727, 15978, 23962, 20302, 23961, 229900, 142980, 16963, 15957, 14825, 24047, 21926, 17857, 17858, 21822, 71586, 230073, 112419, 20821, 257632, 24088, 81897, 17869, 170743, 80861, 76933, 16160, 20128, 16161, 16362, 231655, 58185, 56417, 214763, 21355, 279572, 58203, 18854, 55932, 17874, 110956, 20311, 20846, …	281	639	18082	6.14284	1.48006e-26	7.40031e-28	6.00064e-27
GOTERM_BP_ALL	GO:0044419~interspecies interaction between organisms	61	19.4268	3.17678e-30	236573, 434341, 15945, 16803, 19288, 16819, 12051, 72512, 12524, 94094, 246728, 16859, 246727, 15978, 23962, 20302, 23961, 229900, 142980, 16963, 15957, 14825, 24047, 21926, 17857, 17858, 21822, 71586, 230073, 112419, 20821, 257632, 24088, 81897, 17869, 170743, 80861, 76933, 16160, 20128, 16161, 16362, 231655, 58185, 56417, 214763, 21355, 279572, 58203, 18854, 55932, 17874, 110956, 20311, 20846, …	281	639	18082	6.14284	1.48006e-26	7.40031e-28	6.00064e-27
GOTERM_BP_ALL	GO:0002253~activation of immune response	30	9.55414	1.37606e-14	12475, 230787, 170743, 80861, 16803, 72512, 233079, 12524, 20128, 16859, 16362, 15978, 58185, 214763, 19695, 414084, 279572, 54123, 12266, 142980, 27007, 21926, 17874, 71586, 230073, 12260, 24088, 257632, 81897, 234311	281	316	18082	6.10906	6.41394e-11	8.43992e-13	2.60014e-11
GOTERM_BP_ALL	GO:0050728~negative regulation of inflammatory response	11	3.50318	1.30029e-05	16178, 54483, 11441, 12702, 16160, 11815, 16859, 21930, 230738, 257632, 74748	281	116	18082	6.10204	0.0587822	0.000175581	0.0245583
GOTERM_BP_ALL	GO:0070374~positive regulation of ERK1 and ERK2 cascade	18	5.73248	6.96948e-09	327957, 12266, 16963, 20297, 20296, 24047, 12768, 20299, 20306, 20293, 99571, 16176, 20308, 20292, 20307, 24088, 20302, 257632	281	190	18082	6.0962	3.24703e-05	1.83451e-07	1.31647e-05
GOTERM_BP_ALL	GO:0050776~regulation of immune response	58	18.4713	3.27044e-28	12475, 219131, 434341, 230787, 80285, 12768, 16803, 74748, 72512, 12524, 233079, 64685, 16859, 15978, 18703, 19204, 19695, 12266, 142980, 16963, 24047, 21926, 71586, 230073, 16768, 12260, 257632, 24088, 81897, 140474, 229898, 170743, 80861, 12703, 16160, 20128, 26388, 16161, 56619, 16362, 58185, 56417, 214763, 21355, 54123, 279572, 414084, 58203, 231712, 17474, 15930, 27007, 20297, 15458, 17874, …	281	620	18082	6.01972	1.5237e-24	6.62477e-26	6.17755e-25
GOTERM_BP_ALL	GO:0001816~cytokine production	57	18.1529	1.83241e-27	12475, 16803, 12051, 72512, 233079, 60533, 64685, 16859, 15978, 19204, 20302, 12266, 142980, 16963, 24047, 13349, 23845, 21926, 16178, 12165, 16176, 71586, 230073, 16768, 257632, 24088, 81897, 23882, 11815, 229898, 170743, 80861, 11441, 12703, 16160, 20128, 16161, 56619, 16362, 58185, 19225, 54123, 15930, 27007, 18854, 20297, 20296, 21942, 12981, 17874, 20311, 54483, 12363, 12362, 230738, 69550, …	281	616	18082	5.95435	8.53718e-24	3.41487e-25	3.46124e-24
GOTERM_BP_ALL	GO:0002698~negative regulation of immune effector process	10	3.18471	4.96866e-05	16963, 16859, 16362, 140474, 80861, 257632, 21355, 69550, 21926, 74748	281	109	18082	5.90356	0.206654	0.00059955	0.0938117
GOTERM_BP_ALL	GO:0046824~positive regulation of nucleocytoplasmic transport	11	3.50318	1.75248e-05	72512, 142980, 16176, 230073, 230738, 170743, 24047, 19225, 24088, 81897, 21926	281	120	18082	5.89864	0.0784045	0.000229324	0.0330976
GOTERM_BP_ALL	GO:0002274~myeloid leukocyte activation	15	4.77707	2.73298e-07	142980, 24108, 27007, 170743, 16803, 380732, 12981, 12524, 16859, 12362, 19204, 20302, 24088, 81897, 74481	281	164	18082	5.88556	0.00127249	5.17598e-06	0.000516233
GOTERM_BP_ALL	GO:0002286~T cell activation involved in immune response	10	3.18471	5.33915e-05	12051, 17474, 12524, 16160, 56619, 16362, 15978, 20297, 24047, 23882	281	110	18082	5.84989	0.220231	0.000639276	0.100803
GOTERM_BP_ALL	GO:0050778~positive regulation of immune response	43	13.6943	3.09108e-20	12475, 434341, 230787, 229898, 170743, 80861, 16803, 72512, 233079, 12524, 16160, 20128, 16161, 16859, 15978, 16362, 58185, 214763, 19204, 19695, 21355, 54123, 414084, 279572, 58203, 12266, 142980, 16963, 15930, 27007, 15458, 24047, 21926, 17874, 14129, 230073, 71586, 16768, 12260, 24088, 257632, 81897, 234311	281	474	18082	5.83755	1.44013e-16	2.93905e-18	5.83876e-17
GOTERM_BP_ALL	GO:0006952~defense response	134	42.6752	6.86056e-70	12475, 236573, 15944, 15945, 16803, 19288, 74748, 20306, 330122, 233079, 109032, 12524, 243659, 94094, 16859, 64685, 20308, 20307, 19204, 19695, 20302, 24108, 16963, 15957, 17167, 14825, 13349, 23845, 21822, 71586, 16768, 20821, 24088, 229898, 17869, 70163, 80861, 11441, 12703, 12702, 16160, 56619, 16161, 231655, 16362, 20750, 58185, 56417, 12977, 19225, 414084, 279572, 58203, 231712, 240913, 184…	281	1481	18082	5.82224	3.19634e-66	3.19634e-66	1.2959e-66
GOTERM_BP_ALL	GO:0016032~viral process	53	16.879	6.76066e-25	434341, 15945, 19288, 16819, 12051, 72512, 12524, 94094, 246728, 16859, 246727, 15978, 23962, 20302, 23961, 142980, 15957, 16963, 24047, 21926, 17857, 17858, 21822, 230073, 112419, 71586, 20821, 81897, 17869, 170743, 80861, 76933, 16160, 20128, 16161, 231655, 16362, 58185, 56417, 214763, 21355, 279572, 58203, 18854, 17874, 110956, 20846, 20847, 230738, 57444, 17329, 69550, 234311	281	589	18082	5.7903	3.14979e-21	1.04993e-22	1.27702e-21
GOTERM_BP_ALL	GO:0044764~multi-organism cellular process	53	16.879	1.00262e-24	434341, 15945, 19288, 16819, 12051, 72512, 12524, 94094, 246728, 16859, 246727, 15978, 23962, 20302, 23961, 142980, 15957, 16963, 24047, 21926, 17857, 17858, 21822, 230073, 112419, 71586, 20821, 81897, 17869, 170743, 80861, 76933, 16160, 20128, 16161, 231655, 16362, 58185, 56417, 214763, 21355, 279572, 58203, 18854, 17874, 110956, 20846, 20847, 230738, 57444, 17329, 69550, 234311	281	594	18082	5.74156	4.67122e-21	1.50685e-22	1.89386e-21
GOTERM_BP_ALL	GO:0002252~immune effector process	67	21.3376	1.79992e-31	434341, 15945, 16803, 19288, 74748, 72512, 12051, 12524, 233079, 94094, 246728, 16859, 246727, 15978, 23962, 19204, 20302, 23961, 12266, 142980, 16963, 15957, 14825, 24047, 21926, 17857, 17858, 71586, 112419, 16768, 230073, 12260, 257632, 24088, 81897, 23882, 14939, 140474, 170743, 80861, 16160, 16161, 56619, 16362, 231655, 58185, 56417, 214763, 21355, 54123, 58203, 17474, 27007, 15458, 20297, 18…	281	755	18082	5.71042	8.38581e-28	4.65878e-29	3.39987e-28
KEGG_PATHWAY	mmu04062:Chemokine signaling pathway	21	6.6879	4.54761e-10	16963, 15945, 20297, 20296, 14825, 24047, 12768, 20299, 20306, 20310, 330122, 20311, 20846, 20847, 20293, 20308, 20292, 20307, 55985, 20302, 17329	145	196	7720	5.70443	7.32165e-08	1.46433e-08	5.49703e-07
GOTERM_BP_ALL	GO:0051707~response to other organism	91	28.9809	7.41213e-44	12475, 236573, 434341, 15945, 16803, 19288, 74748, 330122, 72512, 16819, 12051, 109032, 12524, 246728, 94094, 246727, 16859, 15978, 23962, 19204, 20302, 19695, 23961, 229900, 142980, 16963, 15957, 24047, 14825, 231507, 21926, 12061, 17857, 17858, 21822, 16176, 71586, 112419, 230073, 16477, 55985, 257632, 24088, 81897, 170743, 14528, 70163, 80861, 76933, 66107, 16160, 56619, 16161, 16362, 231655, …	281	1027	18082	5.70179	3.45331e-40	5.75552e-41	1.40008e-40
GOTERM_BP_ALL	GO:0043207~response to external biotic stimulus	91	28.9809	8.03281e-44	12475, 236573, 434341, 15945, 16803, 19288, 74748, 330122, 72512, 16819, 12051, 109032, 12524, 246728, 94094, 246727, 16859, 15978, 23962, 19204, 20302, 19695, 23961, 229900, 142980, 16963, 15957, 24047, 14825, 231507, 21926, 12061, 17857, 17858, 21822, 16176, 71586, 112419, 230073, 16477, 55985, 257632, 24088, 81897, 170743, 14528, 70163, 80861, 76933, 66107, 16160, 56619, 16161, 16362, 231655, …	281	1028	18082	5.69624	3.74249e-40	5.34641e-41	1.51732e-40
GOTERM_BP_ALL	GO:0002697~regulation of immune effector process	37	11.7834	5.81291e-17	140474, 80861, 16803, 74748, 72512, 233079, 16160, 16859, 16161, 15978, 16362, 58185, 214763, 19204, 21355, 12266, 142980, 15957, 16963, 27007, 15458, 20297, 24047, 14825, 20296, 21926, 20311, 20847, 14129, 230738, 16768, 230073, 24088, 257632, 81897, 69550, 234311	281	421	18082	5.65535	5.17253e-13	9.21485e-15	2.10942e-13
GOTERM_BP_ALL	GO:0002443~leukocyte mediated immunity	29	9.23567	3.82221e-13	14939, 140474, 12051, 16160, 16859, 15978, 58185, 19204, 20302, 21355, 54123, 12266, 142980, 16963, 27007, 15458, 20297, 14825, 21926, 380732, 20311, 17874, 14129, 16768, 12260, 24088, 257632, 81897, 69550	281	334	18082	5.58717	1.7809e-09	2.00101e-11	7.22034e-10
GOTERM_BP_ALL	GO:0007249~I-kappaB kinase/NF-kappaB signaling	20	6.36943	3.6281e-09	142980, 24108, 170743, 211550, 24047, 21926, 12051, 17874, 20846, 209588, 12362, 16176, 16362, 230738, 19225, 24088, 257632, 414084, 81897, 69550	281	231	18082	5.57132	1.69032e-05	9.82752e-08	6.85315e-06
GOTERM_BP_ALL	GO:0043123~positive regulation of I-kappaB kinase/NF-kappaB signaling	14	4.4586	1.58612e-06	142980, 24108, 170743, 24047, 21926, 17874, 209588, 12362, 16176, 24088, 257632, 19225, 69550, 81897	281	163	18082	5.52689	0.00736249	2.47145e-05	0.00299598
GOTERM_BP_ALL	GO:0009607~response to biotic stimulus	93	29.6178	9.40812e-44	12475, 236573, 434341, 15945, 16803, 19288, 74748, 330122, 72512, 12051, 16819, 109032, 12524, 246728, 94094, 246727, 16859, 15978, 23962, 19204, 19695, 20302, 23961, 229900, 142980, 16963, 15957, 24047, 14825, 231507, 21926, 12061, 17857, 17858, 21822, 16176, 71586, 112419, 230073, 16477, 55985, 257632, 24088, 81897, 140474, 170743, 17869, 14528, 70163, 80861, 76933, 66107, 16160, 56619, 16161, …	281	1084	18082	5.5207	4.38324e-40	5.47905e-41	1.77711e-40
GOTERM_MF_ALL	GO:0001664~G-protein coupled receptor binding	24	7.64331	7.70076e-11	67775, 12266, 16963, 15945, 20297, 24047, 20296, 14825, 20377, 20299, 20306, 20310, 330122, 20311, 20846, 20208, 20293, 20308, 20292, 20307, 14129, 55985, 20302, 17329	281	270	17446	5.5187	5.25962e-08	7.51374e-09	1.1575e-07
GOTERM_BP_ALL	GO:0050792~regulation of viral process	26	8.28025	1.12891e-11	80861, 19288, 72512, 20128, 16160, 246727, 16161, 231655, 58185, 214763, 56417, 20302, 21355, 23961, 15957, 18854, 21926, 20846, 20847, 17858, 230073, 230738, 20821, 69550, 57444, 234311	281	304	18082	5.50351	5.25958e-08	4.49537e-10	2.1324e-08
GOTERM_BP_ALL	GO:0031503~protein complex localization	10	3.18471	8.64402e-05	21928, 142980, 16176, 230738, 170743, 24047, 19225, 24088, 81897, 21926	281	117	18082	5.49989	0.331516	0.00098905	0.163151
GOTERM_BP_ALL	GO:0043902~positive regulation of multi-organism process	12	3.82166	1.43035e-05	20128, 16859, 15978, 20821, 80861, 16323, 56417, 14825, 19204, 257632, 24088, 234311	281	143	18082	5.3999	0.0644684	0.000190928	0.0270145
GOTERM_BP_ALL	GO:0043900~regulation of multi-organism process	37	11.7834	2.6988e-16	80861, 16803, 19288, 72512, 16160, 20128, 16161, 246727, 16859, 15978, 231655, 58185, 214763, 56417, 16323, 19204, 20302, 23961, 21355, 15957, 18854, 14825, 21926, 21857, 20311, 17874, 20846, 20847, 17858, 230738, 230073, 20821, 24088, 257632, 57444, 69550, 234311	281	442	18082	5.38666	1.03451e-12	1.69864e-14	4.21885e-13
GOTERM_BP_ALL	GO:0009617~response to bacterium	56	17.8344	1.00392e-24	12475, 236573, 15945, 16803, 74748, 16819, 12051, 330122, 12524, 109032, 16859, 15978, 19204, 20302, 19695, 229900, 14825, 231507, 21926, 12061, 16176, 16477, 55985, 257632, 24088, 81897, 70163, 14528, 16160, 66107, 56619, 19225, 21355, 414084, 240913, 17474, 15930, 74180, 27007, 20297, 20296, 55932, 21942, 12981, 20310, 17874, 20311, 246256, 20846, 12362, 20293, 14129, 230738, 16154, 17329, 22169	281	672	18082	5.3624	4.67728e-21	1.46165e-22	1.89632e-21
GOTERM_BP_ALL	GO:1900182~positive regulation of protein localization to nucleus	11	3.50318	4.00468e-05	72512, 142980, 16176, 230073, 230738, 170743, 24047, 19225, 24088, 81897, 21926	281	132	18082	5.3624	0.170209	0.000493481	0.0756176
GOTERM_BP_ALL	GO:0042742~defense response to bacterium	25	7.96178	5.65423e-11	236573, 70163, 16803, 74748, 12051, 16160, 56619, 16859, 15978, 19695, 240913, 17474, 229900, 74180, 27007, 55932, 21926, 231507, 17874, 20311, 14129, 55985, 257632, 24088, 81897	281	301	18082	5.34458	2.6343e-07	1.98068e-09	1.06803e-07
GOTERM_BP_ALL	GO:0043122~regulation of I-kappaB kinase/NF-kappaB signaling	18	5.73248	5.37382e-08	142980, 24108, 170743, 24047, 21926, 12051, 17874, 20846, 209588, 12362, 16176, 230738, 19225, 24088, 257632, 414084, 81897, 69550	281	218	18082	5.3132	0.000250335	1.18657e-06	0.000101506
GOTERM_BP_ALL	GO:1903039~positive regulation of leukocyte cell-cell adhesion	15	4.77707	9.70082e-07	16963, 15117, 24047, 20296, 21926, 12524, 60533, 22361, 16160, 16161, 16859, 15978, 16362, 16176, 19204	281	182	18082	5.30347	0.00450942	1.59702e-05	0.00183238
GOTERM_BP_ALL	GO:0002684~positive regulation of immune system process	64	20.3822	5.32734e-28	12475, 434341, 230787, 15945, 12768, 16803, 330122, 20306, 72512, 60533, 12524, 22361, 233079, 80885, 16859, 15978, 19204, 20302, 19695, 12266, 142980, 16963, 14825, 24047, 21926, 12061, 16176, 71586, 230073, 16768, 12260, 55985, 20339, 257632, 24088, 81897, 229898, 170743, 80861, 20128, 16160, 16161, 16362, 58185, 214763, 16323, 12977, 21355, 54123, 414084, 279572, 58203, 15930, 27007, 15458, 20…	281	782	18082	5.26639	2.48201e-24	1.03417e-25	1.00628e-24
GOTERM_BP_ALL	GO:0002831~regulation of response to biotic stimulus	18	5.73248	6.1641e-08	16963, 15957, 27007, 140474, 80861, 14825, 72512, 20311, 20847, 16160, 16859, 16161, 230738, 230073, 214763, 24088, 257632, 234311	281	220	18082	5.2649	0.000287144	1.34199e-06	0.000116434
GOTERM_BP_ALL	GO:0016064~immunoglobulin mediated immune response	11	3.50318	5.16741e-05	12051, 17874, 12266, 16963, 15978, 14129, 15458, 12260, 257632, 54123, 21926	281	136	18082	5.20468	0.213966	0.000620312	0.0975623
GOTERM_BP_ALL	GO:0045807~positive regulation of endocytosis	11	3.50318	5.16741e-05	12475, 12266, 16176, 14129, 24047, 20339, 20296, 16803, 257632, 19288, 21926	281	136	18082	5.20468	0.213966	0.000620312	0.0975623
GOTERM_BP_ALL	GO:0002460~adaptive immune response based on somatic recombination of immune receptors built from immunoglobulin superfamily domains	22	7.00637	1.79869e-09	12266, 16963, 14939, 140474, 15458, 20297, 24047, 21926, 12051, 17874, 16160, 16859, 16161, 15978, 16362, 14129, 58185, 12260, 257632, 21355, 54123, 23882	281	273	18082	5.18561	8.38004e-06	5.07884e-08	3.39755e-06
GOTERM_BP_ALL	GO:0046631~alpha-beta T cell activation	11	3.50318	5.49935e-05	12051, 246256, 16160, 16963, 16859, 16362, 15978, 20297, 58185, 24047, 23882	281	137	18082	5.16669	0.22603	0.000656763	0.103827
KEGG_PATHWAY	mmu05152:Tuberculosis	17	5.41401	1.46157e-07	12475, 12266, 12265, 16803, 21926, 17874, 246256, 20846, 16160, 56619, 16176, 15978, 14129, 16154, 24088, 257632, 81897	145	176	7720	5.14263	2.3531e-05	2.61459e-06	0.000176671
GOTERM_BP_ALL	GO:0022409~positive regulation of cell-cell adhesion	17	5.41401	2.23669e-07	16963, 15117, 24047, 20296, 21926, 12524, 60533, 22361, 16160, 16161, 99571, 16859, 16176, 15978, 16362, 55985, 19204	281	213	18082	5.13582	0.00104153	4.32395e-06	0.000422489
GOTERM_BP_ALL	GO:0019724~B cell mediated immunity	11	3.50318	5.84929e-05	12051, 17874, 12266, 16963, 15978, 14129, 15458, 12260, 257632, 54123, 21926	281	138	18082	5.12925	0.238547	0.000694979	0.11043
GOTERM_BP_ALL	GO:0002683~negative regulation of immune system process	32	10.1911	2.10986e-13	20555, 434341, 11815, 140474, 17869, 80861, 12768, 74748, 12524, 60533, 16160, 20128, 26388, 64685, 16859, 16362, 56417, 20302, 21355, 231712, 16963, 15930, 27007, 20296, 21926, 20377, 380732, 20293, 16768, 257632, 81897, 69550	281	404	18082	5.09693	9.82781e-10	1.12963e-11	3.98448e-10
KEGG_PATHWAY	mmu05160:Hepatitis C	13	4.14013	7.8412e-06	20846, 20847, 12702, 142980, 15957, 246728, 246727, 16362, 230073, 12738, 23961, 54123, 21926	145	136	7720	5.08925	0.00126164	7.42583e-05	0.00947782
KEGG_PATHWAY	mmu05146:Amoebiasis	11	3.50318	6.06152e-05	16178, 12981, 12475, 16160, 16176, 15978, 11847, 12815, 18788, 24088, 21926	145	117	7720	5.0056	0.00971188	0.000513518	0.0732454
KEGG_PATHWAY	mmu04060:Cytokine-cytokine receptor interaction	23	7.32484	6.75019e-10	15945, 20297, 20296, 24047, 12768, 21926, 21942, 20306, 16178, 12981, 16160, 20293, 16161, 16176, 15978, 20292, 20307, 18413, 55985, 12977, 16154, 20302, 17329	145	245	7720	4.99817	1.08678e-07	1.8113e-08	8.15945e-07
GOTERM_BP_ALL	GO:0002573~myeloid leukocyte differentiation	16	5.09554	7.98886e-07	24108, 17869, 24047, 12768, 21926, 20377, 12981, 12524, 16160, 71982, 15978, 16477, 12977, 246746, 20302, 74481	281	206	18082	4.99796	0.0037151	1.34368e-05	0.00150901
GOTERM_BP_ALL	GO:0002449~lymphocyte mediated immunity	20	6.36943	2.50427e-08	12266, 16963, 14939, 27007, 140474, 15458, 20297, 21926, 12051, 17874, 16160, 16859, 15978, 14129, 16768, 58185, 12260, 257632, 21355, 54123	281	260	18082	4.9499	0.000116667	5.92254e-07	4.73033e-05
GOTERM_BP_ALL	GO:0042129~regulation of T cell proliferation	12	3.82166	3.62971e-05	20555, 60533, 12524, 16160, 16963, 16161, 15930, 16859, 16176, 16362, 15978, 24047	281	158	18082	4.88725	0.155585	0.000450861	0.0685395
GOTERM_BP_ALL	GO:0042098~T cell proliferation	14	4.4586	6.84342e-06	20555, 16963, 15930, 24047, 246256, 51797, 12524, 60533, 16160, 16859, 16161, 16176, 16362, 15978	281	186	18082	4.84345	0.0313807	9.54553e-05	0.0129258
GOTERM_BP_ALL	GO:0019058~viral life cycle	17	5.41401	4.97986e-07	18854, 19288, 21926, 110956, 20128, 246727, 17858, 231655, 230738, 58185, 20821, 56417, 20302, 23961, 21355, 69550, 57444	281	226	18082	4.84039	0.00231743	8.62494e-06	0.000940645
GOTERM_BP_ALL	GO:0032946~positive regulation of mononuclear cell proliferation	10	3.18471	0.000229787	17874, 60533, 12524, 16160, 16963, 16161, 16176, 15978, 24047, 12977	281	133	18082	4.83825	0.657231	0.00243045	0.433155
GOTERM_BP_ALL	GO:0050714~positive regulation of protein secretion	18	5.73248	2.58714e-07	12475, 24047, 21926, 23845, 17386, 233079, 60533, 80885, 12363, 16859, 99571, 12362, 56619, 16176, 15978, 20302, 24088, 257632	281	243	18082	4.76657	0.00120462	4.91979e-06	0.000488686
GOTERM_BP_ALL	GO:0042306~regulation of protein import into nucleus	13	4.14013	1.9689e-05	12051, 72512, 142980, 11815, 16176, 230738, 230073, 170743, 24047, 19225, 24088, 81897, 21926	281	176	18082	4.75303	0.0876502	0.000254778	0.0371841
KEGG_PATHWAY	mmu05145:Toxoplasmosis	10	3.18471	0.000244832	17874, 20846, 12703, 12265, 16160, 15944, 15978, 16154, 24088, 21926	145	113	7720	4.71163	0.0386557	0.00171256	0.295544
GOTERM_BP_ALL	GO:0032101~regulation of response to external stimulus	56	17.8344	6.31537e-22	21930, 15945, 12768, 16803, 74748, 20306, 72512, 330122, 233079, 16859, 20308, 20307, 20302, 12266, 142980, 16963, 15957, 14825, 24047, 21926, 16178, 16176, 230073, 55985, 257632, 24088, 81897, 11815, 229898, 80861, 11441, 12702, 16160, 16161, 99571, 20750, 212943, 214763, 12977, 19225, 15930, 27007, 20296, 20310, 17874, 20311, 54483, 20847, 12363, 12362, 20293, 20292, 14129, 230738, 17329, 234311	281	769	18082	4.686	2.94233e-18	7.54444e-20	1.19291e-18
GOTERM_BP_ALL	GO:0043547~positive regulation of GTPase activity	15	4.77707	4.45355e-06	230837, 16963, 20297, 20296, 24047, 20299, 20306, 50778, 20293, 20292, 20308, 20307, 19734, 55985, 20302	281	207	18082	4.66295	0.0205354	6.4637e-05	0.008412
KEGG_PATHWAY	mmu04380:Osteoclast differentiation	11	3.50318	0.000113509	246256, 20846, 12703, 20847, 12702, 16176, 15978, 14129, 16477, 12977, 21926	145	126	7720	4.64806	0.01811	0.000830384	0.137121
GOTERM_BP_ALL	GO:1904589~regulation of protein import	13	4.14013	2.47969e-05	12051, 72512, 142980, 11815, 16176, 230738, 230073, 170743, 24047, 19225, 24088, 81897, 21926	281	180	18082	4.64741	0.109106	0.000317341	0.0468287
GOTERM_BP_ALL	GO:0070371~ERK1 and ERK2 cascade	19	6.05096	1.67805e-07	11910, 327957, 12266, 16963, 20297, 20296, 24047, 12768, 20299, 20306, 20293, 99571, 16176, 20308, 20292, 20307, 24088, 20302, 257632	281	264	18082	4.63116	0.000781496	3.32681e-06	0.000316967
GOTERM_BP_ALL	GO:1902107~positive regulation of leukocyte differentiation	11	3.50318	0.000138568	22361, 16160, 16859, 16176, 16362, 15978, 24047, 12977, 12768, 20302, 21926	281	153	18082	4.62638	0.475669	0.00153604	0.261418
GOTERM_BP_ALL	GO:0002682~regulation of immune system process	89	28.3439	2.526e-35	12475, 219131, 434341, 230787, 15945, 80285, 16803, 12768, 74748, 330122, 72512, 20306, 60533, 12524, 22361, 233079, 80885, 16859, 64685, 15978, 75345, 18703, 19204, 19695, 20302, 12266, 142980, 16963, 15957, 14825, 24047, 21926, 20377, 12061, 16176, 71586, 16768, 230073, 12260, 55985, 20339, 257632, 24088, 81897, 20555, 11815, 140474, 229898, 170743, 17869, 80861, 12703, 20128, 16160, 56619, 263…	281	1249	18082	4.5853	1.17686e-31	9.05281e-33	4.77138e-32
GOTERM_BP_ALL	GO:0050870~positive regulation of T cell activation	12	3.82166	7.86149e-05	22361, 60533, 12524, 16160, 16963, 16161, 16859, 16176, 16362, 15978, 24047, 20296	281	172	18082	4.48945	0.306692	0.000903989	0.148392
GOTERM_BP_ALL	GO:0030335~positive regulation of cell migration	31	9.87261	1.50098e-11	21930, 15117, 15945, 17869, 12768, 16803, 20306, 330122, 60533, 16859, 15978, 19204, 12977, 20302, 19225, 16963, 20297, 14825, 20296, 24047, 20310, 20311, 12061, 20293, 16176, 20292, 230738, 55985, 20339, 24088, 17329	281	446	18082	4.47267	6.9931e-08	5.77942e-10	2.83523e-08
GOTERM_BP_ALL	GO:0070372~regulation of ERK1 and ERK2 cascade	19	6.05096	2.91641e-07	11910, 327957, 12266, 16963, 20297, 20296, 24047, 12768, 20299, 20306, 20293, 99571, 16176, 20308, 20292, 20307, 24088, 20302, 257632	281	274	18082	4.46214	0.00135783	5.45683e-06	0.00055088
GOTERM_BP_ALL	GO:0002250~adaptive immune response	27	8.59873	4.70463e-10	14939, 140474, 12051, 12524, 16160, 16859, 99571, 16161, 16362, 15978, 75345, 58185, 21355, 54123, 17474, 12266, 16963, 27007, 15458, 20297, 24047, 21926, 17874, 14129, 12260, 257632, 23882	281	391	18082	4.44352	2.19188e-06	1.45158e-08	8.8866e-07
GOTERM_BP_ALL	GO:0080134~regulation of response to stress	82	26.1146	3.26772e-31	12475, 434341, 21930, 80285, 16803, 12768, 74748, 72512, 20306, 12524, 22361, 233079, 16859, 64685, 20308, 20307, 16181, 23795, 19695, 20302, 12266, 142980, 16963, 15957, 14825, 24047, 21926, 20377, 16178, 16176, 71586, 16768, 230073, 257632, 24088, 81897, 23882, 211329, 11815, 229898, 170743, 17869, 71701, 14528, 80861, 11441, 12703, 12702, 20128, 16160, 99571, 26388, 16161, 16362, 58185, 20750,…	281	1191	18082	4.43039	1.52243e-27	8.01279e-29	6.17241e-28
GOTERM_BP_ALL	GO:1903708~positive regulation of hemopoiesis	13	4.14013	4.0105e-05	24047, 14825, 12768, 21926, 22361, 16160, 16859, 15978, 16362, 16176, 16323, 12977, 20302	281	189	18082	4.4261	0.170434	0.000492895	0.0757275
KEGG_PATHWAY	mmu04630:Jak-STAT signaling pathway	12	3.82166	7.74406e-05	12981, 20846, 12703, 20847, 12702, 16160, 18712, 16161, 15978, 17869, 18413, 16154	145	145	7720	4.40618	0.012391	0.000623227	0.0935679
GOTERM_BP_ALL	GO:0070663~regulation of leukocyte proliferation	15	4.77707	8.95106e-06	20555, 16963, 15930, 24047, 17874, 12524, 60533, 16160, 16161, 16859, 20293, 15978, 16362, 16176, 12977	281	220	18082	4.38742	0.0408456	0.000123741	0.0169064
GOTERM_BP_ALL	GO:2000147~positive regulation of cell motility	31	9.87261	3.37148e-11	21930, 15117, 15945, 17869, 12768, 16803, 20306, 330122, 60533, 16859, 15978, 19204, 12977, 20302, 19225, 16963, 20297, 14825, 20296, 24047, 20310, 20311, 12061, 20293, 16176, 20292, 230738, 55985, 20339, 24088, 17329	281	461	18082	4.32714	1.57077e-07	1.22717e-09	6.36841e-08
GOTERM_BP_ALL	GO:0045926~negative regulation of growth	17	5.41401	2.45503e-06	18854, 71701, 17750, 16803, 231507, 21926, 20377, 17874, 12165, 12061, 16160, 15978, 20750, 16323, 24088, 257632, 69550	281	255	18082	4.28992	0.0113729	3.68962e-05	0.00463723
GOTERM_BP_ALL	GO:0002366~leukocyte activation involved in immune response	16	5.09554	5.89189e-06	17474, 142980, 20297, 24047, 16803, 380732, 12051, 12524, 16160, 16859, 56619, 15978, 16362, 19204, 20302, 23882	281	242	18082	4.25446	0.0270771	8.39427e-05	0.0111286
GOTERM_BP_ALL	GO:0032944~regulation of mononuclear cell proliferation	14	4.4586	2.76907e-05	20555, 16963, 15930, 24047, 17874, 12524, 60533, 16160, 16859, 16161, 15978, 16362, 16176, 12977	281	212	18082	4.24945	0.121037	0.000351472	0.0522922
GOTERM_BP_ALL	GO:1901342~regulation of vasculature development	17	5.41401	2.85617e-06	12266, 65255, 15945, 18854, 20296, 22375, 76905, 12165, 11441, 20846, 18054, 16176, 20292, 15978, 230738, 20684, 19225	281	258	18082	4.24003	0.0132188	4.23778e-05	0.0053949
GOTERM_BP_ALL	GO:0051272~positive regulation of cellular component movement	31	9.87261	6.05338e-11	21930, 15117, 15945, 17869, 12768, 16803, 20306, 330122, 60533, 16859, 15978, 19204, 12977, 20302, 19225, 16963, 20297, 14825, 20296, 24047, 20310, 20311, 12061, 20293, 16176, 20292, 230738, 55985, 20339, 24088, 17329	281	472	18082	4.2263	2.82027e-07	2.10468e-09	1.14343e-07
GOTERM_BP_ALL	GO:0002263~cell activation involved in immune response	16	5.09554	6.50515e-06	17474, 142980, 20297, 24047, 16803, 380732, 12051, 12524, 16160, 16859, 56619, 15978, 16362, 19204, 20302, 23882	281	244	18082	4.21959	0.0298529	9.21161e-05	0.0122869
GOTERM_BP_ALL	GO:0032102~negative regulation of response to external stimulus	18	5.73248	1.45493e-06	11815, 21930, 27007, 80861, 20296, 74748, 16178, 54483, 11441, 12702, 16160, 16859, 20293, 99571, 20750, 230738, 55985, 257632	281	275	18082	4.21192	0.00675559	2.29001e-05	0.00274818
GOTERM_BP_ALL	GO:0040017~positive regulation of locomotion	31	9.87261	6.70805e-11	21930, 15117, 15945, 17869, 12768, 16803, 20306, 330122, 60533, 16859, 15978, 19204, 12977, 20302, 19225, 16963, 20297, 14825, 20296, 24047, 20310, 20311, 12061, 20293, 16176, 20292, 230738, 55985, 20339, 24088, 17329	281	474	18082	4.20846	3.12528e-07	2.28122e-09	1.26709e-07
GOTERM_BP_ALL	GO:0009612~response to mechanical stimulus	15	4.77707	1.63206e-05	15566, 142980, 15945, 17869, 170743, 20296, 21926, 20846, 12061, 12363, 12362, 16176, 16362, 16477, 19225	281	232	18082	4.16048	0.0732193	0.000215383	0.0308236
GOTERM_BP_ALL	GO:0002440~production of molecular mediator of immune response	12	3.82166	0.000157586	233079, 142980, 16963, 15978, 15458, 20297, 58185, 257632, 24088, 81897, 69550, 21926	281	186	18082	4.15153	0.520134	0.00171808	0.297245
GOTERM_BP_ALL	GO:1903037~regulation of leukocyte cell-cell adhesion	19	6.05096	8.55258e-07	20555, 16963, 15930, 15117, 20297, 24047, 20296, 21926, 12524, 60533, 22361, 16160, 16161, 16859, 16176, 15978, 16362, 16768, 19204	281	295	18082	4.1445	0.00397672	1.42818e-05	0.00161549
GOTERM_BP_ALL	GO:0045765~regulation of angiogenesis	15	4.77707	1.7923e-05	12266, 15945, 18854, 20296, 22375, 76905, 12165, 11441, 20846, 18054, 16176, 20292, 230738, 20684, 19225	281	234	18082	4.12492	0.0801127	0.000233224	0.0338495
GOTERM_MF_ALL	GO:0005539~glycosaminoglycan binding	13	4.14013	8.00706e-05	21930, 15945, 20296, 16427, 20377, 20306, 20208, 13003, 217847, 20307, 55985, 24088, 257632	281	196	17446	4.11791	0.0532218	0.00454716	0.120286
GOTERM_BP_ALL	GO:0006935~chemotaxis	34	10.828	1.45058e-11	12661, 64095, 15945, 16803, 12768, 74748, 12642, 20306, 330122, 20208, 233079, 16859, 20308, 15978, 20307, 20750, 12977, 19204, 20302, 16963, 27007, 20297, 24047, 14825, 20296, 20299, 20310, 20311, 20293, 16176, 20292, 55985, 257632, 17329	281	536	18082	4.08182	6.75827e-08	5.63189e-10	2.74002e-08
GOTERM_CC_ALL	GO:0009897~external side of plasma membrane	21	6.6879	2.59337e-07	12475, 27007, 15945, 24047, 12768, 21926, 21942, 246256, 11441, 12524, 60533, 99571, 16161, 15978, 75345, 14129, 16768, 269295, 24088, 17329, 12515	298	340	19662	4.07523	9.80244e-05	2.4507e-05	0.000358745
GOTERM_BP_ALL	GO:0042330~taxis	34	10.828	1.60975e-11	12661, 64095, 15945, 16803, 12768, 74748, 12642, 20306, 330122, 20208, 233079, 16859, 20308, 15978, 20307, 20750, 12977, 19204, 20302, 16963, 27007, 20297, 24047, 14825, 20296, 20299, 20310, 20311, 20293, 16176, 20292, 55985, 257632, 17329	281	538	18082	4.06665	7.4998e-08	6.0974e-10	3.04066e-08
GOTERM_BP_ALL	GO:0002376~immune system process	148	47.1338	9.64058e-58	12475, 64095, 236573, 15944, 15945, 16803, 19288, 74748, 20306, 330122, 233079, 109032, 12524, 243659, 94094, 16859, 64685, 20308, 20307, 18413, 19204, 19695, 20302, 24108, 16963, 15957, 17167, 58210, 14825, 23845, 20377, 21822, 71586, 16768, 16477, 20821, 24088, 20555, 14939, 229898, 17869, 209086, 80861, 11441, 51797, 12703, 16160, 16161, 56619, 231655, 16362, 20750, 58185, 56417, 12977, 414084…	281	2342	18082	4.06645	4.49155e-54	1.12289e-54	1.82101e-54
GOTERM_BP_ALL	GO:0046822~regulation of nucleocytoplasmic transport	14	4.4586	4.45863e-05	142980, 11815, 170743, 24047, 21926, 12051, 72512, 16176, 230073, 230738, 20684, 24088, 19225, 81897	281	222	18082	4.05803	0.187575	0.000543654	0.0841858
GOTERM_BP_ALL	GO:0050670~regulation of lymphocyte proliferation	13	4.14013	0.000110525	17874, 20555, 60533, 12524, 16160, 16963, 16161, 15930, 16859, 16176, 16362, 15978, 24047	281	210	18082	3.98349	0.402478	0.00125522	0.208565
GOTERM_BP_ALL	GO:1903531~negative regulation of secretion by cell	13	4.14013	0.00012635	16178, 15566, 21337, 16859, 16176, 18413, 230738, 58185, 18854, 16181, 21926, 20377, 21942	281	213	18082	3.92739	0.444952	0.00141076	0.238393
GOTERM_BP_ALL	GO:0022407~regulation of cell-cell adhesion	23	7.32484	1.26759e-07	20555, 16963, 15930, 140474, 15117, 20297, 24047, 20296, 21926, 12524, 60533, 22361, 16160, 16161, 99571, 16859, 16176, 15978, 16362, 16768, 16181, 55985, 19204	281	380	18082	3.89479	0.000590394	2.55657e-06	0.000239435
GOTERM_BP_ALL	GO:0050708~regulation of protein secretion	26	8.28025	1.79243e-08	12475, 17386, 12703, 60533, 233079, 80885, 99571, 16859, 56619, 15978, 58185, 20302, 18854, 24047, 23845, 21926, 20377, 21942, 16178, 12363, 12362, 16176, 230738, 257632, 24088, 81897	281	433	18082	3.8639	8.35057e-05	4.37221e-07	3.38573e-05
GOTERM_BP_ALL	GO:0043087~regulation of GTPase activity	17	5.41401	9.69198e-06	230837, 16963, 27007, 20297, 20296, 24047, 20299, 20306, 50778, 20293, 54153, 20292, 20308, 20307, 19734, 55985, 20302	281	284	18082	3.85186	0.0441509	0.000133586	0.0183057
GOTERM_BP_ALL	GO:0097191~extrinsic apoptotic signaling pathway	14	4.4586	7.63908e-05	11910, 142980, 20612, 18854, 21926, 20377, 21942, 16819, 12981, 99571, 16176, 15978, 16323, 20684	281	234	18082	3.84993	0.29947	0.000880598	0.144196
GOTERM_BP_ALL	GO:0030334~regulation of cell migration	44	14.0127	6.73539e-14	11815, 15116, 21930, 15945, 15117, 17869, 16803, 12768, 74748, 20306, 330122, 60533, 16859, 15978, 16181, 12977, 19204, 19225, 20302, 16963, 27007, 20297, 24047, 14825, 20296, 21857, 20377, 20310, 20311, 17874, 12165, 12061, 20293, 16176, 20292, 230738, 230073, 55985, 20339, 20684, 257632, 24088, 17329, 69550	281	742	18082	3.81583	3.13973e-10	3.73779e-12	1.27298e-10
GOTERM_BP_ALL	GO:1900180~regulation of protein localization to nucleus	13	4.14013	0.000194105	12051, 72512, 142980, 11815, 16176, 230738, 230073, 170743, 24047, 19225, 24088, 81897, 21926	281	223	18082	3.75127	0.595225	0.00208176	0.366011
GOTERM_BP_ALL	GO:0043410~positive regulation of MAPK cascade	27	8.59873	1.92163e-08	12768, 20306, 11441, 99571, 20308, 20307, 18413, 16181, 20302, 327957, 12266, 142980, 16963, 20297, 24047, 20296, 21926, 20299, 17874, 20293, 16176, 20292, 230738, 24088, 257632, 81897, 23882	281	467	18082	3.72038	8.95246e-05	4.66295e-07	3.62977e-05
GOTERM_BP_ALL	GO:0030336~negative regulation of cell migration	13	4.14013	0.000218967	12165, 11815, 20293, 15116, 27007, 16181, 55985, 20296, 20684, 69550, 21857, 20377, 74748	281	226	18082	3.70148	0.639506	0.00233201	0.412799
GOTERM_BP_ALL	GO:0002696~positive regulation of leukocyte activation	17	5.41401	1.61942e-05	16963, 27007, 20296, 24047, 16803, 17874, 12524, 60533, 22361, 16160, 16859, 16161, 16176, 15978, 16362, 19204, 257632	281	296	18082	3.69571	0.0726732	0.000214321	0.0305848
GOTERM_BP_ALL	GO:0050863~regulation of T cell activation	16	5.09554	3.30618e-05	20555, 16963, 15930, 20297, 20296, 24047, 12524, 60533, 22361, 16160, 16859, 16161, 16176, 15978, 16362, 16768	281	280	18082	3.67707	0.14276	0.000413993	0.0624322
GOTERM_BP_ALL	GO:0009306~protein secretion	29	9.23567	8.15683e-09	12475, 229898, 17386, 60533, 12703, 233079, 80885, 21337, 56619, 16859, 99571, 15978, 58185, 16181, 20302, 18854, 24047, 21926, 23845, 20377, 21942, 16178, 12363, 12362, 16176, 230738, 24088, 257632, 81897	281	513	18082	3.63765	3.8002e-05	2.11126e-07	1.54075e-05
GOTERM_BP_ALL	GO:2000145~regulation of cell motility	44	14.0127	3.99482e-13	11815, 15116, 21930, 15945, 15117, 17869, 16803, 12768, 74748, 20306, 330122, 60533, 16859, 15978, 16181, 12977, 19204, 19225, 20302, 16963, 27007, 20297, 24047, 14825, 20296, 21857, 20377, 20310, 20311, 17874, 12165, 12061, 20293, 16176, 20292, 230738, 230073, 55985, 20339, 20684, 257632, 24088, 17329, 69550	281	782	18082	3.62065	1.86108e-09	2.06786e-11	7.54541e-10
GOTERM_BP_ALL	GO:0043270~positive regulation of ion transport	14	4.4586	0.000148625	11838, 16963, 15114, 15945, 20296, 14825, 12768, 12061, 20293, 21337, 16176, 19204, 20302, 17329	281	250	18082	3.60353	0.499675	0.00162426	0.280366
GOTERM_BP_ALL	GO:0050867~positive regulation of cell activation	17	5.41401	2.74306e-05	16963, 27007, 20296, 24047, 16803, 17874, 12524, 60533, 22361, 16160, 16859, 16161, 16176, 15978, 16362, 19204, 257632	281	309	18082	3.54022	0.119971	0.000349122	0.0518011
GOTERM_BP_ALL	GO:0007159~leukocyte cell-cell adhesion	28	8.9172	2.77096e-08	20555, 15117, 12051, 11441, 51797, 22361, 12524, 60533, 16160, 56619, 16859, 16161, 15978, 16362, 58185, 19204, 17474, 16963, 15930, 20297, 24047, 20296, 21926, 246256, 16176, 16768, 20339, 23882	281	509	18082	3.53981	0.000129091	6.48739e-07	5.23408e-05
GOTERM_BP_ALL	GO:0045785~positive regulation of cell adhesion	20	6.36943	4.63672e-06	16963, 15117, 24047, 20296, 21926, 12524, 60533, 22361, 16160, 16161, 16859, 99571, 16176, 15978, 16362, 20750, 55985, 12977, 23795, 19204	281	366	18082	3.51633	0.0213709	6.68786e-05	0.00875796
GOTERM_BP_ALL	GO:0002694~regulation of leukocyte activation	26	8.28025	1.21304e-07	20555, 16803, 22361, 60533, 12524, 16160, 16859, 16161, 16362, 15978, 75345, 19204, 16963, 15930, 74180, 27007, 20297, 20296, 24047, 20377, 380732, 17874, 16176, 16768, 257632, 81897	281	478	18082	3.50014	0.000564994	2.46792e-06	0.000229131
GOTERM_BP_ALL	GO:0070661~leukocyte proliferation	17	5.41401	3.32442e-05	20555, 16963, 15930, 24047, 246256, 17874, 51797, 12524, 60533, 16160, 16859, 20293, 16161, 16176, 15978, 16362, 12977	281	314	18082	3.48385	0.143488	0.000415162	0.0627766
GOTERM_BP_ALL	GO:0006606~protein import into nucleus	15	4.77707	0.000121187	142980, 11815, 170743, 18854, 24047, 21926, 12051, 72512, 16176, 15978, 230073, 230738, 24088, 19225, 81897	281	279	18082	3.45961	0.431437	0.00136294	0.228662
GOTERM_BP_ALL	GO:1902593~single-organism nuclear import	15	4.77707	0.000121187	142980, 11815, 170743, 18854, 24047, 21926, 12051, 72512, 16176, 15978, 230073, 230738, 24088, 19225, 81897	281	279	18082	3.45961	0.431437	0.00136294	0.228662
GOTERM_BP_ALL	GO:0044744~protein targeting to nucleus	15	4.77707	0.000121187	142980, 11815, 170743, 18854, 24047, 21926, 12051, 72512, 16176, 15978, 230073, 230738, 24088, 19225, 81897	281	279	18082	3.45961	0.431437	0.00136294	0.228662
GOTERM_BP_ALL	GO:0040012~regulation of locomotion	44	14.0127	1.89635e-12	11815, 15116, 21930, 15945, 15117, 17869, 16803, 12768, 74748, 20306, 330122, 60533, 16859, 15978, 16181, 12977, 19204, 19225, 20302, 16963, 27007, 20297, 24047, 14825, 20296, 21857, 20377, 20310, 20311, 17874, 12165, 12061, 20293, 16176, 20292, 230738, 230073, 55985, 20339, 20684, 257632, 24088, 17329, 69550	281	819	18082	3.45708	8.8352e-09	8.49538e-11	3.58207e-09
GOTERM_BP_ALL	GO:0051222~positive regulation of protein transport	26	8.28025	1.73838e-07	12475, 170743, 72512, 17386, 60533, 233079, 80885, 56619, 16859, 99571, 15978, 19225, 20302, 142980, 24047, 20296, 21926, 23845, 12363, 12362, 16176, 230073, 230738, 24088, 257632, 81897	281	487	18082	3.43546	0.000809585	3.43183e-06	0.000328364
GOTERM_BP_ALL	GO:0051170~nuclear import	15	4.77707	0.00013099	142980, 11815, 170743, 18854, 24047, 21926, 12051, 72512, 16176, 15978, 230073, 230738, 24088, 19225, 81897	281	281	18082	3.43499	0.456825	0.00145904	0.247138
GOTERM_BP_ALL	GO:0051251~positive regulation of lymphocyte activation	14	4.4586	0.000244344	16963, 20296, 24047, 17874, 12524, 60533, 22361, 16160, 16859, 16161, 16176, 15978, 16362, 257632	281	263	18082	3.42541	0.679713	0.00256676	0.460535
GOTERM_BP_ALL	GO:0051270~regulation of cellular component movement	45	14.3312	1.38761e-12	15114, 11815, 15116, 21930, 15945, 15117, 17869, 16803, 12768, 74748, 20306, 330122, 60533, 16859, 15978, 16181, 12977, 19204, 19225, 20302, 16963, 27007, 20297, 20296, 24047, 14825, 21857, 20377, 20310, 20311, 17874, 12165, 12061, 20293, 16176, 20292, 230738, 230073, 55985, 20339, 20684, 257632, 24088, 17329, 69550	281	846	18082	3.42281	6.46463e-09	6.40062e-11	2.62096e-09
GOTERM_BP_ALL	GO:0032943~mononuclear cell proliferation	16	5.09554	7.51825e-05	20555, 16963, 15930, 24047, 246256, 17874, 51797, 12524, 60533, 16160, 16859, 16161, 16176, 15978, 16362, 12977	281	301	18082	3.42053	0.295515	0.000868825	0.141917
GOTERM_BP_ALL	GO:0070486~leukocyte aggregation	25	7.96178	3.67446e-07	20555, 17474, 16963, 15930, 15117, 20297, 20296, 24047, 12051, 51797, 246256, 11441, 12524, 22361, 60533, 16160, 16161, 16859, 56619, 16176, 15978, 16362, 58185, 16768, 23882	281	472	18082	3.4083	0.00171046	6.58432e-06	0.000694068
GOTERM_BP_ALL	GO:0009605~response to external stimulus	121	38.535	1.11804e-36	12475, 12661, 64095, 236573, 15945, 16803, 19288, 74748, 20306, 330122, 109032, 12524, 233079, 94094, 16859, 20308, 20307, 19204, 19695, 20302, 16963, 15957, 14825, 20377, 21822, 71586, 16477, 24088, 229898, 17869, 70163, 80861, 11441, 12702, 16160, 56619, 16161, 231655, 16362, 58185, 20750, 212943, 56417, 12977, 19225, 414084, 279572, 58203, 240913, 17474, 18712, 15930, 27007, 74180, 18854, 5593…	281	2301	18082	3.38383	5.20893e-33	4.34077e-34	2.11186e-33
GOTERM_BP_ALL	GO:0045321~leukocyte activation	42	13.3758	1.42925e-11	20555, 170743, 16803, 12051, 51797, 11441, 22361, 12524, 60533, 16160, 16161, 56619, 16859, 15978, 16362, 75345, 58185, 19204, 20302, 74481, 17474, 24108, 142980, 16963, 15930, 27007, 74180, 20297, 24047, 20296, 20377, 380732, 12981, 17874, 246256, 12362, 16176, 16768, 24088, 257632, 81897, 23882	281	800	18082	3.37831	6.65886e-08	5.59568e-10	2.69971e-08
GOTERM_BP_ALL	GO:0033993~response to lipid	52	16.5605	2.56513e-14	15566, 12475, 11839, 15945, 16803, 16819, 330122, 233079, 12524, 16859, 15978, 16181, 19204, 20302, 14825, 21926, 20377, 12061, 16176, 16477, 55985, 24088, 257632, 81897, 17869, 14528, 16160, 66107, 20750, 13163, 16323, 19225, 414084, 15930, 18712, 27007, 20297, 20296, 21942, 12981, 20310, 17874, 20311, 246256, 20846, 12362, 20293, 14129, 230738, 16154, 17329, 22169	281	991	18082	3.37652	1.19485e-10	1.49358e-12	4.8439e-11
GOTERM_BP_ALL	GO:0071396~cellular response to lipid	31	9.87261	1.25243e-08	12475, 15945, 17869, 16803, 330122, 16819, 12524, 233079, 16160, 15978, 13163, 16323, 19204, 20302, 414084, 18712, 27007, 20297, 20296, 21926, 20377, 20310, 12981, 246256, 17874, 20846, 20293, 16176, 230738, 81897, 22169	281	592	18082	3.36961	5.83491e-05	3.18857e-07	2.36572e-05
GOTERM_BP_ALL	GO:0050865~regulation of cell activation	27	8.59873	1.39971e-07	20555, 16803, 22361, 60533, 12524, 16160, 16859, 99571, 16161, 16362, 15978, 75345, 19204, 16963, 15930, 74180, 27007, 20297, 20296, 24047, 20377, 380732, 17874, 16176, 16768, 257632, 81897	281	516	18082	3.36709	0.000651914	2.78686e-06	0.000264393
GOTERM_BP_ALL	GO:0001775~cell activation	48	15.2866	5.14455e-13	20555, 15945, 170743, 26570, 16803, 12051, 51797, 11441, 22361, 12524, 60533, 16160, 16161, 99571, 56619, 16859, 15978, 16362, 75345, 58185, 19204, 20302, 74481, 17474, 24108, 142980, 16963, 15930, 27007, 74180, 20297, 17750, 20296, 24047, 21926, 21857, 20377, 380732, 12981, 17874, 246256, 12362, 16176, 16768, 257632, 24088, 81897, 23882	281	926	18082	3.33557	2.39695e-09	2.63402e-11	9.718e-10
GOTERM_BP_ALL	GO:0030099~myeloid cell differentiation	20	6.36943	9.95715e-06	24108, 17869, 18854, 24047, 12768, 23845, 21926, 20377, 12981, 12524, 16160, 71982, 15978, 16477, 16323, 56417, 12977, 246746, 20302, 74481	281	386	18082	3.33413	0.045331	0.000136836	0.0188064
GOTERM_BP_ALL	GO:0042110~T cell activation	24	7.64331	1.00558e-06	17474, 20555, 16963, 15930, 20297, 24047, 20296, 12051, 246256, 11441, 51797, 12524, 60533, 22361, 16160, 16161, 56619, 16859, 16176, 15978, 16362, 16768, 58185, 23882	281	464	18082	3.32838	0.00467406	1.64385e-05	0.00189943
GOTERM_BP_ALL	GO:0070489~T cell aggregation	24	7.64331	1.00558e-06	17474, 20555, 16963, 15930, 20297, 24047, 20296, 12051, 246256, 11441, 51797, 12524, 60533, 22361, 16160, 16161, 56619, 16859, 16176, 15978, 16362, 16768, 58185, 23882	281	464	18082	3.32838	0.00467406	1.64385e-05	0.00189943
GOTERM_BP_ALL	GO:1904951~positive regulation of establishment of protein localization	27	8.59873	1.75617e-07	12475, 170743, 72512, 17386, 60533, 233079, 80885, 56619, 16859, 99571, 15978, 23795, 19225, 20302, 142980, 24047, 20296, 21926, 23845, 12363, 12362, 16176, 230073, 230738, 24088, 257632, 81897	281	522	18082	3.32838	0.000817865	3.45231e-06	0.000331724
GOTERM_BP_ALL	GO:0071593~lymphocyte aggregation	24	7.64331	1.05153e-06	17474, 20555, 16963, 15930, 20297, 24047, 20296, 12051, 246256, 11441, 51797, 12524, 60533, 22361, 16160, 16161, 56619, 16859, 16176, 15978, 16362, 16768, 58185, 23882	281	465	18082	3.32123	0.00488708	1.70698e-05	0.00198622
GOTERM_BP_ALL	GO:0051249~regulation of lymphocyte activation	21	6.6879	7.11547e-06	20555, 16963, 15930, 20297, 24047, 20296, 20377, 17874, 12524, 60533, 22361, 16160, 16161, 16859, 16176, 15978, 16362, 75345, 16768, 257632, 81897	281	412	18082	3.27991	0.0326076	9.89536e-05	0.0134396
GOTERM_BP_ALL	GO:1902533~positive regulation of intracellular signal transduction	46	14.6497	3.49799e-12	64095, 15114, 15945, 170743, 80861, 12768, 20306, 11441, 12703, 16160, 99571, 20308, 15978, 20307, 18413, 16181, 12977, 19225, 20302, 12266, 327957, 24108, 142980, 16963, 20297, 15458, 24047, 20296, 21926, 20299, 12981, 20311, 17874, 209588, 12362, 20293, 16176, 20292, 230738, 257632, 24088, 81897, 17329, 69550, 234311, 23882	281	905	18082	3.27077	1.62971e-08	1.49515e-10	6.60736e-09
GOTERM_BP_ALL	GO:0051235~maintenance of location	15	4.77707	0.000231523	12266, 16963, 15114, 15945, 18854, 20288, 24047, 21926, 233079, 12061, 16859, 16176, 230738, 20302, 17329	281	297	18082	3.24994	0.659994	0.00244325	0.436421
GOTERM_BP_ALL	GO:1903532~positive regulation of secretion by cell	20	6.36943	1.52987e-05	12475, 24047, 21926, 23845, 17386, 233079, 60533, 80885, 12363, 21337, 16859, 99571, 12362, 56619, 16176, 15978, 19204, 20302, 24088, 257632	281	398	18082	3.23361	0.0687963	0.000203628	0.0288939
GOTERM_BP_ALL	GO:0046651~lymphocyte proliferation	15	4.77707	0.000248248	20555, 16963, 15930, 24047, 246256, 17874, 51797, 12524, 60533, 16160, 16859, 16161, 16176, 15978, 16362	281	299	18082	3.2282	0.685487	0.00260186	0.467877
GOTERM_BP_ALL	GO:0048584~positive regulation of response to stimulus	91	28.9809	1.96197e-24	11910, 12475, 64095, 11838, 15114, 434341, 230787, 15945, 16803, 12768, 330122, 72512, 20306, 12524, 233079, 16859, 15978, 20308, 20307, 18413, 16181, 23795, 19204, 19695, 20302, 12266, 24108, 142980, 16963, 14825, 24047, 21926, 20377, 12165, 209588, 16176, 71586, 16768, 230073, 12260, 55985, 23886, 257632, 24088, 81897, 23882, 229898, 170743, 17869, 56847, 80861, 11441, 12703, 20128, 16160, 9957…	281	1834	18082	3.19288	9.1408e-21	2.76994e-22	3.70597e-21
GOTERM_BP_ALL	GO:0051345~positive regulation of hydrolase activity	23	7.32484	3.85102e-06	230837, 16963, 17869, 20297, 18854, 20296, 24047, 21926, 20299, 20306, 54483, 20846, 50778, 20293, 20308, 15978, 20292, 20307, 19734, 55985, 20339, 19204, 20302	281	466	18082	3.17601	0.0177819	5.60669e-05	0.00727396
GOTERM_BP_ALL	GO:0016477~cell migration	59	18.7898	4.69649e-15	64095, 12661, 11838, 21930, 15116, 15117, 15945, 12768, 16803, 74748, 20306, 330122, 60533, 20208, 233079, 243659, 16859, 15978, 20308, 20307, 16181, 19204, 20302, 17381, 16963, 14825, 24047, 21926, 20377, 12165, 12061, 16176, 55985, 20684, 20339, 257632, 24088, 11815, 17869, 12642, 16160, 20750, 12977, 19225, 230837, 27007, 18854, 20297, 20296, 21857, 20299, 20310, 17874, 20311, 20293, 20292, 23…	281	1199	18082	3.16645	2.17246e-11	2.97651e-13	8.80407e-12
GOTERM_BP_ALL	GO:0009967~positive regulation of signal transduction	65	20.7006	1.13243e-16	11910, 64095, 11838, 434341, 15114, 15945, 12768, 16803, 20306, 16859, 15978, 20308, 20307, 18413, 16181, 23795, 20302, 12266, 24108, 142980, 16963, 24047, 21926, 20377, 12165, 209588, 16176, 23886, 257632, 24088, 81897, 23882, 17869, 170743, 56847, 80861, 11441, 12703, 16160, 99571, 58185, 13163, 16323, 12977, 19225, 54123, 58203, 327957, 20612, 15458, 18854, 20297, 20296, 20299, 76905, 12981, 1…	281	1328	18082	3.1496	5.17253e-13	8.88178e-15	2.10942e-13
GOTERM_BP_ALL	GO:0043408~regulation of MAPK cascade	33	10.5096	1.95524e-08	11910, 12768, 20306, 11441, 99571, 20308, 20307, 18413, 16181, 16323, 20302, 279572, 327957, 12266, 142980, 16963, 20297, 24047, 20296, 21926, 20377, 20299, 12165, 17874, 20293, 16176, 20292, 230738, 23886, 24088, 257632, 81897, 23882	281	675	18082	3.14594	9.10906e-05	4.71993e-07	3.69327e-05
GOTERM_BP_ALL	GO:0010876~lipid localization	17	5.41401	0.000111995	12266, 71939, 76574, 223672, 20288, 71898, 16803, 108096, 21926, 75761, 233079, 328561, 16176, 230738, 16323, 74152, 11982	281	348	18082	3.14347	0.406557	0.00126882	0.211337
GOTERM_BP_ALL	GO:1903530~regulation of secretion by cell	34	10.828	1.26954e-08	15566, 12475, 15114, 17386, 11441, 233079, 60533, 12703, 80885, 21337, 56619, 16859, 99571, 15978, 58185, 18413, 16181, 16323, 19204, 20302, 18854, 24047, 21926, 23845, 20377, 21942, 16178, 12363, 12362, 16176, 230738, 24088, 257632, 81897	281	699	18082	3.12998	5.9146e-05	3.19718e-07	2.39804e-05
GOTERM_BP_ALL	GO:0002521~leukocyte differentiation	26	8.28025	1.34904e-06	17869, 12768, 12051, 22361, 12524, 16160, 56619, 16859, 71982, 16362, 15978, 58185, 12977, 246746, 20302, 74481, 17474, 24108, 20297, 24047, 21926, 20377, 12981, 16176, 16477, 23882	281	544	18082	3.07549	0.00626547	2.13779e-05	0.00254818
GOTERM_BP_ALL	GO:0051047~positive regulation of secretion	20	6.36943	4.01649e-05	12475, 24047, 21926, 23845, 17386, 233079, 60533, 80885, 12363, 21337, 16859, 99571, 12362, 56619, 16176, 15978, 19204, 20302, 24088, 257632	281	427	18082	3.01399	0.170666	0.000492332	0.0758405
GOTERM_CC_ALL	GO:0098552~side of membrane	24	7.64331	5.98426e-06	12475, 27007, 15945, 24047, 12768, 21926, 21942, 246256, 11441, 12524, 60533, 50778, 243659, 54153, 99571, 16161, 15978, 14129, 75345, 16768, 269295, 24088, 17329, 12515	298	528	19662	2.99908	0.0022595	0.000452309	0.00827782
GOTERM_BP_ALL	GO:0071407~cellular response to organic cyclic compound	24	7.64331	6.80025e-06	12265, 142980, 15957, 18712, 17869, 20288, 20296, 21926, 20377, 72512, 20846, 12703, 20293, 16176, 230738, 13163, 214763, 16323, 56417, 19204, 19225, 20302, 257632, 81897	281	520	18082	2.96994	0.0311858	9.5138e-05	0.0128442
GOTERM_BP_ALL	GO:0016337~single organismal cell-cell adhesion	34	10.828	4.64577e-08	20555, 140474, 15117, 26570, 12051, 11441, 51797, 22361, 15898, 12524, 60533, 16160, 16161, 99571, 56619, 16859, 15978, 16362, 58185, 16181, 19204, 17474, 16963, 15930, 20297, 24047, 20296, 21926, 246256, 16176, 16768, 55985, 20339, 23882	281	738	18082	2.96458	0.000216423	1.04564e-06	8.77543e-05
GOTERM_CC_ALL	GO:0005615~extracellular space	71	22.6115	1.04178e-16	12475, 11839, 21930, 15945, 20288, 18788, 16803, 19288, 330122, 16819, 20306, 17386, 20208, 22361, 18054, 26464, 246727, 15978, 13003, 20308, 20307, 18413, 18703, 16181, 23795, 20302, 17454, 12266, 16963, 14825, 24047, 21926, 20377, 12165, 16176, 12260, 55985, 23886, 20339, 11815, 140474, 59027, 70163, 16427, 17768, 66107, 16160, 99571, 20750, 16323, 12977, 240913, 18405, 16612, 12945, 74180, 154…	298	1585	19662	2.95556	4.19664e-14	4.19664e-14	1.55431e-13
GOTERM_BP_ALL	GO:0010647~positive regulation of cell communication	68	21.6561	8.07117e-16	15566, 11910, 64095, 11838, 15114, 434341, 15945, 12768, 16803, 20306, 80885, 16859, 21337, 15978, 20308, 20307, 18413, 16181, 23795, 20302, 12266, 24108, 142980, 16963, 24047, 21926, 20377, 12165, 209588, 16176, 23886, 257632, 24088, 81897, 23882, 17869, 170743, 56847, 80861, 11441, 12703, 16160, 99571, 58185, 13163, 16323, 12977, 19225, 54123, 58203, 327957, 20612, 15458, 18854, 20297, 20296, 2…	281	1490	18082	2.93672	3.62077e-12	5.57332e-14	1.46549e-12
GOTERM_BP_ALL	GO:0023056~positive regulation of signaling	68	21.6561	9.58947e-16	15566, 11910, 64095, 11838, 15114, 434341, 15945, 12768, 16803, 20306, 80885, 16859, 21337, 15978, 20308, 20307, 18413, 16181, 23795, 20302, 12266, 24108, 142980, 16963, 24047, 21926, 20377, 12165, 209588, 16176, 23886, 257632, 24088, 81897, 23882, 17869, 170743, 56847, 80861, 11441, 12703, 16160, 99571, 58185, 13163, 16323, 12977, 19225, 54123, 58203, 327957, 20612, 15458, 18854, 20297, 20296, 2…	281	1497	18082	2.92299	4.65528e-12	6.85008e-14	1.88738e-12
GOTERM_BP_ALL	GO:0051046~regulation of secretion	34	10.828	6.96833e-08	15566, 12475, 15114, 17386, 11441, 233079, 60533, 12703, 80885, 21337, 56619, 16859, 99571, 15978, 58185, 18413, 16181, 16323, 19204, 20302, 18854, 24047, 21926, 23845, 20377, 21942, 16178, 12363, 12362, 16176, 230738, 24088, 257632, 81897	281	751	18082	2.91326	0.000324602	1.48924e-06	0.000131625
GOTERM_BP_ALL	GO:0048870~cell motility	61	19.4268	5.86171e-14	64095, 12661, 11838, 21930, 15116, 15117, 15945, 12768, 16803, 74748, 330122, 20306, 60533, 20208, 233079, 243659, 16859, 15978, 20308, 20307, 16181, 19204, 17381, 20302, 16963, 14825, 24047, 21926, 20377, 12165, 12061, 16176, 230073, 55985, 20684, 20339, 257632, 24088, 11815, 17869, 12642, 11441, 16160, 20750, 12977, 19225, 230837, 27007, 20297, 18854, 20296, 21857, 20299, 20310, 17874, 20311, 2…	281	1348	18082	2.91192	2.7311e-10	3.29048e-12	1.10723e-10
GOTERM_BP_ALL	GO:0051674~localization of cell	61	19.4268	5.86171e-14	64095, 12661, 11838, 21930, 15116, 15117, 15945, 12768, 16803, 74748, 330122, 20306, 60533, 20208, 233079, 243659, 16859, 15978, 20308, 20307, 16181, 19204, 17381, 20302, 16963, 14825, 24047, 21926, 20377, 12165, 12061, 16176, 230073, 55985, 20684, 20339, 257632, 24088, 11815, 17869, 12642, 11441, 16160, 20750, 12977, 19225, 230837, 27007, 20297, 18854, 20296, 21857, 20299, 20310, 17874, 20311, 2…	281	1348	18082	2.91192	2.7311e-10	3.29048e-12	1.10723e-10
GOTERM_BP_ALL	GO:0051241~negative regulation of multicellular organismal process	52	16.5605	9.44574e-12	15566, 64095, 11839, 15945, 12768, 16803, 74748, 12051, 12524, 60533, 18054, 64685, 16859, 21337, 15978, 20302, 19695, 16963, 231507, 21926, 20377, 16178, 12165, 16176, 230073, 16768, 55985, 20684, 24088, 257632, 81897, 11815, 17869, 80861, 11441, 16160, 20128, 99571, 16362, 20750, 16323, 19225, 15930, 11847, 18854, 20296, 21857, 21942, 54483, 20846, 230738, 69550	281	1157	18082	2.89208	4.40079e-08	3.79378e-10	1.78422e-08
GOTERM_BP_ALL	GO:0006950~response to stress	158	50.3185	1.19615e-42	12475, 12661, 236573, 15944, 15945, 16803, 19288, 74748, 20306, 330122, 233079, 109032, 12524, 243659, 94094, 64685, 16859, 20308, 20307, 18413, 19204, 23795, 19695, 20302, 17381, 24108, 16963, 15957, 17167, 209200, 14825, 13349, 108096, 23845, 20377, 21822, 71586, 16768, 269295, 20821, 24088, 229898, 17869, 70163, 80861, 11441, 12703, 12702, 16160, 16161, 56619, 231655, 16362, 20750, 58185, 2129…	281	3518	18082	2.89002	5.57285e-39	6.19205e-40	2.25941e-39
GOTERM_BP_ALL	GO:0051223~regulation of protein transport	35	11.1465	6.00384e-08	12475, 11815, 170743, 12051, 72512, 17386, 233079, 60533, 12703, 80885, 56619, 16859, 99571, 15978, 58185, 19225, 20302, 142980, 18854, 24047, 20296, 21926, 23845, 20377, 21942, 16178, 12363, 12362, 16176, 230738, 230073, 20684, 24088, 257632, 81897	281	784	18082	2.87271	0.00027968	1.31323e-06	0.000113407
GOTERM_BP_ALL	GO:0071310~cellular response to organic substance	93	29.6178	1.67798e-21	11910, 12475, 64095, 236573, 15944, 15114, 434341, 15116, 15945, 15117, 20288, 16803, 12768, 225594, 330122, 72512, 20306, 16819, 12524, 233079, 64685, 15978, 20308, 20307, 18413, 16181, 23795, 19204, 20302, 240328, 12265, 229900, 142980, 16963, 15957, 17750, 14825, 24047, 13349, 21926, 20377, 16178, 12165, 21822, 16176, 16477, 269295, 55985, 257632, 24088, 81897, 229898, 17869, 71701, 12703, 127…	281	2103	18082	2.84567	7.81771e-18	1.86136e-19	3.16955e-18
GOTERM_BP_ALL	GO:0098602~single organism cell adhesion	35	11.1465	8.59058e-08	20555, 140474, 15117, 26570, 12051, 11441, 51797, 22361, 15898, 12524, 60533, 16160, 16161, 99571, 56619, 16859, 15978, 16362, 58185, 16181, 19204, 17474, 16963, 15930, 20297, 24047, 20296, 21926, 20377, 246256, 16176, 16768, 55985, 20339, 23882	281	796	18082	2.82941	0.000400155	1.80286e-06	0.000162268
GOTERM_BP_ALL	GO:0046649~lymphocyte activation	30	9.55414	9.24474e-07	20555, 12051, 11441, 51797, 60533, 22361, 12524, 16160, 56619, 16859, 16161, 16362, 15978, 75345, 58185, 17474, 16963, 15930, 27007, 20297, 24047, 20296, 20377, 246256, 17874, 16176, 16768, 257632, 81897, 23882	281	683	18082	2.82645	0.00429786	1.53277e-05	0.00174623
GOTERM_BP_ALL	GO:0030155~regulation of cell adhesion	28	8.9172	2.45561e-06	20555, 11815, 15117, 140474, 22361, 60533, 12524, 16160, 16859, 99571, 16161, 16362, 15978, 20750, 16181, 12977, 19204, 23795, 16963, 15930, 20297, 18854, 20296, 24047, 21926, 16176, 16768, 55985	281	639	18082	2.81966	0.0113755	3.67861e-05	0.00463831
GOTERM_BP_ALL	GO:0001934~positive regulation of protein phosphorylation	39	12.4204	1.50999e-08	11839, 12768, 20306, 11441, 12703, 16160, 99571, 16859, 20308, 15978, 20307, 18413, 13163, 16181, 16323, 12977, 20302, 327957, 12266, 142980, 16963, 15458, 20297, 24047, 20296, 21926, 20299, 12981, 17874, 12165, 20293, 16176, 20292, 230738, 23886, 24088, 257632, 81897, 23882	281	893	18082	2.8103	7.03478e-05	3.74204e-07	2.85222e-05
GOTERM_BP_ALL	GO:0000165~MAPK cascade	30	9.55414	1.17762e-06	11910, 17869, 12768, 20306, 11441, 99571, 20308, 20307, 18413, 16181, 20302, 327957, 12266, 142980, 16963, 20297, 24047, 20296, 21926, 20377, 20299, 17874, 20293, 16176, 20292, 230738, 24088, 257632, 81897, 23882	281	691	18082	2.79372	0.00547153	1.8919e-05	0.0022244
GOTERM_BP_ALL	GO:0043065~positive regulation of apoptotic process	25	7.96178	1.18687e-05	11910, 17869, 56847, 109032, 80885, 16160, 15978, 18413, 13163, 16323, 20302, 19225, 142980, 24108, 15930, 20612, 27007, 18854, 21926, 20377, 20846, 12362, 16176, 230738, 23882	281	577	18082	2.78807	0.0537956	0.000161202	0.0224165
GOTERM_BP_ALL	GO:0023014~signal transduction by protein phosphorylation	30	9.55414	1.31831e-06	11910, 17869, 12768, 20306, 11441, 99571, 20308, 20307, 18413, 16181, 20302, 327957, 12266, 142980, 16963, 20297, 24047, 20296, 21926, 20377, 20299, 17874, 20293, 16176, 20292, 230738, 24088, 257632, 81897, 23882	281	695	18082	2.77764	0.00612319	2.09623e-05	0.00249013
GOTERM_BP_ALL	GO:0043068~positive regulation of programmed cell death	25	7.96178	1.37283e-05	11910, 17869, 56847, 109032, 80885, 16160, 15978, 18413, 13163, 16323, 20302, 19225, 142980, 24108, 15930, 20612, 27007, 18854, 21926, 20377, 20846, 12362, 16176, 230738, 23882	281	582	18082	2.76412	0.061958	0.000184307	0.0259283
GOTERM_BP_ALL	GO:0070201~regulation of establishment of protein localization	36	11.465	9.95509e-08	12475, 11815, 170743, 12051, 72512, 17386, 233079, 60533, 12703, 80885, 56619, 16859, 99571, 15978, 58185, 23795, 19225, 20302, 142980, 18854, 24047, 20296, 21926, 23845, 20377, 21942, 16178, 12363, 12362, 16176, 230738, 230073, 20684, 24088, 257632, 81897	281	840	18082	2.7578	0.0004637	2.07057e-06	0.000188042
GOTERM_BP_ALL	GO:0042327~positive regulation of phosphorylation	40	12.7389	1.60564e-08	11839, 17869, 12768, 20306, 11441, 12703, 16160, 99571, 16859, 20308, 15978, 20307, 18413, 13163, 16181, 16323, 12977, 20302, 327957, 12266, 142980, 16963, 15458, 20297, 24047, 20296, 21926, 20299, 12981, 17874, 12165, 20293, 16176, 20292, 230738, 23886, 24088, 257632, 81897, 23882	281	934	18082	2.75584	7.48041e-05	3.93721e-07	3.03291e-05
GOTERM_BP_ALL	GO:0051704~multi-organism process	102	32.4841	1.06919e-22	12475, 236573, 15945, 16803, 19288, 74748, 330122, 109032, 12524, 94094, 16859, 19204, 20302, 19695, 15957, 16963, 14825, 21822, 71586, 16477, 20821, 24088, 59027, 17869, 70163, 80861, 16160, 56619, 16161, 231655, 16362, 58185, 56417, 19225, 414084, 279572, 58203, 240913, 17474, 15930, 101187, 27007, 74180, 18854, 55932, 12981, 246256, 110956, 17874, 12362, 16154, 69550, 17329, 22169, 234311, 434…	281	2393	18082	2.74282	4.98137e-19	1.34632e-20	2.0196e-19
GOTERM_BP_ALL	GO:0030003~cellular cation homeostasis	25	7.96178	1.57413e-05	64095, 15114, 23985, 15945, 17869, 12768, 269356, 74748, 16819, 330122, 11441, 20302, 16963, 15458, 18854, 17750, 14825, 20296, 24047, 20310, 12165, 12061, 16176, 55985, 17329	281	587	18082	2.74058	0.0707147	0.000208923	0.0297297
GOTERM_BP_ALL	GO:0006875~cellular metal ion homeostasis	22	7.00637	6.11995e-05	64095, 15114, 16963, 15945, 15458, 17869, 18854, 17750, 24047, 20296, 14825, 12768, 20310, 330122, 16819, 12165, 11441, 12061, 16176, 55985, 20302, 17329	281	518	18082	2.73296	0.248089	0.000723437	0.115537
GOTERM_BP_ALL	GO:0010942~positive regulation of cell death	26	8.28025	1.31616e-05	11910, 17869, 56847, 109032, 80885, 16160, 16362, 15978, 18413, 13163, 16323, 20302, 19225, 142980, 24108, 15930, 20612, 27007, 18854, 21926, 20377, 20846, 12362, 16176, 230738, 23882	281	620	18082	2.6985	0.0594783	0.000177211	0.0248582
GOTERM_BP_ALL	GO:0051050~positive regulation of transport	42	13.3758	1.257e-08	11838, 12475, 15114, 15945, 170743, 16803, 12768, 19288, 72512, 17386, 233079, 60533, 80885, 99571, 21337, 56619, 16859, 15978, 19204, 19225, 20302, 12266, 142980, 16963, 24047, 14825, 20296, 23845, 21926, 12061, 12363, 12362, 20293, 16176, 14129, 230738, 230073, 20339, 257632, 24088, 81897, 17329	281	1005	18082	2.6892	5.85619e-05	3.18281e-07	2.37436e-05
GOTERM_BP_ALL	GO:0032940~secretion by cell	39	12.4204	5.08219e-08	15566, 12475, 15114, 229898, 12768, 21928, 17386, 11441, 233079, 60533, 12703, 80885, 99571, 21337, 56619, 16859, 15978, 58185, 18413, 16181, 16323, 19204, 20302, 18854, 24047, 23845, 21926, 20377, 380732, 21942, 16178, 17069, 12363, 12362, 16176, 230738, 24088, 257632, 81897	281	935	18082	2.68407	0.000236751	1.13292e-06	9.59978e-05
GOTERM_BP_ALL	GO:0006873~cellular ion homeostasis	25	7.96178	2.37155e-05	64095, 15114, 23985, 15945, 17869, 12768, 269356, 74748, 16819, 330122, 11441, 20302, 16963, 15458, 18854, 17750, 14825, 20296, 24047, 20310, 12165, 12061, 16176, 55985, 17329	281	602	18082	2.67229	0.104607	0.00030518	0.0447869
GOTERM_BP_ALL	GO:0010033~response to organic substance	122	38.8535	1.16201e-26	12475, 64095, 236573, 15944, 15945, 16803, 20306, 330122, 12524, 233079, 16859, 64685, 20308, 20307, 18413, 19204, 23795, 20302, 24108, 16963, 15957, 14825, 13349, 20377, 21822, 16477, 269295, 20821, 24088, 229898, 59027, 17869, 11441, 12703, 12702, 16160, 16161, 16362, 20750, 13163, 56417, 12977, 19225, 414084, 58203, 327959, 18712, 15930, 27007, 18854, 55932, 76905, 12981, 54483, 17874, 246256,…	281	2972	18082	2.6415	5.41379e-23	2.08223e-24	2.19492e-23
GOTERM_BP_ALL	GO:0045937~positive regulation of phosphate metabolic process	43	13.6943	1.57024e-08	11839, 15945, 17869, 12768, 20306, 11441, 12703, 16160, 99571, 16859, 20308, 15978, 20307, 18413, 13163, 16181, 16323, 12977, 19204, 20302, 327957, 12266, 142980, 16963, 20297, 15458, 24047, 20296, 21926, 20299, 12981, 17874, 12165, 20293, 16176, 20292, 230738, 23886, 257632, 24088, 81897, 17329, 23882	281	1053	18082	2.62773	7.31549e-05	3.87077e-07	2.96604e-05
GOTERM_BP_ALL	GO:0010562~positive regulation of phosphorus metabolic process	43	13.6943	1.57024e-08	11839, 15945, 17869, 12768, 20306, 11441, 12703, 16160, 99571, 16859, 20308, 15978, 20307, 18413, 13163, 16181, 16323, 12977, 19204, 20302, 327957, 12266, 142980, 16963, 20297, 15458, 24047, 20296, 21926, 20299, 12981, 17874, 12165, 20293, 16176, 20292, 230738, 23886, 257632, 24088, 81897, 17329, 23882	281	1053	18082	2.62773	7.31549e-05	3.87077e-07	2.96604e-05
GOTERM_BP_ALL	GO:0051336~regulation of hydrolase activity	36	11.465	4.61887e-07	17869, 18788, 16427, 19288, 20306, 50778, 18054, 26388, 246727, 20308, 15978, 13003, 20307, 19204, 20302, 230837, 16963, 16912, 27007, 20297, 18854, 24047, 20296, 21857, 21926, 20299, 54483, 20846, 54153, 20293, 20292, 217847, 19734, 55985, 20339, 81897	281	896	18082	2.58544	0.00214962	8.12046e-06	0.000872457
GOTERM_MF_ALL	GO:0005102~receptor binding	65	20.7006	1.52785e-12	11839, 15114, 15945, 16803, 330122, 20306, 17386, 12524, 20208, 243659, 16859, 15978, 20308, 20307, 18413, 18703, 16181, 23795, 20302, 67775, 12266, 16963, 58210, 14825, 24047, 21926, 20377, 12165, 17069, 209588, 16176, 16768, 55985, 23886, 24088, 81897, 211329, 140474, 59027, 12703, 15898, 16160, 99571, 16161, 20750, 13163, 16323, 12977, 21355, 17474, 27007, 20297, 20296, 21857, 20299, 76905, 12…	281	1562	17446	2.58358	1.04355e-09	1.73925e-10	2.29656e-09
GOTERM_BP_ALL	GO:0040011~locomotion	61	19.4268	1.26203e-11	64095, 12661, 11838, 21930, 15116, 15117, 15945, 12768, 16803, 74748, 330122, 20306, 60533, 20208, 233079, 243659, 16859, 15978, 20308, 20307, 16181, 19204, 17381, 20302, 16963, 14825, 24047, 21926, 20377, 12165, 12061, 16176, 230073, 55985, 20684, 20339, 257632, 24088, 11815, 17869, 12642, 11441, 16160, 20750, 12977, 19225, 230837, 27007, 20297, 18854, 20296, 21857, 20299, 20310, 17874, 20311, 2…	281	1529	18082	2.56722	5.87982e-08	4.9829e-10	2.38387e-08
GOTERM_BP_ALL	GO:0070887~cellular response to chemical stimulus	104	33.121	5.01161e-21	64095, 12475, 236573, 15944, 15945, 16803, 74748, 20306, 330122, 12524, 233079, 16859, 64685, 20308, 20307, 18413, 19204, 23795, 20302, 16963, 15957, 14825, 13349, 20377, 21822, 269295, 16477, 24088, 12515, 229898, 17869, 12703, 12702, 16160, 16161, 16362, 20750, 13163, 56417, 12977, 19225, 414084, 58203, 18712, 27007, 18854, 55932, 76905, 12981, 246256, 17874, 12363, 12362, 54153, 17329, 22169, …	281	2607	18082	2.56704	2.33491e-17	5.07589e-19	9.46645e-18
GOTERM_BP_ALL	GO:0051240~positive regulation of multicellular organismal process	63	20.0637	8.06114e-12	15566, 12475, 65255, 15114, 15117, 12768, 16803, 12051, 72512, 17386, 60533, 22361, 233079, 80885, 16859, 21337, 15978, 19204, 20302, 12266, 142980, 16963, 14825, 24047, 23845, 21926, 12165, 16176, 71586, 230073, 257632, 24088, 81897, 245446, 229898, 17869, 170743, 80861, 11441, 16160, 16161, 99571, 56619, 16362, 58185, 20750, 16323, 12977, 19225, 54123, 15930, 27007, 20297, 20296, 76905, 12981, …	281	1596	18082	2.54008	3.75567e-08	3.29445e-10	1.52267e-08
GOTERM_BP_ALL	GO:0030097~hemopoiesis	35	11.1465	1.19559e-06	67138, 140474, 17869, 209086, 12768, 12051, 22361, 12524, 16160, 56619, 16859, 15978, 71982, 16362, 58185, 56417, 16323, 12977, 246746, 20302, 74481, 17474, 24108, 18712, 18854, 20297, 24047, 14825, 21926, 23845, 20377, 12981, 16176, 16477, 23882	281	892	18082	2.5249	0.00555476	1.91416e-05	0.00225833
GOTERM_BP_ALL	GO:0042325~regulation of phosphorylation	55	17.5159	3.80038e-10	11910, 11839, 434341, 12768, 74748, 20306, 16859, 15978, 20308, 20307, 18413, 16181, 20302, 12266, 142980, 16963, 24047, 21926, 20377, 72112, 12165, 12061, 16176, 269295, 23886, 24088, 257632, 81897, 23882, 20555, 17869, 170743, 11441, 12703, 12702, 16160, 99571, 16362, 13163, 56417, 16323, 12977, 279572, 327957, 18854, 20297, 15458, 20296, 20299, 12981, 17874, 20847, 20293, 20292, 230738	281	1407	18082	2.51541	1.77059e-06	1.1804e-08	7.17855e-07
GOTERM_BP_ALL	GO:0046903~secretion	42	13.3758	8.35149e-08	15566, 12475, 15114, 229898, 17869, 12768, 21928, 17386, 11441, 233079, 12703, 60533, 80885, 99571, 21337, 56619, 16859, 15978, 58185, 18413, 16181, 16323, 23795, 19204, 20302, 18854, 24047, 23845, 21926, 20377, 380732, 21942, 16178, 12981, 17069, 12363, 12362, 16176, 230738, 257632, 24088, 81897	281	1076	18082	2.51175	0.00038902	1.76061e-06	0.000157752
GOTERM_BP_ALL	GO:0001932~regulation of protein phosphorylation	51	16.242	2.29863e-09	11910, 11839, 12768, 20306, 16859, 20308, 15978, 20307, 18413, 16181, 20302, 12266, 142980, 16963, 24047, 21926, 20377, 12165, 12061, 16176, 269295, 23886, 24088, 257632, 81897, 23882, 20555, 170743, 11441, 12703, 12702, 16160, 99571, 16362, 13163, 56417, 16323, 12977, 279572, 327957, 18854, 20297, 15458, 20296, 20299, 12981, 17874, 20847, 20293, 20292, 230738	281	1309	18082	2.50709	1.07093e-05	6.33688e-08	4.3419e-06
GOTERM_BP_ALL	GO:0055065~metal ion homeostasis	23	7.32484	0.000141308	64095, 15114, 16963, 117167, 15945, 15458, 17869, 18854, 17750, 24047, 20296, 14825, 12768, 20310, 330122, 16819, 12165, 11441, 12061, 16176, 55985, 20302, 17329	281	591	18082	2.50427	0.482321	0.00156267	0.26658
GOTERM_BP_ALL	GO:0055080~cation homeostasis	26	8.28025	4.63623e-05	64095, 15114, 23985, 15945, 117167, 17869, 12768, 269356, 74748, 16819, 330122, 11441, 20302, 16963, 15458, 18854, 17750, 14825, 20296, 24047, 20310, 12165, 12061, 16176, 55985, 17329	281	669	18082	2.50085	0.19427	0.0005609	0.0875377
GOTERM_BP_ALL	GO:0031401~positive regulation of protein modification process	42	13.3758	9.88648e-08	214855, 11839, 12768, 20306, 11441, 12703, 16160, 99571, 64685, 16859, 20308, 15978, 20307, 18413, 13163, 16181, 16323, 12977, 20302, 327957, 12266, 142980, 16963, 18854, 20297, 15458, 24047, 20296, 21926, 20299, 12981, 17874, 12165, 20293, 16176, 20292, 230738, 23886, 24088, 257632, 81897, 23882	281	1082	18082	2.49783	0.000460505	2.06552e-06	0.000186746
GOTERM_BP_ALL	GO:0014070~response to organic cyclic compound	39	12.4204	3.1764e-07	15566, 11839, 15945, 59027, 17869, 20288, 26570, 72512, 11441, 12703, 24110, 20750, 13163, 214763, 16181, 56417, 16323, 19204, 19225, 20302, 142980, 12265, 15957, 18712, 20296, 21926, 20377, 20310, 20846, 20293, 12362, 16176, 14129, 230738, 230073, 16477, 24088, 257632, 81897	281	1005	18082	2.49712	0.00147879	5.80346e-06	0.000599991
GOTERM_BP_ALL	GO:1902531~regulation of intracellular signal transduction	60	19.1083	6.98614e-11	11910, 64095, 15114, 15945, 12768, 20306, 12051, 22361, 15978, 20308, 20307, 18413, 16181, 20302, 12266, 24108, 142980, 16963, 24047, 21926, 20377, 12165, 209588, 16176, 269295, 23886, 257632, 24088, 81897, 23882, 170743, 80861, 11441, 12703, 12702, 16160, 99571, 16362, 16323, 12977, 19225, 279572, 414084, 327957, 20297, 15458, 20296, 20299, 12981, 17874, 20311, 20846, 12362, 20293, 54153, 20292,…	281	1552	18082	2.48771	3.25484e-07	2.35858e-09	1.31961e-07
GOTERM_BP_ALL	GO:0048534~hematopoietic or lymphoid organ development	36	11.465	1.38627e-06	67138, 140474, 17869, 209086, 12768, 12051, 22361, 12524, 16160, 56619, 16859, 15978, 16362, 71982, 58185, 56417, 16323, 12977, 246746, 20302, 74481, 17474, 24108, 18712, 18854, 20297, 24047, 14825, 21926, 23845, 20377, 12981, 16176, 16477, 55985, 23882	281	940	18082	2.46442	0.00643782	2.18934e-05	0.0026185
GOTERM_BP_ALL	GO:0008284~positive regulation of cell proliferation	36	11.465	1.49658e-06	11910, 11839, 15945, 15117, 59027, 17869, 11441, 12524, 60533, 16160, 16161, 15978, 21816, 18413, 12977, 19204, 19695, 19225, 17381, 16963, 18854, 24047, 14825, 20296, 231507, 21857, 21926, 20377, 76905, 12981, 17874, 12165, 20846, 16176, 20292, 257632	281	943	18082	2.45658	0.0069483	2.33976e-05	0.00282685
GOTERM_BP_ALL	GO:0098771~inorganic ion homeostasis	26	8.28025	6.79079e-05	64095, 15114, 23985, 15945, 117167, 17869, 12768, 269356, 74748, 16819, 330122, 11441, 20302, 16963, 15458, 18854, 17750, 14825, 20296, 24047, 20310, 12165, 12061, 16176, 55985, 17329	281	685	18082	2.44243	0.271228	0.000792652	0.128194
GOTERM_BP_ALL	GO:1901699~cellular response to nitrogen compound	23	7.32484	0.000206996	12265, 142980, 15957, 17869, 20296, 21926, 20377, 72512, 20846, 12703, 17069, 12702, 12363, 16176, 16362, 230738, 214763, 56417, 19204, 19225, 24088, 257632, 81897	281	607	18082	2.43826	0.618824	0.0022097	0.390273
GOTERM_BP_ALL	GO:0002520~immune system development	37	11.7834	1.46506e-06	67138, 140474, 17869, 209086, 12768, 12051, 22361, 12524, 16160, 56619, 16859, 15978, 16362, 71982, 58185, 56417, 16323, 12977, 246746, 20302, 74481, 17474, 24108, 18712, 15930, 18854, 20297, 24047, 14825, 21926, 23845, 20377, 12981, 16176, 16477, 55985, 23882	281	984	18082	2.41962	0.00680246	2.29819e-05	0.00276732
GOTERM_BP_ALL	GO:0048583~regulation of response to stimulus	124	39.4904	2.33043e-23	12475, 64095, 15945, 16803, 74748, 20306, 330122, 12524, 233079, 16859, 64685, 20308, 20307, 18413, 19204, 23795, 19695, 20302, 24108, 16963, 15957, 14825, 20377, 71586, 16768, 269295, 24088, 229898, 17869, 80861, 11441, 12703, 12702, 16160, 56619, 16161, 16362, 58185, 20750, 13163, 212943, 56417, 12977, 19225, 414084, 279572, 58203, 231712, 327957, 17474, 15930, 27007, 18854, 76905, 12981, 54483…	281	3327	18082	2.39833	1.08575e-19	3.01596e-21	4.40196e-20
GOTERM_BP_ALL	GO:0032880~regulation of protein localization	37	11.7834	2.12377e-06	12475, 23985, 11815, 170743, 12051, 72512, 17386, 233079, 60533, 12703, 80885, 56619, 16859, 99571, 15978, 58185, 23795, 19225, 20302, 142980, 18854, 24047, 20296, 21926, 23845, 20377, 21942, 16178, 12363, 12362, 16176, 230738, 230073, 20684, 24088, 257632, 81897	281	1000	18082	2.3809	0.00984585	3.22296e-05	0.00401152
GOTERM_BP_ALL	GO:1901701~cellular response to oxygen-containing compound	39	12.4204	1.29285e-06	12475, 15945, 17869, 16803, 20306, 16819, 330122, 233079, 12524, 12703, 12702, 16160, 15978, 16362, 16323, 19204, 19225, 20302, 414084, 18712, 27007, 20297, 20296, 21926, 20377, 20310, 12981, 246256, 17874, 20846, 17069, 12363, 20293, 16176, 230738, 24088, 257632, 81897, 22169	281	1063	18082	2.36087	0.00600528	2.06278e-05	0.00244204
GOTERM_BP_ALL	GO:0040008~regulation of growth	25	7.96178	0.000189162	12266, 71701, 18854, 17750, 16803, 231507, 21926, 20377, 17874, 12165, 12703, 12061, 12702, 16160, 72075, 15978, 20750, 18413, 13163, 16323, 12977, 23795, 24088, 257632, 69550	281	688	18082	2.33825	0.585793	0.0020429	0.356705
GOTERM_BP_ALL	GO:0043085~positive regulation of catalytic activity	35	11.1465	6.63358e-06	17869, 14528, 20306, 11441, 12703, 50778, 16160, 16859, 20308, 15978, 20307, 13163, 16181, 12977, 19204, 20302, 230837, 16963, 20297, 18854, 24047, 20296, 21926, 20299, 54483, 20846, 20293, 16176, 20292, 19734, 55985, 20339, 257632, 81897, 23882	281	965	18082	2.33389	0.0304332	9.33671e-05	0.0125295
GOTERM_BP_ALL	GO:0019220~regulation of phosphate metabolic process	59	18.7898	1.39038e-09	11910, 11839, 434341, 15945, 12768, 74748, 20306, 16859, 15978, 13003, 20308, 20307, 18413, 16181, 19204, 20302, 12266, 142980, 16963, 24047, 21926, 20377, 72112, 12165, 12061, 16176, 269295, 23886, 257632, 24088, 81897, 23882, 20555, 17869, 170743, 11441, 12703, 12702, 16160, 99571, 16362, 13163, 56417, 16323, 12977, 279572, 327957, 20297, 18854, 15458, 20296, 20299, 12981, 17874, 20847, 20293, …	281	1632	18082	2.32633	6.47777e-06	4.02347e-08	2.6263e-06
GOTERM_BP_ALL	GO:0051174~regulation of phosphorus metabolic process	59	18.7898	1.42268e-09	11910, 11839, 434341, 15945, 12768, 74748, 20306, 16859, 15978, 13003, 20308, 20307, 18413, 16181, 19204, 20302, 12266, 142980, 16963, 24047, 21926, 20377, 72112, 12165, 12061, 16176, 269295, 23886, 257632, 24088, 81897, 23882, 20555, 17869, 170743, 11441, 12703, 12702, 16160, 99571, 16362, 13163, 56417, 16323, 12977, 279572, 327957, 20297, 18854, 15458, 20296, 20299, 12981, 17874, 20847, 20293, …	281	1633	18082	2.32491	6.62824e-06	4.06642e-08	2.68731e-06
GOTERM_BP_ALL	GO:0006928~movement of cell or subcellular component	62	19.7452	5.53512e-10	64095, 12661, 11838, 15114, 21930, 15116, 15117, 15945, 12768, 16803, 74748, 330122, 20306, 60533, 20208, 233079, 243659, 16859, 15978, 20308, 20307, 16181, 19204, 17381, 20302, 16963, 14825, 24047, 21926, 20377, 12165, 12061, 16176, 230073, 55985, 20684, 20339, 257632, 24088, 11815, 17869, 12642, 11441, 16160, 20750, 12977, 19225, 230837, 27007, 20297, 18854, 20296, 21857, 20299, 20310, 17874, 2…	281	1724	18082	2.31417	2.57881e-06	1.67455e-08	1.04553e-06
GOTERM_BP_ALL	GO:0050801~ion homeostasis	26	8.28025	0.000157725	64095, 15114, 23985, 15945, 117167, 17869, 12768, 269356, 74748, 16819, 330122, 11441, 20302, 16963, 15458, 18854, 17750, 14825, 20296, 24047, 20310, 12165, 12061, 16176, 55985, 17329	281	723	18082	2.31406	0.520447	0.00171558	0.297508
GOTERM_BP_ALL	GO:1901700~response to oxygen-containing compound	60	19.1083	1.21149e-09	15566, 12475, 11839, 15945, 16803, 16819, 20306, 330122, 12524, 233079, 16859, 15978, 19204, 20302, 14825, 24047, 21926, 20377, 17069, 12061, 16176, 16477, 55985, 257632, 24088, 81897, 11815, 17869, 14528, 11441, 12703, 12702, 16160, 66107, 16362, 20750, 16323, 19225, 414084, 15930, 18712, 27007, 20297, 20296, 21857, 21942, 12981, 20310, 17874, 20311, 246256, 20846, 12363, 12362, 20293, 14129, 23…	281	1670	18082	2.31193	5.64431e-06	3.5277e-08	2.28839e-06
GOTERM_CC_ALL	GO:0009986~cell surface	31	9.87261	3.58338e-05	12475, 11839, 15945, 26570, 16803, 12768, 11441, 12524, 60533, 16161, 99571, 15978, 13003, 75345, 142980, 12265, 27007, 24047, 23845, 21926, 20377, 21942, 246256, 14129, 16768, 269295, 24088, 257632, 17329, 69550, 12515	298	890	19662	2.29818	0.0134541	0.00225502	0.0495582
GOTERM_BP_ALL	GO:0051247~positive regulation of protein metabolic process	51	16.242	3.86599e-08	11839, 12768, 16803, 20306, 12051, 64685, 16859, 20308, 15978, 20307, 18413, 16181, 19204, 20302, 12266, 142980, 16963, 24047, 21926, 12165, 16176, 23886, 24088, 257632, 81897, 23882, 214855, 17869, 170743, 11441, 12703, 16160, 20128, 99571, 16362, 13163, 16323, 12977, 327957, 18854, 20297, 15458, 20296, 20299, 12981, 17874, 54483, 20846, 20293, 20292, 230738	281	1428	18082	2.29817	0.0001801	8.82923e-07	7.30249e-05
GOTERM_BP_ALL	GO:0032270~positive regulation of cellular protein metabolic process	47	14.9682	2.32169e-07	214855, 11839, 17869, 12768, 12051, 20306, 11441, 12703, 16160, 99571, 64685, 16859, 20308, 15978, 20307, 18413, 13163, 16181, 16323, 12977, 19204, 20302, 327957, 12266, 142980, 16963, 18854, 20297, 15458, 20296, 24047, 21926, 20299, 12981, 54483, 17874, 12165, 20846, 20293, 16176, 20292, 230738, 23886, 257632, 24088, 81897, 23882	281	1334	18082	2.26716	0.00108109	4.4331e-06	0.000438545
GOTERM_BP_ALL	GO:0031399~regulation of protein modification process	57	18.1529	7.38416e-09	11910, 11839, 12768, 20306, 64685, 16859, 15978, 13003, 20308, 20307, 18413, 16181, 20302, 12266, 142980, 16963, 24047, 21926, 20377, 72112, 12165, 12061, 16176, 269295, 20821, 23886, 257632, 24088, 81897, 23882, 214855, 211329, 20555, 170743, 11441, 12703, 12702, 16160, 99571, 16362, 13163, 56417, 16323, 12977, 279572, 327957, 18854, 20297, 15458, 20296, 20299, 12981, 17874, 20847, 20293, 20292,…	281	1618	18082	2.26692	3.44022e-05	1.93274e-07	1.3948e-05
GOTERM_BP_ALL	GO:0007166~cell surface receptor signaling pathway	79	25.1592	4.69594e-12	11910, 12475, 64095, 11838, 11839, 15114, 434341, 230787, 15945, 16803, 12768, 330122, 16819, 20306, 60533, 233079, 243659, 21337, 16859, 64685, 15978, 20308, 20307, 18413, 18703, 16181, 23795, 20302, 142980, 16963, 24047, 14825, 13349, 21926, 20377, 16178, 12165, 16176, 16768, 269295, 55985, 20684, 23886, 257632, 24088, 11815, 14939, 17869, 12703, 12702, 16160, 56619, 99571, 16362, 16323, 56417,…	281	2278	18082	2.23159	2.18782e-08	1.97101e-10	8.87013e-09
GOTERM_BP_ALL	GO:0048585~negative regulation of response to stimulus	46	14.6497	8.21341e-07	11910, 211329, 434341, 11815, 21930, 140474, 80861, 12768, 74748, 11441, 12703, 22361, 50778, 12702, 16160, 20128, 26388, 99571, 64685, 16859, 16362, 20750, 16181, 56417, 21355, 414084, 231712, 16963, 27007, 20296, 21926, 20377, 16178, 12981, 54483, 20846, 20293, 54153, 16176, 230738, 19734, 269295, 55985, 257632, 81897, 69550	281	1350	18082	2.19262	0.00381932	1.37648e-05	0.00155142
GOTERM_BP_ALL	GO:0051239~regulation of multicellular organismal process	95	30.2548	3.59521e-14	15566, 12475, 64095, 11839, 65255, 15114, 15945, 15117, 16803, 12768, 22375, 74748, 72512, 12051, 17386, 60533, 12524, 22361, 233079, 18054, 80885, 21337, 16859, 64685, 15978, 16181, 19204, 20302, 19695, 12266, 142980, 16963, 14825, 24047, 13349, 231507, 21926, 23845, 20377, 16178, 12165, 16176, 71586, 16768, 230073, 55985, 20684, 257632, 24088, 81897, 245446, 11815, 229898, 170743, 17869, 80861,…	281	2804	18082	2.18015	1.6759e-10	2.04381e-12	6.79456e-11
GOTERM_BP_ALL	GO:1901698~response to nitrogen compound	34	10.828	3.72569e-05	11839, 17869, 26570, 72512, 11441, 12703, 12702, 16362, 214763, 56417, 19204, 19225, 142980, 12265, 15957, 24047, 20296, 21857, 21926, 20377, 20310, 17874, 20846, 17069, 12363, 12362, 16176, 14129, 230738, 230073, 16477, 24088, 257632, 81897	281	1004	18082	2.17914	0.159353	0.000461551	0.0703514
GOTERM_BP_ALL	GO:0042981~regulation of apoptotic process	50	15.9236	3.10068e-07	11910, 12661, 18788, 12051, 22361, 109032, 80885, 15978, 18413, 16181, 20302, 142980, 24108, 24047, 231507, 23845, 21926, 20377, 12165, 16176, 23886, 20684, 257632, 23882, 140474, 17869, 56847, 12702, 16160, 26388, 99571, 20750, 13163, 56417, 16323, 19225, 15930, 18712, 20612, 27007, 18854, 20296, 21857, 21942, 12981, 20846, 12363, 12362, 20293, 230738	281	1482	18082	2.17101	0.00144356	5.70989e-06	0.000585688
GOTERM_BP_ALL	GO:0009966~regulation of signal transduction	83	26.4331	5.18334e-12	11910, 64095, 11838, 15114, 434341, 15945, 16803, 12768, 20306, 12051, 22361, 16859, 15978, 20308, 20307, 18413, 16181, 23795, 20302, 12266, 24108, 142980, 16963, 24047, 21926, 20377, 16178, 12165, 209588, 16176, 269295, 20684, 23886, 257632, 24088, 81897, 23882, 11815, 140474, 170743, 17869, 56847, 80861, 11441, 12703, 12702, 50778, 20128, 16160, 99571, 16362, 58185, 13163, 16323, 56417, 12977, …	281	2468	18082	2.16408	2.4149e-08	2.15616e-10	9.79076e-09
GOTERM_BP_ALL	GO:0098609~cell-cell adhesion	37	11.7834	1.79009e-05	12661, 20555, 140474, 15117, 26570, 12051, 51797, 11441, 22361, 15898, 12524, 60533, 16160, 16161, 99571, 56619, 16859, 15978, 16362, 58185, 16181, 19204, 17474, 16963, 15930, 20297, 12738, 24047, 20296, 21926, 246256, 20846, 16176, 16768, 55985, 20339, 23882	281	1101	18082	2.16249	0.080018	0.00023359	0.0338078
GOTERM_BP_ALL	GO:0043067~regulation of programmed cell death	50	15.9236	4.26322e-07	11910, 12661, 18788, 12051, 22361, 109032, 80885, 15978, 18413, 16181, 20302, 142980, 24108, 24047, 231507, 23845, 21926, 20377, 12165, 16176, 23886, 20684, 257632, 23882, 140474, 17869, 56847, 12702, 16160, 26388, 99571, 20750, 13163, 56417, 16323, 19225, 15930, 18712, 20612, 27007, 18854, 20296, 21857, 21942, 12981, 20846, 12363, 12362, 20293, 230738	281	1498	18082	2.14782	0.00198427	7.5522e-06	0.00080528
GOTERM_BP_ALL	GO:0010941~regulation of cell death	54	17.1975	1.29292e-07	11910, 12661, 18788, 12051, 22361, 109032, 80885, 15978, 18413, 16181, 23795, 20302, 24108, 142980, 24047, 231507, 23845, 21926, 20377, 12165, 16176, 16477, 23886, 20684, 257632, 23882, 211329, 140474, 17869, 56847, 12702, 16160, 26388, 99571, 16362, 20750, 13163, 56417, 16323, 19225, 15930, 18712, 20612, 27007, 18854, 20296, 21857, 21942, 12981, 20846, 12363, 12362, 20293, 230738	281	1620	18082	2.14496	0.000602189	2.59642e-06	0.00024422
GOTERM_BP_ALL	GO:0050790~regulation of catalytic activity	55	17.5159	1.1999e-07	434341, 18788, 19288, 74748, 20306, 18054, 16859, 246727, 15978, 13003, 20308, 20307, 16181, 19204, 20302, 16963, 24047, 21926, 20377, 72112, 16176, 269295, 55985, 20339, 257632, 81897, 23882, 17869, 14528, 16427, 11441, 12703, 50778, 12702, 16160, 26388, 13163, 56417, 12977, 230837, 16912, 27007, 11847, 18854, 20297, 20296, 21857, 20299, 54483, 20846, 20293, 54153, 20292, 217847, 19734	281	1662	18082	2.12947	0.000558877	2.4519e-06	0.00022665
GOTERM_BP_ALL	GO:0044093~positive regulation of molecular function	42	13.3758	5.95949e-06	11838, 15114, 17869, 14528, 20306, 72512, 11441, 12703, 50778, 16160, 16859, 20308, 15978, 20307, 13163, 16181, 12977, 19204, 20302, 142980, 16963, 230837, 18854, 20297, 24047, 20296, 21926, 20299, 54483, 17874, 20846, 20293, 16176, 20292, 19734, 20821, 55985, 20339, 24088, 257632, 81897, 23882	281	1270	18082	2.12807	0.0273834	8.46469e-05	0.0112563
GOTERM_BP_ALL	GO:0051049~regulation of transport	60	19.1083	3.39886e-08	15566, 64095, 11838, 12475, 15114, 15945, 12768, 16803, 19288, 12051, 72512, 17386, 60533, 233079, 80885, 16859, 21337, 15978, 18413, 16181, 19204, 20302, 12266, 142980, 16963, 14825, 24047, 23845, 21926, 20377, 16178, 12061, 16176, 230073, 20684, 20339, 257632, 24088, 81897, 11815, 17869, 170743, 11441, 12703, 99571, 56619, 58185, 16323, 19225, 11847, 18854, 20296, 21942, 12363, 12362, 20293, 14…	281	1828	18082	2.1121	0.00015834	7.80062e-07	6.42012e-05
GOTERM_BP_ALL	GO:0042221~response to chemical	134	42.6752	2.06235e-20	12475, 12661, 64095, 236573, 15944, 15945, 16803, 74748, 20306, 330122, 233079, 12524, 16859, 64685, 20308, 20307, 18413, 19204, 23795, 20302, 24108, 16963, 15957, 14825, 13349, 20377, 21822, 16477, 269295, 20821, 24088, 12515, 229898, 59027, 17869, 11441, 12703, 12702, 16160, 16161, 16362, 20750, 13163, 56417, 12977, 19225, 414084, 58203, 327959, 18712, 15930, 27007, 18854, 55932, 76905, 12981, …	281	4096	18082	2.10516	9.60849e-17	2.04436e-18	3.89559e-17
GOTERM_BP_ALL	GO:0042127~regulation of cell proliferation	53	16.879	4.79176e-07	11910, 11839, 15117, 15945, 330122, 12524, 60533, 243659, 16859, 15978, 18413, 19204, 19695, 17381, 16963, 14825, 24047, 231507, 21926, 20377, 12165, 16176, 16477, 55985, 24088, 257632, 20555, 11815, 17869, 59027, 11441, 16160, 16161, 16362, 21816, 16323, 12977, 19225, 15930, 18712, 18854, 20296, 21857, 21942, 76905, 12981, 20310, 20311, 17874, 20846, 20293, 20292, 17329	281	1642	18082	2.07703	0.00222999	8.36132e-06	0.000905114
GOTERM_BP_ALL	GO:0022610~biological adhesion	51	16.242	1.12195e-06	12661, 236573, 15116, 21930, 15117, 12051, 12524, 22361, 60533, 16859, 13003, 15978, 16181, 19204, 23795, 229900, 16963, 16633, 24047, 21926, 20377, 16176, 16768, 55985, 20339, 23882, 20555, 11815, 140474, 26570, 11441, 51797, 15898, 16160, 16161, 99571, 56619, 16362, 58185, 20750, 12977, 17474, 15930, 20612, 20297, 12738, 20296, 55932, 246256, 20846, 19039	281	1595	18082	2.05755	0.00521351	1.80869e-05	0.00211923
GOTERM_BP_ALL	GO:0022603~regulation of anatomical structure morphogenesis	33	10.5096	0.000148418	11838, 65255, 15114, 15945, 15117, 17869, 22375, 20306, 11441, 18054, 15978, 20307, 20750, 16181, 12977, 19225, 20302, 12266, 18854, 20296, 21926, 20377, 76905, 12165, 20846, 20847, 20293, 16176, 20292, 230738, 20684, 23886, 17329	281	1033	18082	2.05567	0.499192	0.00162581	0.279977
GOTERM_BP_ALL	GO:0032268~regulation of cellular protein metabolic process	73	23.2484	2.27039e-09	11910, 11839, 15114, 18788, 12768, 20306, 12051, 19188, 18054, 64685, 16859, 15978, 13003, 20308, 20307, 18413, 16181, 19204, 20302, 17454, 12266, 142980, 16963, 24047, 21926, 20377, 72112, 16178, 12165, 12061, 16176, 269295, 20821, 23886, 257632, 24088, 81897, 23882, 330890, 211329, 214855, 20555, 17869, 170743, 16427, 11441, 12703, 12702, 16160, 99571, 26388, 16362, 13163, 56417, 16323, 12977, …	281	2298	18082	2.04415	1.05777e-05	6.29628e-08	4.28856e-06
GOTERM_BP_ALL	GO:0006468~protein phosphorylation	55	17.5159	4.93424e-07	11910, 11839, 12768, 20306, 243659, 16859, 15978, 20308, 20307, 18413, 16181, 20302, 12266, 74568, 142980, 16963, 24047, 21926, 20377, 12165, 12061, 16176, 269295, 23886, 24088, 257632, 81897, 23882, 20555, 17869, 170743, 11441, 12703, 12702, 16160, 99571, 16161, 16362, 13163, 56417, 16323, 12977, 279572, 327957, 18712, 18854, 20297, 15458, 20296, 20299, 12981, 17874, 20293, 20292, 230738	281	1737	18082	2.03753	0.00229622	8.57781e-06	0.000932028
GOTERM_BP_ALL	GO:0051246~regulation of protein metabolic process	78	24.8408	8.09882e-10	11910, 11839, 15114, 18788, 12768, 16803, 20306, 12051, 19188, 18054, 16859, 64685, 15978, 13003, 20308, 20307, 18413, 16181, 19204, 20302, 17454, 12266, 142980, 16963, 24047, 21926, 20377, 72112, 16178, 12165, 12061, 16176, 16768, 269295, 20821, 23886, 257632, 24088, 81897, 23882, 330890, 211329, 214855, 20555, 170743, 17869, 209086, 16427, 11441, 12703, 12702, 20128, 16160, 99571, 26388, 16362,…	281	2483	18082	2.02143	3.77323e-06	2.37311e-08	1.52979e-06
GOTERM_BP_ALL	GO:0044765~single-organism transport	98	31.2102	1.4528e-12	64095, 12475, 117167, 15945, 71898, 16803, 19288, 17386, 20500, 233079, 16859, 18413, 19204, 23795, 20302, 74152, 214922, 16963, 17167, 14825, 108096, 23845, 20377, 24088, 71939, 23985, 76574, 229898, 17869, 223672, 269356, 75761, 11441, 15898, 12703, 56619, 58185, 19225, 11847, 18854, 12981, 328561, 68279, 12363, 12362, 17329, 15566, 11838, 20537, 15114, 20539, 15117, 20288, 12768, 21928, 16819,…	281	3128	18082	2.01604	6.76877e-09	6.63605e-11	2.74427e-09
GOTERM_BP_ALL	GO:0010646~regulation of cell communication	87	27.707	6.41706e-11	15566, 11910, 64095, 11838, 15114, 434341, 15945, 16803, 12768, 12051, 20306, 22361, 233079, 80885, 21337, 16859, 15978, 20308, 20307, 18413, 16181, 23795, 20302, 12266, 24108, 142980, 16963, 24047, 21926, 20377, 16178, 12165, 209588, 16176, 269295, 20684, 23886, 257632, 24088, 81897, 23882, 11815, 140474, 170743, 17869, 56847, 80861, 11441, 12703, 12702, 50778, 20128, 16160, 99571, 16362, 58185,…	281	2785	18082	2.01018	2.98971e-07	2.2146e-09	1.21212e-07
GOTERM_BP_ALL	GO:0032879~regulation of localization	79	25.1592	7.90068e-10	15566, 12475, 64095, 11838, 15114, 21930, 15116, 15945, 15117, 20288, 12768, 16803, 19288, 74748, 330122, 72512, 20306, 12051, 17386, 60533, 233079, 80885, 21337, 16859, 15978, 18413, 16181, 19204, 23795, 20302, 12266, 142980, 16963, 14825, 24047, 21926, 23845, 20377, 16178, 12165, 12061, 16176, 230073, 55985, 20684, 20339, 257632, 24088, 81897, 23985, 11815, 170743, 17869, 11441, 12703, 56619, 9…	281	2530	18082	2.00931	3.68092e-06	2.3297e-08	1.49236e-06
GOTERM_BP_ALL	GO:0012501~programmed cell death	58	18.4713	4.2121e-07	11910, 12661, 18788, 16819, 12051, 72512, 22361, 109032, 80885, 15978, 18413, 16181, 20302, 24108, 74568, 142980, 24047, 231507, 23845, 21926, 20377, 12165, 16176, 20684, 23886, 257632, 23882, 14939, 140474, 17869, 56847, 12702, 16160, 99571, 26388, 16362, 20750, 13163, 56417, 16323, 19225, 327959, 15930, 18712, 20612, 27007, 18854, 20296, 21857, 21942, 12981, 17874, 20846, 12363, 20293, 12362, 2…	281	1870	18082	1.99584	0.00196049	7.51881e-06	0.000795623
GOTERM_BP_ALL	GO:0023051~regulation of signaling	87	27.707	9.87431e-11	15566, 11910, 64095, 11838, 15114, 434341, 15945, 16803, 12768, 12051, 20306, 22361, 233079, 80885, 21337, 16859, 15978, 20308, 20307, 18413, 16181, 23795, 20302, 12266, 24108, 142980, 16963, 24047, 21926, 20377, 16178, 12165, 209588, 16176, 269295, 20684, 23886, 257632, 24088, 81897, 23882, 11815, 140474, 170743, 17869, 56847, 80861, 11441, 12703, 12702, 50778, 20128, 16160, 99571, 16362, 58185,…	281	2808	18082	1.99371	4.60044e-07	3.26272e-09	1.86516e-07
GOTERM_BP_ALL	GO:0006915~apoptotic process	55	17.5159	1.03869e-06	11910, 12661, 18788, 16819, 12051, 72512, 22361, 109032, 80885, 15978, 18413, 16181, 20302, 24108, 142980, 24047, 231507, 23845, 21926, 20377, 16176, 20684, 257632, 23882, 14939, 140474, 17869, 56847, 12702, 16160, 26388, 99571, 16362, 20750, 13163, 56417, 16323, 19225, 327959, 15930, 18712, 20612, 27007, 18854, 20296, 21857, 21942, 12981, 17874, 20846, 12363, 12362, 20293, 230738, 13421	281	1779	18082	1.98942	0.00482758	1.69204e-05	0.00196197
GOTERM_BP_ALL	GO:0065009~regulation of molecular function	68	21.6561	3.10313e-08	64095, 11838, 15114, 434341, 18788, 19288, 74748, 72512, 20306, 12051, 18054, 69028, 16859, 246727, 15978, 13003, 20308, 20307, 16181, 19204, 20302, 142980, 16963, 24047, 21926, 20377, 72112, 16176, 269295, 20821, 55985, 20339, 257632, 24088, 81897, 23882, 140474, 17869, 14528, 16427, 11441, 12703, 12702, 50778, 16160, 26388, 13163, 56417, 12977, 230837, 18712, 16912, 27007, 11847, 20297, 18854, …	281	2201	18082	1.98806	0.000144565	7.19278e-07	5.86153e-05
GOTERM_BP_ALL	GO:0008219~cell death	61	19.4268	3.50144e-07	11910, 12661, 18788, 16819, 12051, 72512, 22361, 109032, 80885, 15978, 18413, 16181, 23795, 20302, 24108, 74568, 142980, 24047, 231507, 23845, 21926, 20377, 12165, 16176, 20684, 23886, 257632, 23882, 211329, 14939, 140474, 17869, 56847, 12702, 16160, 99571, 26388, 16362, 20750, 13163, 56417, 16323, 19225, 327959, 15930, 18712, 20612, 27007, 18854, 20296, 21857, 21942, 12981, 20310, 17874, 20846, …	281	2003	18082	1.9597	0.00162999	6.29852e-06	0.000661387
GOTERM_BP_ALL	GO:0007155~cell adhesion	48	15.2866	1.0661e-05	12661, 20555, 11815, 15116, 21930, 15117, 140474, 26570, 12051, 51797, 11441, 22361, 15898, 12524, 60533, 16160, 16161, 99571, 56619, 16859, 15978, 16362, 13003, 20750, 58185, 16181, 12977, 19204, 23795, 17474, 16633, 16963, 15930, 20612, 20297, 12738, 20296, 24047, 21926, 20377, 246256, 20846, 16176, 19039, 16768, 55985, 20339, 23882	281	1583	18082	1.95119	0.0484563	0.000146077	0.0201356
GOTERM_BP_ALL	GO:0016310~phosphorylation	61	19.4268	9.47414e-07	11910, 11839, 434341, 12768, 74748, 20306, 243659, 16859, 15978, 20308, 20307, 18413, 16181, 20302, 12266, 74568, 142980, 12265, 16963, 24047, 21926, 20377, 12165, 12061, 16176, 269295, 23886, 257632, 24088, 81897, 23882, 20555, 17869, 170743, 11441, 12703, 12702, 16160, 99571, 16161, 16362, 13163, 56417, 16323, 12977, 279572, 327957, 18712, 13178, 15458, 20297, 18854, 20296, 20299, 12981, 17874,…	281	2063	18082	1.9027	0.00440428	1.56524e-05	0.00178956
GOTERM_BP_ALL	GO:0071702~organic substance transport	73	23.2484	5.25201e-08	15566, 12475, 20537, 15114, 20539, 20288, 71898, 16803, 72512, 12051, 17386, 60533, 233079, 80885, 16859, 21337, 15978, 16181, 20302, 74152, 11982, 68267, 67775, 12266, 142980, 24047, 108096, 21926, 23845, 20377, 16178, 17069, 16176, 230073, 20684, 257632, 24088, 81897, 227659, 71939, 76574, 23985, 11815, 229898, 17869, 71701, 223672, 170743, 26570, 269356, 75761, 11441, 12703, 99571, 56619, 7198…	281	2476	18082	1.8972	0.000244661	1.1652e-06	9.92055e-05
GOTERM_BP_ALL	GO:1902578~single-organism localization	98	31.2102	5.43266e-11	64095, 12475, 117167, 15945, 71898, 16803, 19288, 17386, 20500, 233079, 16859, 18413, 19204, 23795, 20302, 74152, 214922, 16963, 17167, 14825, 108096, 23845, 20377, 24088, 71939, 23985, 76574, 229898, 17869, 223672, 269356, 75761, 11441, 15898, 12703, 56619, 58185, 19225, 11847, 18854, 12981, 328561, 68279, 12363, 12362, 17329, 15566, 11838, 20537, 15114, 20539, 15117, 20288, 12768, 21928, 16819,…	281	3325	18082	1.89659	2.53107e-07	1.91748e-09	1.02618e-07
GOTERM_BP_ALL	GO:0010557~positive regulation of macromolecule biosynthetic process	46	14.6497	4.4708e-05	11910, 214855, 211329, 11839, 434341, 15117, 18991, 59027, 170743, 56222, 17869, 16803, 20728, 12051, 72512, 16160, 319530, 15978, 16362, 18413, 13163, 16323, 19204, 20302, 54123, 142980, 12265, 18712, 18854, 20297, 20296, 24047, 231507, 21926, 20377, 12981, 17874, 12165, 20846, 16176, 230738, 230073, 16477, 257632, 24088, 81897	281	1577	18082	1.87701	0.188036	0.000543714	0.0844154
GOTERM_BP_ALL	GO:0035556~intracellular signal transduction	69	21.9745	2.74427e-07	11910, 64095, 65255, 15114, 15945, 12768, 20306, 12051, 22361, 15978, 20308, 20307, 18413, 16181, 19204, 20302, 12266, 24108, 142980, 16963, 17750, 24047, 21926, 20377, 12165, 209588, 16176, 71586, 230073, 269295, 23886, 257632, 24088, 81897, 23882, 17869, 170743, 80861, 11441, 12703, 12702, 16160, 99571, 16362, 16323, 12977, 19225, 414084, 279572, 327957, 15458, 20297, 18854, 211550, 20296, 2029…	281	2380	18082	1.86557	0.00127774	5.17632e-06	0.000518365
GOTERM_BP_ALL	GO:0006811~ion transport	39	12.4204	0.000261566	11838, 64095, 20537, 76574, 15114, 23985, 20539, 117167, 15945, 17869, 26570, 12768, 269356, 16819, 215900, 11441, 20500, 21337, 16181, 19204, 19225, 20302, 68267, 16963, 214922, 74424, 18854, 24047, 14825, 20296, 108096, 21926, 12061, 68279, 20293, 230612, 16176, 81897, 17329	281	1354	18082	1.85347	0.704414	0.00273512	0.49292
GOTERM_BP_ALL	GO:0009891~positive regulation of biosynthetic process	49	15.6051	5.93457e-05	11910, 214855, 211329, 11839, 434341, 15117, 18991, 59027, 170743, 56222, 17869, 16803, 19288, 20728, 12051, 72512, 16160, 319530, 15978, 16362, 18413, 13163, 16323, 19204, 19225, 20302, 54123, 142980, 12265, 18712, 27007, 18854, 20297, 20296, 24047, 231507, 21926, 20377, 12981, 17874, 12165, 20846, 16176, 230738, 230073, 16477, 257632, 24088, 81897	281	1744	18082	1.80796	0.241566	0.000703314	0.112039
GOTERM_BP_ALL	GO:0008283~cell proliferation	52	16.5605	4.48766e-05	11910, 11839, 15117, 15945, 12524, 60533, 16859, 15978, 18413, 19204, 19695, 17381, 16963, 14825, 24047, 231507, 21926, 20377, 12165, 16176, 16477, 24088, 257632, 20555, 11815, 59027, 17869, 209086, 11441, 51797, 70024, 16160, 16161, 16362, 21816, 16323, 12977, 19225, 12945, 15930, 18712, 18854, 20296, 21857, 21942, 76905, 12981, 17874, 246256, 20846, 20293, 20292	281	1874	18082	1.78556	0.188673	0.000544343	0.0847336
GOTERM_BP_ALL	GO:0031328~positive regulation of cellular biosynthetic process	47	14.9682	0.000146046	11910, 214855, 211329, 11839, 434341, 18991, 59027, 170743, 56222, 17869, 16803, 19288, 20728, 12051, 72512, 16160, 319530, 15978, 16362, 18413, 13163, 16323, 19204, 19225, 20302, 54123, 142980, 12265, 18712, 27007, 18854, 20297, 24047, 231507, 21926, 20377, 12981, 17874, 12165, 20846, 16176, 230738, 230073, 16477, 257632, 24088, 81897	281	1709	18082	1.76968	0.493624	0.00160361	0.275507
GOTERM_BP_ALL	GO:0009893~positive regulation of metabolic process	81	25.7962	3.29029e-07	11910, 11839, 434341, 15945, 15117, 16803, 12768, 19288, 72512, 12051, 16819, 20306, 16859, 64685, 15978, 20308, 20307, 18413, 16181, 23795, 19204, 20302, 12266, 12265, 142980, 16963, 14825, 24047, 231507, 21926, 20377, 12165, 16176, 230073, 16477, 20339, 23886, 257632, 24088, 81897, 23882, 211329, 214855, 18991, 170743, 17869, 56222, 71701, 59027, 14528, 20728, 11441, 12703, 20128, 16160, 319530…	281	3004	18082	1.7351	0.00153177	5.94164e-06	0.000621503
GOTERM_CC_ALL	GO:0044421~extracellular region part	103	32.8025	3.46575e-09	12661, 12475, 236573, 117167, 15945, 16803, 19288, 330122, 20306, 17386, 12524, 20500, 69028, 26464, 20308, 20307, 18413, 23795, 17381, 20302, 16963, 14825, 20377, 269295, 23985, 59027, 70163, 16160, 21816, 20750, 12977, 240913, 18405, 16912, 74180, 55932, 76905, 12981, 246256, 19039, 69550, 17329, 11839, 20537, 20539, 21930, 14544, 20288, 18788, 12815, 68891, 22375, 16819, 12051, 60533, 20208, 2…	298	3920	19662	1.73365	1.31005e-06	4.36684e-07	4.79424e-06
GOTERM_CC_ALL	GO:0005576~extracellular region	118	37.5796	9.37321e-11	12475, 12661, 236573, 15945, 117167, 71898, 16803, 19288, 330122, 20306, 17386, 12524, 20500, 26464, 16859, 69028, 20308, 20307, 18413, 23795, 20302, 17381, 19695, 16963, 58210, 14825, 20377, 269295, 71939, 23985, 223672, 59027, 70163, 75761, 16160, 21816, 20750, 12977, 240913, 18405, 16912, 74180, 55932, 76905, 12981, 246256, 328561, 12363, 12362, 19039, 545260, 17329, 69550, 11839, 20537, 20539…	298	4493	19662	1.73283	3.54307e-08	1.77154e-08	1.29661e-07
GOTERM_BP_ALL	GO:0031325~positive regulation of cellular metabolic process	74	23.5669	1.95438e-06	11910, 11839, 434341, 15945, 12768, 16803, 19288, 72512, 20306, 12051, 16859, 64685, 15978, 20308, 20307, 18413, 16181, 19204, 20302, 12266, 12265, 142980, 16963, 14825, 24047, 231507, 21926, 20377, 12165, 16176, 230073, 16477, 23886, 20339, 257632, 24088, 81897, 23882, 211329, 214855, 18991, 170743, 17869, 56222, 71701, 59027, 20728, 11441, 12703, 16160, 319530, 99571, 16362, 13163, 16323, 12977…	281	2769	18082	1.71969	0.00906414	2.98535e-05	0.00369158
GOTERM_BP_ALL	GO:0006796~phosphate-containing compound metabolic process	76	24.2038	1.84378e-06	11910, 11839, 434341, 15945, 12768, 74748, 20306, 243659, 246728, 246727, 16859, 15978, 13003, 20308, 20307, 18413, 23962, 16181, 19204, 20302, 12266, 12265, 142980, 74568, 16963, 24047, 21926, 20377, 72112, 12165, 12061, 16176, 269295, 23886, 257632, 24088, 81897, 23882, 20555, 107569, 170743, 17869, 59027, 14528, 51797, 11441, 12703, 12702, 16160, 232889, 99571, 16161, 16362, 13163, 16323, 5641…	281	2869	18082	1.7046	0.00855338	2.84439e-05	0.00348266
GOTERM_BP_ALL	GO:0010604~positive regulation of macromolecule metabolic process	74	23.5669	2.7308e-06	11910, 11839, 434341, 15117, 12768, 16803, 72512, 16819, 20306, 12051, 16859, 64685, 15978, 20308, 20307, 18413, 16181, 23795, 19204, 20302, 12266, 12265, 142980, 16963, 24047, 231507, 21926, 20377, 12165, 16176, 230073, 16477, 23886, 20339, 257632, 24088, 81897, 23882, 211329, 214855, 18991, 170743, 17869, 56222, 71701, 59027, 20728, 11441, 12703, 20128, 16160, 319530, 99571, 16362, 18030, 13163…	281	2794	18082	1.7043	0.0126422	4.06471e-05	0.00515809
GOTERM_BP_ALL	GO:0006793~phosphorus metabolic process	76	24.2038	1.94452e-06	11910, 11839, 434341, 15945, 12768, 74748, 20306, 243659, 246728, 246727, 16859, 15978, 13003, 20308, 20307, 18413, 23962, 16181, 19204, 20302, 12266, 12265, 142980, 74568, 16963, 24047, 21926, 20377, 72112, 12165, 12061, 16176, 269295, 23886, 257632, 24088, 81897, 23882, 20555, 107569, 170743, 17869, 59027, 14528, 51797, 11441, 12703, 12702, 16160, 232889, 99571, 16161, 16362, 13163, 16323, 5641…	281	2873	18082	1.70223	0.0090186	2.98006e-05	0.00367295
GOTERM_BP_ALL	GO:0048522~positive regulation of cellular process	127	40.4459	1.91196e-11	12475, 64095, 65255, 15945, 16803, 19288, 20306, 330122, 17386, 233079, 109032, 12524, 16859, 64685, 20308, 20307, 18413, 19204, 23795, 19695, 20302, 17381, 24108, 16963, 14825, 23845, 20377, 16477, 20821, 24088, 18991, 229898, 59027, 17869, 56222, 80861, 11441, 12703, 12702, 16160, 56619, 16161, 16362, 21816, 58185, 13163, 56417, 12977, 19225, 58203, 327957, 18712, 15930, 27007, 18854, 76905, 12…	281	4808	18082	1.69973	8.90782e-08	7.12626e-10	3.61151e-08
GOTERM_BP_ALL	GO:0048518~positive regulation of biological process	138	43.949	3.26318e-12	12475, 64095, 65255, 15945, 16803, 19288, 20306, 330122, 17386, 233079, 109032, 12524, 16859, 64685, 20308, 20307, 18413, 19204, 23795, 19695, 20302, 17381, 24108, 16963, 14825, 23845, 20377, 71586, 16768, 16477, 20821, 24088, 18991, 229898, 59027, 17869, 56222, 80861, 11441, 12703, 12702, 16160, 16161, 56619, 16362, 21816, 20750, 58185, 13163, 56417, 12977, 19225, 414084, 279572, 58203, 327957, …	281	5311	18082	1.67203	1.52031e-08	1.40769e-10	6.16381e-09
GOTERM_BP_ALL	GO:0050793~regulation of developmental process	58	18.4713	0.00019355	15566, 11838, 65255, 15114, 15117, 15945, 12768, 22375, 74748, 20306, 12524, 22361, 18054, 16859, 15978, 20308, 20307, 16181, 23795, 20302, 19695, 12266, 14825, 24047, 231507, 21926, 20377, 12165, 16176, 20684, 23886, 24088, 245446, 71701, 17869, 11441, 16160, 16362, 20750, 13163, 16323, 12977, 19225, 12945, 15930, 18712, 18854, 20297, 20296, 21857, 76905, 20311, 20846, 20847, 20293, 20292, 23073…	281	2299	18082	1.62341	0.594176	0.00208059	0.364965
GOTERM_MF_ALL	GO:0097367~carbohydrate derivative binding	59	18.7898	0.000208761	12475, 236573, 434341, 15944, 21930, 15945, 16803, 22375, 225594, 20306, 72512, 20208, 22361, 80885, 243659, 246728, 16859, 246727, 13003, 20307, 23962, 19204, 23795, 23961, 240328, 11982, 17454, 74568, 229900, 12265, 319555, 20377, 17857, 17858, 21822, 230073, 71586, 55985, 20339, 257632, 24088, 631323, 20555, 229898, 14528, 80861, 16427, 56791, 51797, 231655, 214763, 21355, 18712, 13178, 20296,…	281	2276	17446	1.60942	0.132898	0.0109092	0.313329
GOTERM_BP_ALL	GO:0006810~transport	108	34.3949	5.55395e-08	64095, 12475, 117167, 15945, 71898, 16803, 19288, 17386, 20500, 233079, 16859, 69028, 18413, 19204, 23795, 20302, 74152, 16963, 214922, 17167, 14825, 108096, 23845, 20377, 24088, 71939, 76574, 23985, 229898, 17869, 223672, 209086, 269356, 75761, 11441, 12703, 15898, 56619, 58185, 19225, 18405, 101187, 11847, 18854, 12981, 328561, 68279, 12363, 12362, 69550, 17329, 15566, 11838, 20537, 15114, 2053…	281	4325	18082	1.60686	0.000258725	1.22056e-06	0.000104909
GOTERM_CC_ALL	GO:0044459~plasma membrane part	61	19.4268	0.000280239	15566, 64095, 11838, 12475, 20537, 15944, 20539, 15116, 117167, 15117, 15945, 12768, 71893, 60533, 12524, 20500, 243659, 21337, 15978, 75345, 19204, 142980, 58210, 70835, 24047, 108096, 21926, 230612, 16768, 230073, 269295, 20339, 257632, 24088, 81897, 12515, 227659, 67133, 76574, 23985, 140474, 170743, 26570, 269356, 11441, 215900, 15898, 50778, 99571, 16161, 19225, 327957, 80910, 27007, 380732,…	298	2548	19662	1.57958	0.100526	0.0150211	0.386963
GOTERM_BP_ALL	GO:0051234~establishment of localization	108	34.3949	3.14923e-07	64095, 12475, 117167, 15945, 71898, 16803, 19288, 17386, 20500, 233079, 16859, 69028, 18413, 19204, 23795, 20302, 74152, 16963, 214922, 17167, 14825, 108096, 23845, 20377, 24088, 71939, 76574, 23985, 229898, 17869, 223672, 209086, 269356, 75761, 11441, 12703, 15898, 56619, 58185, 19225, 18405, 101187, 11847, 18854, 12981, 328561, 68279, 12363, 12362, 69550, 17329, 15566, 11838, 20537, 15114, 2053…	281	4467	18082	1.55578	0.00146615	5.77646e-06	0.000594857
GOTERM_BP_ALL	GO:0051179~localization	134	42.6752	5.47101e-09	12475, 12661, 64095, 15945, 117167, 71898, 16803, 19288, 74748, 20306, 330122, 17386, 233079, 20500, 243659, 16859, 69028, 20308, 20307, 18413, 19204, 23795, 20302, 17381, 74152, 16963, 214922, 17167, 14825, 108096, 23845, 20377, 24088, 71939, 76574, 23985, 229898, 223672, 17869, 209086, 269356, 75761, 11441, 12703, 15898, 16160, 56619, 20750, 58185, 12977, 19225, 18405, 230837, 101187, 27007, 11…	281	5623	18082	1.53348	2.54891e-05	1.45654e-07	1.03342e-05
GOTERM_BP_ALL	GO:0048519~negative regulation of biological process	110	35.0318	2.25274e-06	12661, 64095, 15945, 16803, 19288, 74748, 12524, 16859, 64685, 20308, 18413, 23795, 20302, 19695, 16963, 23845, 20377, 16768, 269295, 16477, 20821, 24088, 20555, 17869, 80861, 11441, 12703, 12702, 16160, 231655, 16362, 58185, 20750, 13163, 56417, 19225, 414084, 231712, 327959, 18712, 15930, 27007, 11847, 18854, 12981, 54483, 17874, 54153, 19734, 69550, 17329, 11910, 15566, 11839, 434341, 15114, 2…	281	4757	18082	1.48799	0.0104406	3.40758e-05	0.00425513
GOTERM_BP_ALL	GO:0050896~response to stimulus	205	65.2866	8.53104e-16	12475, 64095, 65255, 15944, 15945, 16803, 243659, 94094, 64685, 19204, 23795, 17381, 15957, 58210, 108096, 20377, 21822, 71586, 269295, 20821, 24088, 17869, 56222, 80861, 11441, 12703, 12702, 56619, 20750, 212943, 12977, 19225, 279572, 58203, 240913, 231712, 17474, 327957, 327959, 18712, 15930, 74180, 18854, 55932, 76905, 12981, 54483, 17874, 12363, 12362, 19734, 69550, 22169, 11910, 11838, 11839…	281	8942	18082	1.47523	4.13802e-12	6.17284e-14	1.67644e-12
GOTERM_BP_ALL	GO:0044707~single-multicellular organism process	137	43.6306	3.24577e-07	12475, 12661, 64095, 65255, 15945, 16803, 74748, 17386, 233079, 12524, 26464, 16859, 64685, 18413, 19204, 23795, 19695, 20302, 24108, 16963, 14825, 13349, 108096, 23845, 20377, 71586, 16768, 16477, 269295, 24088, 76574, 23985, 229898, 18991, 59027, 17869, 209086, 80861, 11441, 12703, 12702, 16160, 16161, 56619, 16362, 21816, 20750, 58185, 212943, 56417, 12977, 19225, 17474, 18712, 15930, 27007, 1…	281	6161	18082	1.4309	0.00151106	5.90703e-06	0.000613094
GOTERM_BP_ALL	GO:0030154~cell differentiation	92	29.2994	0.000137048	15566, 11910, 12661, 11839, 65255, 15114, 20539, 15945, 15117, 117167, 20288, 12815, 12768, 74748, 21928, 12051, 12524, 22361, 233079, 243659, 16859, 15978, 13003, 20308, 20307, 17450, 23795, 19695, 20302, 24108, 17750, 24047, 231507, 21926, 23845, 20377, 12165, 16176, 16477, 269295, 23886, 24088, 330890, 23882, 214855, 245446, 76574, 67138, 11815, 18991, 140474, 17869, 209086, 233066, 26570, 207…	281	4143	18082	1.42894	0.471943	0.00152283	0.258554
GOTERM_BP_ALL	GO:0048523~negative regulation of cellular process	98	31.2102	7.18191e-05	15566, 11910, 64095, 12661, 11839, 15114, 434341, 15116, 15945, 18788, 19288, 74748, 12051, 60533, 22361, 18054, 21337, 246727, 16859, 64685, 15978, 20308, 18413, 16181, 17450, 23795, 19695, 20302, 23961, 17454, 12265, 16963, 24047, 231507, 21926, 23845, 20377, 16178, 12165, 12061, 17858, 16176, 16768, 16477, 269295, 20821, 55985, 20684, 257632, 24088, 81897, 330890, 23882, 211329, 20555, 11815, …	281	4417	18082	1.42771	0.284388	0.000834109	0.135572
GOTERM_BP_ALL	GO:0051716~cellular response to stimulus	155	49.3631	2.83393e-07	12475, 12661, 64095, 236573, 65255, 15944, 15945, 16803, 74748, 20306, 330122, 233079, 12524, 243659, 16859, 64685, 20308, 20307, 18413, 19204, 23795, 19695, 20302, 24108, 16963, 15957, 209200, 14825, 13349, 108096, 20377, 21822, 71586, 16768, 16477, 269295, 24088, 12515, 14939, 229898, 17869, 80861, 11441, 12703, 12702, 16160, 16161, 56619, 16362, 20750, 58185, 13163, 56417, 12977, 19225, 279572…	281	7253	18082	1.37516	0.00131946	5.32389e-06	0.000535301
GOTERM_BP_ALL	GO:0007165~signal transduction	121	38.535	6.55353e-05	12475, 64095, 65255, 15945, 16803, 20306, 330122, 12524, 233079, 243659, 16859, 64685, 20308, 20307, 18413, 19204, 23795, 20302, 19695, 24108, 16963, 14825, 13349, 20377, 71586, 16768, 269295, 24088, 14939, 17869, 80861, 11441, 12703, 12702, 16160, 56619, 16362, 58185, 13163, 56417, 12977, 19225, 414084, 279572, 58203, 327957, 17474, 80910, 18712, 27007, 18854, 76905, 12981, 17874, 12363, 12362, …	281	5763	18082	1.35107	0.263126	0.00076882	0.123717
GOTERM_MF_ALL	GO:0005515~protein binding	162	51.5924	4.26127e-05	12661, 65255, 15945, 16803, 19288, 74748, 71893, 20306, 330122, 17386, 12524, 243659, 64685, 16859, 69028, 20308, 20307, 18413, 19204, 23795, 20302, 74152, 74568, 24108, 16963, 15957, 58210, 209200, 14825, 13349, 23845, 20377, 71586, 16768, 16477, 20821, 24088, 20555, 14939, 229898, 59027, 17869, 233066, 269356, 11441, 12703, 15898, 12702, 16160, 16161, 56619, 16362, 20750, 58185, 13163, 56417, 1…	281	7972	17446	1.26165	0.0286856	0.00264242	0.0640319

## Sheet: mock.0vsRV.PR8.2
Category	Term	Count	X.	PValue	Genes	List.Total	Pop.Hits	Pop.Total	Fold.Enrichment	Bonferroni	Benjamini	FDR
GOTERM_BP_ALL	GO:0002376~immune system process	256	42.4544	6.40779e-89	12475, 64095, 12477, 15944, 15945, 16803, 243659, 94094, 64685, 14581, 14998, 57765, 19204, 16409, 19200, 15957, 58210, 20375, 216799, 20377, 21825, 21822, 56743, 71586, 20821, 56644, 213233, 24088, 16000, 20555, 17869, 80861, 625018, 78781, 51797, 11441, 12703, 28240, 56619, 20750, 58205, 383619, 12977, 72536, 72925, 279572, 58203, 231712, 17474, 67596, 100043314, 15930, 16912, 18712, 74180, 188…	534	2342	18082	3.70133	3.88312e-85	3.88312e-85	1.24412e-85
GOTERM_BP_ALL	GO:0006955~immune response	191	31.675	2.88689e-88	22324, 12475, 236573, 12477, 15944, 15945, 16803, 30925, 667277, 19288, 77125, 74748, 12522, 20306, 16854, 330122, 20305, 233079, 12524, 109032, 243659, 64685, 16859, 20308, 14581, 13040, 20307, 18413, 14998, 19204, 57765, 19695, 20302, 19200, 24108, 16963, 15957, 17167, 58210, 216799, 14825, 14103, 23845, 74735, 13058, 70789, 21825, 83490, 21822, 56743, 71586, 16768, 20821, 56644, 24088, 171285,…	534	1233	18082	5.24536	1.74945e-84	8.74726e-85	5.6051e-85
GOTERM_BP_ALL	GO:0006952~defense response	204	33.8308	1.6698e-85	12475, 15944, 15945, 16803, 243659, 13710, 94094, 64685, 14581, 19204, 16409, 19200, 15957, 216799, 21825, 21822, 71586, 20821, 56644, 24088, 17869, 80861, 625018, 78781, 11441, 12703, 12702, 56619, 383619, 20750, 240047, 12977, 72536, 19222, 19225, 279572, 58203, 240913, 231712, 17474, 15930, 74180, 18854, 55932, 54483, 17874, 215257, 12363, 12362, 94088, 69550, 12259, 434341, 21930, 78317, 1413…	534	1481	18082	4.66423	1.0119e-81	3.373e-82	3.24204e-82
GOTERM_BP_ALL	GO:0045087~innate immune response	133	22.0564	5.43076e-75	22324, 12475, 236573, 15944, 16803, 30925, 19288, 667277, 74748, 20306, 16854, 20305, 233079, 109032, 12524, 243659, 16859, 64685, 20308, 14581, 20307, 19695, 20302, 19200, 24108, 16963, 15957, 17167, 216799, 23845, 74735, 13058, 70789, 83490, 21822, 71586, 16768, 20821, 56644, 24088, 171285, 229898, 17869, 80861, 78781, 12703, 16160, 56619, 16161, 231655, 16362, 383619, 58185, 56417, 12977, 4140…	534	643	18082	7.004	3.29104e-71	8.2276e-72	1.05442e-71
GOTERM_BP_ALL	GO:0002682~regulation of immune system process	158	26.2023	1.38176e-58	22324, 12475, 12477, 15945, 16803, 30925, 667277, 77125, 74748, 20306, 16854, 330122, 12522, 233079, 12524, 16859, 64685, 14581, 93695, 14998, 19204, 57765, 19695, 20302, 16963, 15957, 20375, 216799, 14825, 20377, 21825, 83490, 56743, 71586, 16768, 56644, 24088, 213233, 16000, 171285, 229323, 20555, 21785, 229898, 17869, 80861, 625018, 78781, 12703, 16878, 16160, 54167, 16161, 56619, 16362, 38361…	534	1249	18082	4.28351	8.37344e-55	1.67469e-55	2.68278e-55
GOTERM_BP_ALL	GO:0006950~response to stress	264	43.7811	4.00916e-56	12475, 12477, 15944, 15945, 16803, 243659, 94094, 13710, 64685, 14581, 23795, 19204, 17381, 16409, 19200, 21426, 15957, 12122, 216799, 20377, 21825, 21822, 71586, 269295, 20821, 56644, 24088, 16000, 17869, 80861, 625018, 78781, 11441, 12703, 12702, 28240, 72244, 56619, 20750, 383619, 212943, 240047, 12977, 72536, 19222, 19225, 279572, 58203, 240913, 231712, 17474, 15930, 74180, 18854, 12044, 1236…	534	3518	18082	2.54105	2.42955e-52	4.04925e-53	7.78407e-53
GOTERM_BP_ALL	GO:0002684~positive regulation of immune system process	118	19.5688	1.40868e-50	22324, 12475, 12477, 15945, 16803, 667277, 30925, 77125, 16854, 20306, 330122, 12522, 12524, 233079, 16859, 14998, 19204, 57765, 20302, 19695, 16963, 216799, 14825, 21825, 83490, 56743, 71586, 16768, 56644, 24088, 16000, 171285, 229898, 80861, 625018, 78781, 16878, 54167, 16160, 16161, 16362, 383619, 58205, 58185, 12977, 16168, 414084, 279572, 16169, 58203, 50909, 67596, 18173, 15930, 27007, 2189…	534	782	18082	5.10952	8.53662e-47	1.21952e-47	2.73506e-47
GOTERM_BP_ALL	GO:0006954~inflammatory response	105	17.4129	5.19145e-50	12475, 15945, 16803, 77125, 74748, 20306, 330122, 20305, 233079, 13710, 16859, 20308, 20307, 13040, 19204, 20302, 19695, 19200, 16409, 16963, 216799, 14825, 13349, 13058, 21825, 56644, 24088, 171285, 21785, 229898, 625018, 11441, 12702, 16160, 20750, 383619, 240047, 12977, 19222, 19225, 16168, 279572, 18405, 18173, 18407, 15930, 21897, 12773, 54483, 17874, 215257, 12363, 17329, 230787, 21930, 141…	534	613	18082	5.80008	3.14602e-46	3.93252e-47	1.00796e-46
GOTERM_BP_ALL	GO:0009605~response to external stimulus	201	33.3333	1.01245e-49	64095, 12475, 15945, 16803, 94094, 14581, 22138, 57765, 19204, 16409, 15957, 216799, 20377, 21825, 21822, 71586, 56644, 24088, 16000, 17869, 80861, 78781, 11441, 12702, 28240, 56619, 14562, 383619, 20750, 212943, 12977, 72536, 19222, 19225, 279572, 58203, 240913, 17474, 18712, 15930, 74180, 18854, 20354, 55932, 12981, 54483, 17874, 12363, 12362, 94088, 69550, 22169, 11910, 434341, 21930, 78317, 1…	534	2301	18082	2.95791	6.13547e-46	6.81719e-47	1.96575e-46
GOTERM_BP_ALL	GO:0050776~regulation of immune response	103	17.0813	9.94327e-48	22324, 12475, 12477, 16803, 667277, 30925, 74748, 77125, 16854, 12524, 233079, 16859, 64685, 14581, 14998, 19204, 57765, 19695, 16963, 216799, 83490, 56743, 16768, 71586, 56644, 24088, 171285, 229898, 80861, 625018, 78781, 12703, 16160, 56619, 16161, 16362, 58185, 383619, 56417, 16168, 414084, 279572, 58203, 231712, 50909, 17474, 67596, 18173, 15930, 27007, 21897, 56045, 17874, 12047, 94088, 6955…	534	620	18082	5.62537	6.02562e-44	6.02562e-45	1.93056e-44
GOTERM_BP_ALL	GO:0051707~response to other organism	128	21.2272	9.88235e-46	12475, 236573, 15945, 16803, 19288, 77125, 74748, 330122, 109032, 12524, 94094, 16859, 14581, 19204, 57765, 19695, 20302, 16963, 15957, 216799, 14825, 14103, 21822, 71586, 16477, 56644, 24088, 171285, 70163, 80861, 78781, 16160, 56619, 16161, 231655, 16362, 383619, 58185, 56417, 72536, 19222, 19225, 16168, 414084, 279572, 58203, 240913, 17474, 18173, 15930, 27007, 74180, 21897, 18854, 12773, 5604…	534	1027	18082	4.22031	5.9887e-42	5.44427e-43	1.91873e-42
GOTERM_BP_ALL	GO:0043207~response to external biotic stimulus	128	21.2272	1.10069e-45	12475, 236573, 15945, 16803, 19288, 77125, 74748, 330122, 109032, 12524, 94094, 16859, 14581, 19204, 57765, 19695, 20302, 16963, 15957, 216799, 14825, 14103, 21822, 71586, 16477, 56644, 24088, 171285, 70163, 80861, 78781, 16160, 56619, 16161, 231655, 16362, 383619, 58185, 56417, 72536, 19222, 19225, 16168, 414084, 279572, 58203, 240913, 17474, 18173, 15930, 27007, 74180, 21897, 18854, 12773, 5604…	534	1028	18082	4.21621	6.67018e-42	5.55848e-43	2.13707e-42
GOTERM_BP_ALL	GO:0009607~response to biotic stimulus	130	21.5589	1.23011e-44	12475, 236573, 15945, 16803, 19288, 77125, 74748, 330122, 109032, 12524, 94094, 16859, 14581, 19204, 57765, 19695, 20302, 16963, 15957, 216799, 14825, 14103, 21822, 71586, 16477, 56644, 24088, 171285, 17869, 70163, 80861, 78781, 16160, 56619, 16161, 231655, 16362, 383619, 58185, 56417, 72536, 19222, 19225, 16168, 414084, 279572, 58203, 240913, 17474, 18173, 15930, 27007, 74180, 21897, 18854, 1277…	534	1084	18082	4.06087	7.45447e-41	5.73421e-42	2.38835e-41
GOTERM_BP_ALL	GO:0031347~regulation of defense response	97	16.0862	1.46861e-43	12475, 22324, 16803, 30925, 74748, 77125, 20306, 20305, 233079, 12524, 64685, 16859, 14581, 20308, 13040, 20307, 20302, 19695, 15957, 16963, 216799, 14825, 83490, 16768, 71586, 56644, 24088, 171285, 21785, 229898, 80861, 78781, 11441, 12703, 12702, 16160, 16161, 16362, 58185, 383619, 56417, 19225, 16168, 279572, 414084, 58203, 231712, 15930, 27007, 21897, 56045, 54483, 17874, 12363, 12362, 94088,…	534	603	18082	5.44703	8.89975e-40	6.35696e-41	2.8514e-40
GOTERM_BP_ALL	GO:0034097~response to cytokine	102	16.9154	1.89738e-43	64095, 12475, 236573, 15944, 15945, 330122, 20306, 20305, 12524, 64685, 20308, 14581, 20307, 18413, 20302, 24108, 15957, 16963, 14825, 13349, 20377, 70789, 21825, 21822, 269295, 16477, 20821, 21785, 229898, 17869, 12703, 12702, 16160, 16161, 16362, 383619, 56417, 12977, 19225, 58203, 327959, 18173, 18854, 55932, 54483, 17874, 215257, 12982, 74041, 94088, 69550, 17329, 434341, 15117, 80285, 12768,…	534	674	18082	5.12443	1.14981e-39	7.66543e-41	3.68391e-40
GOTERM_BP_ALL	GO:0002252~immune effector process	106	17.5788	3.79504e-42	22324, 15945, 16803, 19288, 667277, 30925, 74748, 77125, 16854, 12524, 233079, 94094, 16859, 14998, 19204, 57765, 20302, 15957, 16963, 216799, 14825, 56743, 16768, 71586, 56644, 24088, 171285, 14939, 80861, 625018, 78781, 16160, 56619, 16161, 231655, 16362, 58185, 383619, 56417, 72536, 16168, 58203, 50909, 17474, 18173, 27007, 18854, 56045, 75234, 17874, 13032, 94088, 69550, 17329, 234311, 12259,…	534	755	18082	4.75405	2.2998e-38	1.43737e-39	7.36835e-39
GOTERM_BP_ALL	GO:0048584~positive regulation of response to stimulus	166	27.529	1.09692e-41	22324, 12475, 64095, 56193, 12477, 15945, 16803, 30925, 667277, 77125, 20306, 16854, 330122, 20305, 233079, 12524, 16859, 20308, 14581, 13040, 20307, 93695, 18413, 14998, 23795, 19204, 57765, 19695, 71690, 20302, 24108, 16963, 320207, 12122, 216799, 14825, 14103, 105171, 20377, 21825, 83490, 56743, 71586, 16768, 56644, 24088, 16000, 171285, 21785, 229898, 17869, 80861, 625018, 78781, 11441, 12703…	534	1834	18082	3.06488	6.64732e-38	3.91019e-39	2.12975e-38
GOTERM_BP_ALL	GO:0045088~regulation of innate immune response	60	9.95025	3.22254e-40	22324, 12475, 434341, 80285, 12768, 16803, 30925, 74748, 17079, 72512, 21929, 12524, 233079, 64685, 16859, 14581, 19695, 142980, 16963, 21926, 83490, 71586, 230073, 16768, 56644, 24088, 257632, 81897, 171285, 229898, 170743, 80861, 78781, 12703, 16160, 20128, 26388, 16362, 58185, 383619, 56417, 214763, 21355, 54123, 279572, 414084, 58203, 231712, 15170, 27007, 21897, 15458, 56045, 54445, 14191, 1…	534	218	18082	9.31966	1.95286e-36	1.08492e-37	6.25679e-37
GOTERM_BP_ALL	GO:0050778~positive regulation of immune response	82	13.5987	5.69151e-39	22324, 12475, 12477, 434341, 12259, 230787, 14131, 16803, 667277, 30925, 77125, 72512, 16854, 17079, 21929, 12524, 233079, 16859, 15978, 14998, 57765, 19204, 19695, 12268, 12267, 12266, 142980, 16963, 14961, 216799, 107321, 24047, 21926, 83490, 56743, 71586, 16768, 230073, 12260, 16822, 56644, 257632, 24088, 81897, 171285, 12262, 14525, 229898, 170743, 80861, 625018, 78781, 20128, 16160, 16161, 1…	534	474	18082	5.85788	3.44905e-35	1.81529e-36	1.10505e-35
GOTERM_BP_ALL	GO:0001816~cytokine production	92	15.257	1.59239e-38	12475, 78317, 14131, 16803, 15900, 30925, 77125, 14130, 72512, 12522, 12051, 21929, 60533, 233079, 16859, 64685, 15978, 93695, 19204, 20302, 12267, 12266, 142980, 16963, 216799, 24047, 13349, 21926, 23845, 13058, 16178, 12165, 21825, 16176, 71586, 16768, 230073, 16822, 257632, 24088, 81897, 171285, 23882, 21950, 12399, 11815, 229898, 170743, 80861, 78781, 11441, 12703, 20128, 16160, 56619, 16161,…	534	616	18082	5.05723	9.64988e-35	4.82494e-36	3.09174e-35
GOTERM_BP_ALL	GO:0001817~regulation of cytokine production	88	14.5937	2.7164e-38	12475, 78317, 14131, 16803, 15900, 30925, 77125, 14130, 72512, 12522, 12051, 21929, 60533, 233079, 16859, 64685, 15978, 93695, 19204, 20302, 12267, 12266, 142980, 16963, 216799, 24047, 13349, 21926, 23845, 13058, 16178, 12165, 21825, 16176, 71586, 16768, 230073, 257632, 24088, 81897, 171285, 21950, 11815, 229898, 170743, 80861, 78781, 11441, 12703, 20128, 16160, 56619, 16161, 15442, 16362, 383619…	534	564	18082	5.28334	1.64614e-34	7.83876e-36	5.27409e-35
GOTERM_BP_ALL	GO:0031349~positive regulation of defense response	64	10.6136	8.94707e-38	22324, 12475, 434341, 14131, 16803, 30925, 77125, 17079, 20306, 72512, 21929, 20305, 12524, 233079, 16859, 20308, 13040, 20307, 20302, 19695, 12266, 142980, 16963, 14825, 21926, 83490, 16176, 71586, 230073, 16768, 56644, 257632, 24088, 81897, 171285, 229898, 170743, 80861, 78781, 16160, 20128, 16362, 58185, 383619, 214763, 19225, 54123, 414084, 279572, 58203, 15930, 27007, 21897, 15458, 20296, 54…	534	279	18082	7.76749	5.42193e-34	2.46451e-35	1.73714e-34
GOTERM_BP_ALL	GO:0071345~cellular response to cytokine stimulus	84	13.9303	2.86062e-36	64095, 236573, 15944, 434341, 15945, 15117, 12768, 225594, 330122, 72512, 20306, 16819, 20305, 12524, 64685, 15978, 14581, 16185, 20308, 20307, 18413, 16181, 20302, 240328, 12265, 229900, 142980, 16963, 15957, 14961, 17750, 24047, 14825, 13349, 21926, 20377, 16178, 21825, 21822, 16176, 269295, 55985, 21785, 229898, 17869, 71701, 15163, 12703, 12702, 16160, 26388, 16161, 16362, 383619, 18030, 5641…	534	542	18082	5.2479	1.73354e-32	7.53711e-34	5.5541e-33
GOTERM_BP_ALL	GO:0080134~regulation of response to stress	122	20.2322	9.46098e-35	22324, 12475, 56193, 16803, 30925, 77125, 74748, 20306, 20305, 12524, 233079, 16859, 64685, 20308, 14581, 20307, 13040, 23795, 20302, 19695, 16963, 15957, 12122, 216799, 14825, 20377, 21825, 83490, 71586, 16768, 56644, 24088, 171285, 21785, 229898, 17869, 80861, 78781, 11441, 12703, 12702, 28240, 16160, 16161, 16362, 383619, 58185, 20750, 212943, 56417, 19225, 16168, 414084, 279572, 58203, 231712…	534	1191	18082	3.46859	5.73336e-31	2.3889e-32	1.83692e-31
GOTERM_BP_ALL	GO:0001819~positive regulation of cytokine production	69	11.4428	1.11352e-34	12475, 78317, 14131, 16803, 15900, 30925, 77125, 12522, 12051, 72512, 60533, 233079, 16859, 15978, 19204, 20302, 12267, 12266, 142980, 16963, 216799, 24047, 21926, 23845, 13058, 12165, 21825, 16176, 71586, 230073, 257632, 24088, 81897, 171285, 21950, 229898, 170743, 80861, 78781, 16160, 16161, 56619, 15442, 16362, 58185, 383619, 16168, 19225, 54123, 21941, 18173, 100043314, 15930, 27007, 21897, 1…	534	371	18082	6.29768	6.74791e-31	2.69916e-32	2.16197e-31
GOTERM_BP_ALL	GO:0048583~regulation of response to stimulus	217	35.9867	7.48968e-34	12475, 64095, 12477, 15945, 16803, 64685, 14581, 14998, 57765, 19204, 23795, 71690, 15957, 12122, 216799, 20377, 21825, 56743, 71586, 269295, 56644, 24088, 16000, 17869, 80861, 625018, 78781, 11441, 12703, 12702, 28240, 56619, 14562, 383619, 20750, 212943, 12977, 19222, 19225, 279572, 58203, 231712, 17474, 327957, 67596, 15930, 18854, 20354, 212032, 76905, 12981, 54483, 17874, 328967, 12363, 1236…	534	3327	18082	2.20857	4.53875e-30	1.74567e-31	1.45418e-30
GOTERM_BP_ALL	GO:0034341~response to interferon-gamma	39	6.46766	2.47581e-31	236573, 434341, 229898, 17869, 14528, 20306, 20305, 12524, 12703, 16160, 16161, 64685, 20308, 16362, 20307, 20302, 15170, 24108, 229900, 142980, 12265, 16963, 18173, 14961, 15458, 20297, 20295, 24047, 20296, 55932, 20299, 70789, 54483, 20846, 20293, 20292, 21822, 20821, 69550	534	106	18082	12.4584	1.50034e-27	5.55681e-29	4.80696e-28
GOTERM_BP_ALL	GO:0045089~positive regulation of innate immune response	47	7.79436	2.90416e-31	22324, 12475, 434341, 229898, 170743, 80861, 16803, 30925, 78781, 72512, 17079, 21929, 233079, 12524, 16160, 20128, 16859, 16362, 58185, 383619, 214763, 19695, 54123, 414084, 279572, 58203, 142980, 16963, 27007, 21897, 15458, 54445, 21926, 17874, 66824, 83490, 94088, 230073, 71586, 16768, 100340, 56644, 257632, 24088, 81897, 234311, 171285	534	172	18082	9.25283	1.75992e-27	6.28544e-29	5.63864e-28
GOTERM_BP_ALL	GO:0098542~defense response to other organism	82	13.5987	1.33245e-30	236573, 434341, 15945, 78317, 667373, 16803, 15900, 77125, 74748, 72512, 12051, 12524, 246728, 94094, 246727, 16859, 15978, 16184, 23962, 19695, 23961, 229900, 142980, 15957, 216799, 14825, 231507, 21926, 17857, 17858, 71586, 112419, 230073, 55985, 257632, 24088, 81897, 171285, 170743, 70163, 80861, 15162, 78781, 11810, 16160, 56619, 16161, 16362, 231655, 383619, 58185, 56417, 214763, 72536, 1616…	534	616	18082	4.50753	8.07464e-27	2.78436e-28	2.58705e-27
GOTERM_BP_ALL	GO:0010033~response to organic substance	194	32.1725	1.675e-29	64095, 12475, 15944, 15945, 16803, 64685, 14581, 57765, 19204, 23795, 15957, 12122, 20375, 216799, 20377, 21825, 21822, 269295, 20821, 56644, 24088, 16000, 17869, 78781, 11441, 12703, 12702, 28240, 14562, 383619, 20750, 12977, 19222, 19225, 58203, 327959, 18712, 15930, 18854, 12364, 55932, 76905, 12981, 54483, 17874, 215257, 12982, 12363, 12362, 74041, 94088, 69550, 22169, 11910, 11839, 15114, 43…	534	2972	18082	2.21034	1.01505e-25	3.38349e-27	3.25213e-26
GOTERM_BP_ALL	GO:0045321~leukocyte activation	91	15.0912	7.72333e-29	22324, 12477, 78317, 14131, 16803, 30925, 77125, 14130, 16854, 12051, 17079, 12522, 21929, 60533, 12524, 22361, 16859, 15978, 16185, 75345, 16184, 93695, 14998, 57765, 19204, 20302, 16409, 24108, 142980, 16963, 14961, 20375, 216799, 24047, 20377, 21825, 16176, 56743, 16768, 16822, 237256, 56644, 257632, 24088, 81897, 16000, 171285, 23882, 21950, 20555, 21785, 67742, 170743, 51797, 11441, 15505, 5…	534	800	18082	3.85174	4.68034e-25	1.50979e-26	1.49954e-25
GOTERM_BP_ALL	GO:0048518~positive regulation of biological process	278	46.1028	8.00209e-29	12475, 64095, 12477, 65255, 15945, 16803, 17386, 13710, 64685, 14581, 14998, 23795, 57765, 19204, 71690, 17381, 12122, 20375, 216799, 20377, 21825, 56743, 71586, 20821, 56644, 24088, 16000, 27083, 56222, 17869, 80861, 625018, 17865, 78781, 11441, 12703, 12702, 28240, 56619, 21816, 14562, 58205, 20750, 383619, 12977, 19222, 19225, 279572, 58203, 19227, 327957, 67596, 100043314, 15930, 18712, 18854…	534	5311	18082	1.77245	4.84927e-25	1.5154e-26	1.55366e-25
GOTERM_BP_ALL	GO:0001775~cell activation	98	16.2521	1.18022e-28	22324, 56193, 12477, 15945, 16803, 30925, 77125, 12522, 16854, 12524, 16859, 14998, 93695, 19204, 57765, 20302, 16409, 24108, 16963, 20375, 216799, 20377, 21825, 56743, 16768, 56644, 24088, 16000, 171285, 20555, 21785, 11441, 51797, 54167, 16160, 16161, 56619, 16362, 58205, 58185, 16168, 16169, 17474, 67596, 18173, 15930, 100043314, 74180, 27007, 21897, 12981, 17874, 246256, 12362, 12047, 16658, …	534	926	18082	3.58361	7.15212e-25	2.16731e-26	2.29148e-25
GOTERM_BP_ALL	GO:0002253~activation of immune response	57	9.45274	7.1565e-28	12475, 12477, 12259, 230787, 16803, 667277, 17079, 16854, 72512, 21929, 233079, 12524, 16859, 15978, 19695, 12268, 12267, 12266, 142980, 107321, 21926, 83490, 56743, 230073, 71586, 12260, 16822, 56644, 24088, 257632, 81897, 12262, 171285, 14525, 170743, 80861, 625018, 78781, 20128, 16362, 58185, 383619, 214763, 54123, 279572, 414084, 15170, 50909, 67596, 27007, 21897, 54445, 17874, 12047, 66824, …	534	316	18082	6.10791	4.33684e-24	1.27554e-25	1.38949e-24
GOTERM_BP_ALL	GO:0044419~interspecies interaction between organisms	79	13.1012	2.66794e-27	236573, 434341, 15945, 667373, 16803, 19288, 15900, 77125, 72512, 16819, 12051, 12524, 246728, 94094, 16859, 246727, 15978, 16184, 23962, 57765, 20302, 23961, 229900, 142980, 16963, 15957, 216799, 14825, 24047, 21926, 74735, 17857, 17858, 21822, 71586, 21973, 112419, 230073, 20821, 257632, 24088, 81897, 17869, 170743, 80861, 78781, 11810, 76933, 20128, 16160, 16161, 16362, 231655, 383619, 58185, …	534	639	18082	4.18631	1.61677e-23	4.61935e-25	5.18e-24
GOTERM_BP_ALL	GO:0044403~symbiosis, encompassing mutualism through parasitism	79	13.1012	2.66794e-27	236573, 434341, 15945, 667373, 16803, 19288, 15900, 77125, 72512, 16819, 12051, 12524, 246728, 94094, 16859, 246727, 15978, 16184, 23962, 57765, 20302, 23961, 229900, 142980, 16963, 15957, 216799, 14825, 24047, 21926, 74735, 17857, 17858, 21822, 71586, 21973, 112419, 230073, 20821, 257632, 24088, 81897, 17869, 170743, 80861, 78781, 11810, 76933, 20128, 16160, 16161, 16362, 231655, 383619, 58185, …	534	639	18082	4.18631	1.61677e-23	4.61935e-25	5.18e-24
GOTERM_BP_ALL	GO:0009615~response to virus	60	9.95025	3.41968e-27	434341, 15945, 667373, 77125, 16819, 12051, 72512, 12524, 94094, 246728, 16859, 246727, 15978, 16184, 23962, 57765, 23961, 142980, 16963, 15957, 216799, 24047, 21926, 17857, 17858, 21822, 230073, 112419, 71586, 81897, 170743, 80861, 78781, 11810, 76933, 16160, 16161, 16362, 231655, 58185, 383619, 56417, 214763, 72536, 16168, 279572, 58203, 27056, 18854, 56045, 54445, 17874, 20847, 66824, 94088, 2…	534	364	18082	5.58155	2.07233e-23	5.75646e-25	6.63956e-24
GOTERM_BP_ALL	GO:0050900~leukocyte migration	55	9.12106	4.98351e-27	22324, 64095, 15945, 14131, 12768, 16803, 74748, 77125, 20306, 16854, 330122, 20305, 233079, 71223, 16859, 15978, 20308, 20307, 57765, 19204, 20302, 16409, 12267, 16963, 14825, 24047, 21926, 27226, 12061, 21825, 16176, 55985, 20339, 24088, 257632, 11815, 14525, 12642, 28240, 20750, 12977, 13123, 19277, 27007, 20297, 20295, 20296, 20299, 20310, 17874, 20311, 20293, 66824, 20292, 17329	534	303	18082	6.14646	3.02001e-23	8.16218e-25	9.67584e-24
GOTERM_BP_ALL	GO:0002218~activation of innate immune response	37	6.13599	3.3394e-26	12475, 170743, 80861, 16803, 78781, 72512, 17079, 21929, 233079, 12524, 20128, 16859, 16362, 58185, 383619, 214763, 19695, 54123, 414084, 279572, 142980, 27007, 21897, 54445, 21926, 17874, 66824, 83490, 230073, 71586, 100340, 56644, 24088, 257632, 81897, 234311, 171285	534	123	18082	10.186	2.02368e-22	5.32547e-24	6.48369e-23
GOTERM_BP_ALL	GO:0009617~response to bacterium	79	13.1012	7.27214e-26	12475, 236573, 15945, 16803, 15900, 21938, 74748, 14130, 330122, 17079, 16819, 12051, 21929, 12524, 109032, 16859, 15978, 14581, 19204, 20302, 19695, 229900, 216799, 14825, 14103, 231507, 21926, 12061, 16176, 16477, 55985, 257632, 24088, 81897, 171285, 70163, 14528, 15162, 66107, 16160, 56619, 19222, 19225, 21355, 414084, 240913, 21941, 17474, 83433, 18173, 27056, 17970, 15930, 74180, 27007, 2189…	534	672	18082	3.98073	4.40692e-22	1.12998e-23	1.41194e-22
GOTERM_BP_ALL	GO:0032101~regulation of response to external stimulus	84	13.9303	2.34129e-25	56193, 21930, 15945, 14131, 16803, 12768, 77125, 21938, 74748, 14130, 330122, 72512, 20306, 17079, 21929, 20305, 233079, 16859, 20308, 16184, 13040, 20307, 20302, 12267, 12266, 142980, 16963, 15957, 216799, 14825, 24047, 21926, 16178, 27226, 21825, 83490, 16176, 230073, 55985, 257632, 24088, 81897, 171285, 21785, 11815, 229898, 80861, 78781, 11441, 12702, 16160, 99571, 16161, 15442, 383619, 20750…	534	769	18082	3.69878	1.41882e-21	3.54706e-23	4.54579e-22
GOTERM_BP_ALL	GO:0070887~cellular response to chemical stimulus	170	28.1924	3.5912e-25	22324, 12475, 64095, 236573, 15944, 15945, 12669, 16803, 74748, 20306, 16854, 330122, 20305, 233079, 12524, 237911, 64685, 16859, 14581, 20308, 13040, 20307, 18413, 23795, 19204, 57765, 20302, 16409, 23844, 16963, 15957, 20375, 216799, 14825, 13349, 20377, 13058, 21825, 21822, 16477, 269295, 24088, 12515, 16000, 171285, 64136, 21785, 229898, 17869, 16369, 78781, 12703, 12702, 16160, 28240, 16161,…	534	2607	18082	2.20807	2.17627e-21	5.30796e-23	6.97257e-22
GOTERM_BP_ALL	GO:0002237~response to molecule of bacterial origin	61	10.1161	5.36279e-25	12475, 15945, 16803, 15900, 14130, 21938, 16819, 17079, 330122, 21929, 12524, 16859, 15978, 14581, 19204, 20302, 216799, 14825, 14103, 21926, 12061, 16176, 16477, 55985, 257632, 24088, 81897, 171285, 14528, 66107, 16160, 19222, 19225, 21355, 414084, 21941, 83433, 18173, 27056, 17970, 15930, 27007, 21897, 20297, 20296, 21942, 12981, 20310, 17874, 20311, 246256, 20846, 12362, 20293, 66824, 94088, 2…	534	414	18082	4.98924	3.24985e-21	7.73774e-23	1.04122e-21
GOTERM_BP_ALL	GO:0030595~leukocyte chemotaxis	43	7.13101	1.71045e-24	22324, 64095, 15945, 14131, 16803, 12768, 74748, 12642, 20306, 330122, 16854, 20305, 233079, 28240, 16859, 20308, 15978, 20307, 20750, 12977, 20302, 13123, 16409, 12267, 19277, 16963, 27007, 20297, 20295, 24047, 14825, 20296, 20299, 20310, 27226, 20311, 21825, 20293, 16176, 20292, 55985, 257632, 17329	534	196	18082	7.42878	1.03653e-20	2.41054e-22	3.32096e-21
GOTERM_BP_ALL	GO:0002683~negative regulation of immune system process	59	9.78441	5.62366e-24	12477, 434341, 12768, 74748, 14130, 77125, 16854, 21929, 12524, 60533, 64685, 16859, 16184, 93695, 20302, 16963, 14961, 107321, 21926, 20377, 21825, 83490, 16768, 237256, 257632, 213233, 81897, 12262, 171285, 229323, 20555, 21785, 11815, 14525, 67742, 140474, 17869, 80861, 16160, 20128, 26388, 16362, 58205, 56417, 21355, 231712, 15170, 100043314, 15930, 27007, 243910, 20296, 380732, 20293, 100340…	534	404	18082	4.94511	3.40794e-20	7.74531e-22	1.09187e-20
GOTERM_BP_ALL	GO:0050896~response to stimulus	377	62.5207	5.93951e-24	12475, 64095, 12477, 65255, 15944, 15945, 16803, 243659, 94094, 13710, 64685, 14581, 14998, 22138, 23795, 19204, 57765, 71690, 17381, 19200, 16409, 21426, 15957, 58210, 12122, 20375, 216799, 20377, 212937, 21825, 21822, 56743, 71586, 269295, 20821, 56644, 24088, 16000, 56222, 17869, 80861, 625018, 78781, 11441, 12703, 12702, 28240, 72244, 56619, 14562, 20750, 383619, 212943, 240047, 12977, 72925,…	534	8942	18082	1.42762	3.59935e-20	7.99855e-22	1.1532e-20
GOTERM_BP_ALL	GO:0019221~cytokine-mediated signaling pathway	53	8.78939	9.96003e-24	64095, 434341, 15945, 12768, 20306, 330122, 20305, 64685, 14581, 16185, 20308, 20307, 18413, 16181, 20302, 16963, 14825, 24047, 13349, 21926, 16178, 16176, 269295, 55985, 21785, 12703, 12702, 16362, 383619, 56417, 12977, 54123, 58203, 15170, 83433, 27056, 13653, 20297, 15458, 20295, 20296, 20299, 20310, 17874, 20311, 215257, 20846, 20847, 20293, 66824, 20292, 94088, 17329	534	326	18082	5.50508	6.03578e-20	1.31213e-21	1.93381e-20
GOTERM_BP_ALL	GO:0042221~response to chemical	223	36.9818	1.4976e-23	12475, 64095, 15944, 15945, 16803, 64685, 14581, 22138, 57765, 19204, 23795, 16409, 15957, 12122, 20375, 216799, 20377, 21825, 21822, 269295, 20821, 56644, 24088, 16000, 17869, 78781, 11441, 12703, 12702, 28240, 14562, 383619, 20750, 12977, 19222, 19225, 58203, 327959, 18712, 15930, 18854, 12364, 20354, 55932, 212032, 76905, 12981, 54483, 17874, 215257, 12982, 12363, 12362, 74041, 94088, 69550, 2…	534	4096	18082	1.84353	9.07548e-20	1.93095e-21	2.90771e-20
GOTERM_BP_ALL	GO:0048522~positive regulation of cellular process	247	40.9619	3.7376e-23	12475, 64095, 12477, 65255, 15945, 16803, 17386, 13710, 64685, 14581, 14998, 23795, 57765, 19204, 71690, 17381, 12122, 20375, 216799, 20377, 21825, 20821, 24088, 16000, 27083, 56222, 17869, 80861, 17865, 78781, 11441, 12703, 12702, 28240, 56619, 21816, 14562, 383619, 58205, 12977, 19222, 19225, 58203, 19227, 327957, 67596, 15930, 18712, 18854, 12044, 12364, 20354, 76905, 12981, 54483, 17874, 1236…	534	4808	18082	1.73955	2.26498e-19	4.71872e-21	7.25682e-20
GOTERM_BP_ALL	GO:0016032~viral process	70	11.6086	3.74794e-23	434341, 15945, 667373, 19288, 77125, 16819, 12051, 72512, 12524, 94094, 246728, 16859, 246727, 15978, 16184, 23962, 57765, 20302, 23961, 142980, 16963, 15957, 216799, 24047, 21926, 74735, 17857, 17858, 21822, 71586, 21973, 112419, 230073, 20821, 81897, 17869, 170743, 80861, 78781, 11810, 76933, 20128, 16160, 16161, 16362, 231655, 58185, 383619, 56417, 214763, 72536, 16168, 21355, 279572, 58203, 2…	534	589	18082	4.02428	2.27125e-19	4.6352e-21	7.27689e-20
GOTERM_MF_ALL	GO:0005125~cytokine activity	45	7.46269	4.05504e-23	21950, 11839, 15945, 59027, 77125, 20306, 330122, 20305, 16878, 16160, 20308, 15978, 20307, 14562, 20750, 18413, 16181, 16323, 12977, 16168, 20302, 16963, 58210, 21949, 20297, 20295, 24047, 14825, 20296, 14103, 21926, 21857, 20299, 20310, 12981, 20311, 12165, 215257, 209588, 20293, 16176, 20292, 55985, 23886, 17329	527	230	17446	6.47694	4.21319e-20	4.21319e-20	6.43809e-20
GOTERM_BP_ALL	GO:0044764~multi-organism cellular process	70	11.6086	6.08852e-23	434341, 15945, 667373, 19288, 77125, 16819, 12051, 72512, 12524, 94094, 246728, 16859, 246727, 15978, 16184, 23962, 57765, 20302, 23961, 142980, 16963, 15957, 216799, 24047, 21926, 74735, 17857, 17858, 21822, 71586, 21973, 112419, 230073, 20821, 81897, 17869, 170743, 80861, 78781, 11810, 76933, 20128, 16160, 16161, 16362, 231655, 58185, 383619, 56417, 214763, 72536, 16168, 21355, 279572, 58203, 2…	534	594	18082	3.9904	3.68964e-19	7.37929e-21	1.18213e-19
GOTERM_BP_ALL	GO:0071310~cellular response to organic substance	144	23.8806	7.25984e-23	12475, 64095, 236573, 15944, 15945, 16803, 20306, 330122, 20305, 233079, 12524, 64685, 20308, 14581, 13040, 20307, 18413, 19204, 57765, 23795, 20302, 16963, 15957, 20375, 216799, 14825, 13349, 20377, 13058, 21825, 21822, 16477, 269295, 24088, 16000, 171285, 64136, 21785, 229898, 17869, 16369, 78781, 12703, 12702, 16160, 28240, 16161, 16362, 14562, 383619, 13163, 56417, 12977, 19222, 19225, 16168,…	534	2103	18082	2.31861	4.39946e-19	8.6264e-21	1.40955e-19
GOTERM_BP_ALL	GO:0032496~response to lipopolysaccharide	57	9.45274	1.2295e-22	12475, 15945, 16803, 15900, 21938, 16819, 17079, 330122, 21929, 12524, 16859, 15978, 14581, 19204, 20302, 216799, 14825, 14103, 21926, 12061, 16176, 16477, 55985, 257632, 24088, 81897, 171285, 14528, 16160, 66107, 19222, 19225, 414084, 21941, 83433, 18173, 17970, 15930, 27007, 20297, 20296, 21942, 12981, 20310, 17874, 20311, 246256, 20846, 12362, 20293, 66824, 94088, 230738, 16154, 17084, 17329, …	534	400	18082	4.82525	7.45077e-19	1.43284e-20	2.38716e-19
GOTERM_BP_ALL	GO:0002758~innate immune response-activating signal transduction	33	5.47264	1.52653e-22	12475, 170743, 80861, 16803, 78781, 17079, 21929, 233079, 12524, 20128, 16859, 16362, 58185, 19695, 54123, 414084, 279572, 142980, 27007, 21897, 54445, 21926, 17874, 83490, 71586, 230073, 100340, 56644, 24088, 257632, 81897, 171285, 234311	534	116	18082	9.63299	9.25078e-19	1.74543e-20	2.96387e-19
GOTERM_BP_ALL	GO:0002764~immune response-regulating signaling pathway	48	7.9602	3.12785e-22	12475, 12477, 14525, 230787, 170743, 80861, 16803, 78781, 17079, 16854, 21929, 233079, 12524, 20128, 16859, 56619, 15978, 16362, 58185, 18703, 19695, 54123, 279572, 414084, 12267, 15170, 17474, 67596, 142980, 27007, 21897, 107321, 54445, 21926, 17874, 12047, 83490, 56743, 230073, 71586, 16822, 100340, 56644, 257632, 24088, 81897, 234311, 171285	534	284	18082	5.72306	1.89548e-18	3.51015e-20	6.07296e-19
GOTERM_BP_ALL	GO:0071346~cellular response to interferon-gamma	28	4.64345	3.88553e-22	236573, 434341, 229898, 17869, 20306, 20305, 16160, 64685, 16161, 20308, 16362, 20307, 20302, 229900, 142980, 12265, 16963, 14961, 15458, 20297, 20295, 24047, 20296, 55932, 20299, 20846, 20293, 20292	534	78	18082	12.1554	2.35463e-18	4.28115e-20	7.54404e-19
GOTERM_BP_ALL	GO:0050727~regulation of inflammatory response	48	7.9602	4.24067e-22	21785, 11815, 21930, 229898, 14131, 16803, 14130, 77125, 74748, 21938, 20306, 20305, 21929, 11441, 233079, 12702, 16160, 16859, 20308, 20307, 13040, 16184, 19225, 20302, 27052, 12266, 142980, 16963, 15930, 216799, 20296, 21926, 16178, 54483, 17874, 12363, 12362, 20293, 66824, 83490, 16176, 20292, 14129, 230738, 100340, 24088, 257632, 81897	534	286	18082	5.68304	2.56984e-18	4.58901e-20	8.23356e-19
GOTERM_BP_ALL	GO:0051607~defense response to virus	49	8.12604	5.67955e-22	434341, 15945, 170743, 80861, 667373, 78781, 77125, 11810, 72512, 12524, 246728, 16160, 94094, 246727, 16161, 15978, 16362, 231655, 16184, 383619, 58185, 23962, 56417, 214763, 72536, 16168, 23961, 58203, 142980, 15957, 27056, 18854, 56045, 216799, 54445, 20847, 17857, 66824, 17858, 94088, 71586, 112419, 230073, 230738, 81897, 69550, 17329, 57444, 234311	534	301	18082	5.51232	3.44181e-18	6.03826e-20	1.10273e-18
GOTERM_BP_ALL	GO:0051704~multi-organism process	153	25.3731	1.7992e-21	12475, 236573, 81018, 15945, 16803, 19288, 77125, 74748, 330122, 109032, 12524, 237911, 94094, 16859, 14581, 19204, 57765, 19695, 20302, 16963, 15957, 216799, 14825, 64931, 14103, 74735, 21822, 71586, 21973, 16477, 20821, 56644, 24088, 16000, 171285, 574428, 27083, 59027, 17869, 70163, 80861, 78781, 16878, 16160, 16161, 56619, 231655, 16362, 383619, 58185, 56417, 72536, 19222, 16168, 19225, 27957…	534	2393	18082	2.16498	1.09032e-17	1.87986e-19	3.49328e-18
GOTERM_BP_ALL	GO:0032103~positive regulation of response to external stimulus	46	7.62852	1.85687e-21	15945, 229898, 14131, 80861, 16803, 12768, 78781, 77125, 20306, 330122, 17079, 20305, 233079, 16859, 20308, 20307, 13040, 12977, 19225, 20302, 12267, 12266, 142980, 16963, 15930, 12773, 24047, 14825, 20296, 21926, 20310, 27226, 20311, 21825, 20293, 16176, 20292, 14129, 55985, 24088, 17084, 257632, 81897, 17329, 234311, 171285	534	270	18082	5.76898	1.12526e-17	1.90722e-19	3.60524e-18
GOTERM_BP_ALL	GO:0002221~pattern recognition receptor signaling pathway	31	5.14096	1.94879e-21	12475, 170743, 80861, 16803, 78781, 17079, 21929, 233079, 12524, 20128, 16859, 16362, 58185, 19695, 54123, 414084, 279572, 142980, 21897, 54445, 21926, 17874, 83490, 71586, 230073, 100340, 24088, 257632, 81897, 171285, 234311	534	107	18082	9.81032	1.18097e-17	1.96828e-19	3.78371e-18
GOTERM_BP_ALL	GO:0009967~positive regulation of signal transduction	106	17.5788	2.89909e-21	64095, 15945, 16803, 20306, 20305, 16859, 20308, 14581, 20307, 93695, 18413, 23795, 20302, 71690, 24108, 16963, 320207, 12122, 14103, 105171, 20377, 21825, 83490, 24088, 16000, 171285, 21785, 17869, 80861, 78781, 11441, 16878, 12703, 16160, 14562, 58185, 13163, 12977, 19222, 19225, 16168, 58203, 327957, 67596, 384009, 21897, 18854, 20354, 76905, 12981, 17874, 12362, 14744, 13032, 94088, 17329, 69…	534	1328	18082	2.70279	1.75685e-17	2.88008e-19	5.62879e-18
GOTERM_BP_ALL	GO:0070098~chemokine-mediated signaling pathway	25	4.14594	3.63266e-21	64095, 21785, 15945, 12768, 330122, 20306, 20305, 20308, 20307, 20302, 83433, 16963, 20297, 20295, 14825, 20296, 24047, 13349, 20299, 20310, 20311, 20293, 20292, 55985, 17329	534	62	18082	13.6538	2.20139e-17	3.55063e-19	7.05307e-18
GOTERM_BP_ALL	GO:0007159~leukocyte cell-cell adhesion	62	10.2819	4.77004e-21	22324, 12477, 78317, 15117, 30925, 12522, 12051, 16854, 60533, 12524, 22361, 16859, 15978, 16184, 93695, 14998, 57765, 19204, 16409, 16963, 14961, 216799, 24047, 21926, 16176, 16768, 237256, 20339, 16000, 171285, 23882, 21950, 20555, 51797, 15505, 11441, 54167, 16160, 16161, 56619, 16362, 328833, 58205, 58185, 16168, 11898, 15170, 17474, 67596, 18173, 100043314, 15930, 13653, 20297, 21949, 243910…	534	509	18082	4.12457	2.89064e-17	4.58832e-19	9.26138e-18
GOTERM_BP_ALL	GO:0002757~immune response-activating signal transduction	45	7.46269	7.15579e-21	12475, 12477, 14525, 230787, 170743, 80861, 16803, 78781, 16854, 17079, 21929, 233079, 12524, 20128, 16859, 15978, 16362, 58185, 19695, 54123, 279572, 414084, 12267, 15170, 67596, 142980, 27007, 21897, 107321, 54445, 21926, 17874, 12047, 83490, 56743, 230073, 71586, 16822, 100340, 56644, 257632, 24088, 81897, 234311, 171285	534	266	18082	5.72844	4.33641e-17	6.77564e-19	1.38935e-17
GOTERM_BP_ALL	GO:0051239~regulation of multicellular organismal process	168	27.8607	7.21388e-21	12475, 64095, 56193, 65255, 12477, 15945, 12669, 16803, 30925, 77125, 74748, 16854, 12522, 17386, 233079, 12524, 64685, 16859, 14581, 13040, 93695, 14998, 22138, 19204, 57765, 19695, 20302, 16963, 20375, 216799, 14825, 13349, 14103, 23845, 105171, 20377, 13058, 21825, 71586, 16768, 24088, 16000, 171285, 229323, 21785, 27083, 229898, 17869, 80861, 78781, 21391, 11441, 12703, 16878, 16160, 16161, 5…	534	2804	18082	2.02879	4.37161e-17	6.72555e-19	1.40063e-17
GOTERM_BP_ALL	GO:0002697~regulation of immune effector process	56	9.2869	8.25654e-21	22324, 14131, 16803, 30925, 14130, 74748, 77125, 16854, 72512, 21929, 233079, 16859, 15978, 16184, 57765, 19204, 12266, 142980, 15957, 16963, 216799, 14825, 24047, 21926, 230073, 16768, 24088, 257632, 81897, 171285, 140474, 80861, 78781, 16160, 16161, 16362, 58185, 383619, 214763, 16168, 21355, 15170, 27007, 20297, 15458, 20296, 14191, 20311, 20847, 66824, 14129, 94088, 230738, 15368, 69550, 2343…	534	421	18082	4.50413	5.00346e-17	7.581e-19	1.60307e-17
GOTERM_BP_ALL	GO:0002443~leukocyte mediated immunity	50	8.29187	8.31685e-21	22324, 12259, 14131, 30925, 667277, 14130, 12051, 16859, 15978, 14998, 19204, 57765, 20302, 12268, 12266, 142980, 16963, 14961, 216799, 14825, 21926, 56743, 16768, 12260, 24088, 257632, 81897, 12262, 171285, 14939, 140474, 16160, 58185, 21355, 54123, 15170, 50909, 18173, 27007, 20297, 15458, 75234, 380732, 17874, 20311, 14191, 13032, 14129, 15368, 69550	534	334	18082	5.06908	5.04001e-17	7.5224e-19	1.61478e-17
GOTERM_BP_ALL	GO:0010647~positive regulation of cell communication	112	18.5738	1.73389e-20	64095, 15945, 16803, 20306, 20305, 16859, 20308, 14581, 20307, 93695, 18413, 23795, 20302, 71690, 24108, 16963, 320207, 12122, 14103, 105171, 20377, 21825, 83490, 24088, 16000, 171285, 21785, 17869, 80861, 78781, 171180, 11441, 12703, 16878, 28240, 16160, 14562, 58185, 13163, 12977, 19222, 19225, 16168, 58203, 327957, 67596, 384009, 21897, 18854, 20354, 76905, 12981, 17874, 12362, 14744, 13032, 9…	534	1490	18082	2.54529	1.05074e-16	1.5452e-18	3.36647e-17
GOTERM_BP_ALL	GO:0060326~cell chemotaxis	44	7.29685	2.35945e-20	22324, 64095, 15945, 14131, 16803, 12768, 74748, 12642, 20306, 330122, 16854, 20305, 233079, 20208, 28240, 16859, 20308, 15978, 20307, 20750, 12977, 20302, 13123, 16409, 12267, 19277, 16963, 27007, 20297, 20295, 24047, 14825, 20296, 20299, 20310, 27226, 20311, 21825, 20293, 16176, 20292, 55985, 257632, 17329	534	261	18082	5.70844	1.42982e-16	2.07221e-18	4.58104e-17
GOTERM_BP_ALL	GO:0023056~positive regulation of signaling	112	18.5738	2.48534e-20	64095, 15945, 16803, 20306, 20305, 16859, 20308, 14581, 20307, 93695, 18413, 23795, 20302, 71690, 24108, 16963, 320207, 12122, 14103, 105171, 20377, 21825, 83490, 24088, 16000, 171285, 21785, 17869, 80861, 78781, 171180, 11441, 12703, 16878, 28240, 16160, 14562, 58185, 13163, 12977, 19222, 19225, 16168, 58203, 327957, 67596, 384009, 21897, 18854, 20354, 76905, 12981, 17874, 12362, 14744, 13032, 9…	534	1497	18082	2.53339	1.50611e-16	2.15159e-18	4.82546e-17
GOTERM_BP_ALL	GO:0002250~adaptive immune response	53	8.78939	4.49752e-20	12477, 12259, 14131, 30925, 667277, 14130, 77125, 12051, 21929, 12524, 16859, 15978, 75345, 13040, 14998, 57765, 12268, 12267, 12266, 16963, 14961, 216799, 24047, 21926, 56743, 12260, 257632, 23882, 12262, 171285, 14939, 67742, 140474, 16160, 16161, 99571, 16362, 58185, 21355, 54123, 15170, 50909, 17474, 18173, 27007, 20297, 15458, 54445, 75234, 17874, 66824, 13032, 14129	534	391	18082	4.58991	2.7255e-16	3.83873e-18	8.73226e-17
GOTERM_BP_ALL	GO:0070486~leukocyte aggregation	58	9.61857	7.00361e-20	22324, 12477, 78317, 15117, 30925, 12522, 12051, 16854, 12524, 22361, 60533, 16859, 15978, 16184, 93695, 14998, 57765, 16409, 16963, 14961, 216799, 24047, 16176, 16768, 237256, 16000, 23882, 171285, 21950, 20555, 51797, 15505, 11441, 54167, 16160, 16161, 56619, 16362, 328833, 58205, 58185, 16168, 15170, 17474, 67596, 18173, 100043314, 15930, 13653, 20297, 21949, 243910, 20296, 20354, 246256, 1204…	534	472	18082	4.16094	4.24419e-16	5.8947e-18	1.3598e-16
GOTERM_CC_ALL	GO:0005615~extracellular space	114	18.9055	7.73054e-20	12475, 15945, 16803, 19288, 667277, 77125, 16854, 20306, 330122, 20305, 17386, 26464, 20308, 20307, 13040, 18413, 23795, 20302, 16409, 23844, 16963, 14825, 14103, 20377, 21825, 16000, 21785, 59027, 70163, 625018, 21810, 16878, 16160, 14562, 20750, 12977, 16168, 16169, 19227, 240913, 50909, 18405, 18407, 74180, 13038, 20354, 76905, 12981, 215257, 19039, 13032, 14603, 17329, 11839, 21930, 20288, 18…	570	1585	19662	2.48101	4.08172e-17	4.08172e-17	1.12176e-16
GOTERM_BP_ALL	GO:0002694~regulation of leukocyte activation	58	9.61857	1.27833e-19	12477, 78317, 16803, 14130, 77125, 12522, 16854, 21929, 12524, 22361, 60533, 16859, 15978, 75345, 16184, 93695, 14998, 57765, 19204, 16963, 14961, 216799, 24047, 20377, 21825, 16176, 16768, 237256, 257632, 81897, 16000, 171285, 21950, 20555, 21785, 67742, 15505, 54167, 16160, 16161, 16362, 58205, 16168, 16169, 15170, 67596, 100043314, 15930, 74180, 27007, 20297, 243910, 20296, 380732, 14191, 1787…	534	478	18082	4.10871	7.74669e-16	1.06119e-17	2.48197e-16
GOTERM_BP_ALL	GO:0046649~lymphocyte activation	70	11.6086	1.46968e-19	22324, 12477, 78317, 30925, 14130, 16854, 17079, 12522, 12051, 21929, 60533, 12524, 22361, 16859, 15978, 16185, 75345, 16184, 93695, 14998, 57765, 16409, 16963, 14961, 20375, 216799, 24047, 20377, 16176, 56743, 16768, 237256, 257632, 81897, 16000, 171285, 23882, 21950, 20555, 67742, 51797, 11441, 15505, 54167, 16160, 56619, 16161, 16362, 328833, 58205, 58185, 16168, 16169, 15170, 17474, 67596, 18…	534	683	18082	3.47042	8.90628e-16	1.20355e-17	2.8535e-16
GOTERM_BP_ALL	GO:0016337~single organismal cell-cell adhesion	73	12.1061	1.56825e-19	22324, 56193, 12477, 15117, 78317, 30925, 16854, 12522, 12051, 21929, 60533, 12524, 22361, 16859, 15978, 16184, 93695, 14998, 12569, 16181, 57765, 19204, 16409, 16963, 14961, 216799, 24047, 21926, 16176, 16768, 55985, 20339, 237256, 16000, 171285, 23882, 21950, 20555, 140474, 26570, 51797, 11441, 15505, 15898, 54167, 16160, 56619, 99571, 16161, 16362, 328833, 58205, 58185, 16168, 12508, 11898, 15…	534	738	18082	3.34944	9.50362e-16	1.26715e-17	3.04488e-16
GOTERM_MF_ALL	GO:0005126~cytokine receptor binding	46	7.62852	1.63237e-19	21950, 21785, 15945, 20306, 330122, 20305, 16878, 16160, 16161, 20308, 15978, 20307, 14562, 18413, 16181, 16323, 12977, 16168, 20302, 16963, 21949, 20297, 20295, 24047, 14825, 20296, 14103, 21926, 20299, 76905, 20310, 12981, 20311, 17874, 12165, 215257, 20846, 20293, 66824, 16176, 20292, 55985, 11602, 23886, 81897, 17329	527	295	17446	5.16204	1.69604e-16	8.48018e-17	2.59168e-16
GOTERM_BP_ALL	GO:0050865~regulation of cell activation	60	9.95025	2.18886e-19	56193, 12477, 78317, 16803, 14130, 77125, 12522, 16854, 21929, 12524, 22361, 60533, 16859, 15978, 75345, 16184, 93695, 14998, 57765, 19204, 16963, 14961, 216799, 24047, 20377, 21825, 16176, 16768, 237256, 257632, 81897, 16000, 171285, 21950, 20555, 21785, 67742, 15505, 54167, 16160, 99571, 16161, 16362, 58205, 16168, 16169, 15170, 67596, 100043314, 15930, 74180, 27007, 20297, 243910, 20296, 38073…	534	516	18082	3.93737	1.32645e-15	1.74533e-17	4.24984e-16
GOTERM_BP_ALL	GO:0002685~regulation of leukocyte migration	35	5.80431	6.93612e-19	14525, 11815, 15945, 16803, 12768, 74748, 77125, 20306, 330122, 16854, 16859, 12977, 19204, 20302, 12267, 16963, 27007, 20297, 24047, 14825, 20296, 20310, 27226, 20311, 17874, 21825, 12061, 20293, 66824, 16176, 55985, 20339, 24088, 257632, 17329	534	172	18082	6.89041	4.20329e-15	5.45882e-17	1.3467e-15
GOTERM_BP_ALL	GO:0070489~T cell aggregation	56	9.2869	7.61382e-19	22324, 12477, 78317, 30925, 12522, 12051, 16854, 12524, 22361, 60533, 16859, 15978, 16184, 93695, 14998, 57765, 16409, 16963, 14961, 216799, 24047, 16176, 16768, 237256, 16000, 23882, 171285, 21950, 20555, 15505, 11441, 51797, 54167, 16160, 16161, 56619, 16362, 328833, 58205, 58185, 16168, 15170, 17474, 67596, 18173, 100043314, 15930, 13653, 20297, 21949, 243910, 20296, 246256, 12047, 66824, 16658	534	464	18082	4.08672	4.61397e-15	5.91535e-17	1.47828e-15
GOTERM_BP_ALL	GO:0042110~T cell activation	56	9.2869	7.61382e-19	22324, 12477, 78317, 30925, 12522, 12051, 16854, 12524, 22361, 60533, 16859, 15978, 16184, 93695, 14998, 57765, 16409, 16963, 14961, 216799, 24047, 16176, 16768, 237256, 16000, 23882, 171285, 21950, 20555, 15505, 11441, 51797, 54167, 16160, 16161, 56619, 16362, 328833, 58205, 58185, 16168, 15170, 17474, 67596, 18173, 100043314, 15930, 13653, 20297, 21949, 243910, 20296, 246256, 12047, 66824, 16658	534	464	18082	4.08672	4.61397e-15	5.91535e-17	1.47828e-15
GOTERM_BP_ALL	GO:0071593~lymphocyte aggregation	56	9.2869	8.4009e-19	22324, 12477, 78317, 30925, 12522, 12051, 16854, 12524, 22361, 60533, 16859, 15978, 16184, 93695, 14998, 57765, 16409, 16963, 14961, 216799, 24047, 16176, 16768, 237256, 16000, 23882, 171285, 21950, 20555, 15505, 11441, 51797, 54167, 16160, 16161, 56619, 16362, 328833, 58205, 58185, 16168, 15170, 17474, 67596, 18173, 100043314, 15930, 13653, 20297, 21949, 243910, 20296, 246256, 12047, 66824, 16658	534	465	18082	4.07793	5.09094e-15	6.44423e-17	1.6311e-15
GOTERM_BP_ALL	GO:0097529~myeloid leukocyte migration	34	5.63847	1.06424e-18	64095, 22324, 15945, 14131, 16803, 12768, 74748, 20306, 330122, 16854, 20305, 20308, 15978, 20307, 20750, 12977, 20302, 16409, 12267, 19277, 16963, 20297, 20295, 24047, 14825, 20296, 20299, 20310, 27226, 21825, 20293, 16176, 20292, 257632	534	163	18082	7.06312	6.44932e-15	8.06165e-17	2.06631e-15
GOTERM_BP_ALL	GO:0001818~negative regulation of cytokine production	38	6.30182	1.81448e-18	11815, 80861, 16803, 14130, 77125, 12051, 12522, 21929, 11441, 60533, 16160, 20128, 64685, 16859, 15978, 93695, 58205, 18173, 16963, 100043314, 15930, 18854, 216799, 21926, 21942, 16178, 54483, 21825, 66824, 230738, 230073, 16768, 15368, 24088, 257632, 81897, 69550, 171285	534	213	18082	6.04101	1.09958e-14	1.3575e-16	3.52295e-15
GOTERM_BP_ALL	GO:0007166~cell surface receptor signaling pathway	141	23.3831	2.27168e-18	22324, 12475, 64095, 56193, 12477, 15945, 16803, 77125, 382045, 20306, 16854, 330122, 20305, 233079, 243659, 16859, 64685, 20308, 14581, 20307, 18413, 23795, 20302, 71690, 16409, 16963, 12122, 14825, 13349, 14103, 20377, 21825, 56743, 16768, 269295, 56644, 24088, 16000, 21785, 14939, 17869, 16369, 12703, 16878, 12702, 16160, 56619, 16362, 14562, 383619, 56417, 12977, 19222, 12508, 58203, 17474, 6…	534	2278	18082	2.0959	1.37664e-14	1.67882e-16	4.41062e-15
GOTERM_BP_ALL	GO:0098602~single organism cell adhesion	74	12.272	2.70682e-18	22324, 56193, 12477, 15117, 78317, 30925, 16854, 12522, 12051, 21929, 60533, 12524, 22361, 16859, 15978, 16184, 93695, 14998, 12569, 16181, 57765, 19204, 16409, 16963, 14961, 216799, 24047, 21926, 20377, 16176, 16768, 55985, 20339, 237256, 16000, 171285, 23882, 21950, 20555, 140474, 26570, 51797, 11441, 15505, 15898, 54167, 16160, 56619, 99571, 16161, 16362, 328833, 58205, 58185, 16168, 12508, 11…	534	796	18082	3.14792	1.64033e-14	1.9763e-16	5.25548e-15
GOTERM_BP_ALL	GO:0071621~granulocyte chemotaxis	28	4.64345	3.06773e-18	22324, 14131, 16803, 20306, 330122, 16854, 20305, 15978, 20308, 20307, 20750, 12977, 20302, 16409, 12267, 16963, 20297, 20295, 20296, 24047, 14825, 20299, 20310, 21825, 20293, 16176, 20292, 257632	534	106	18082	8.94453	1.85905e-14	2.21315e-16	5.95622e-15
GOTERM_BP_ALL	GO:0002224~toll-like receptor signaling pathway	25	4.14594	6.88167e-18	12475, 170743, 16803, 17079, 21929, 12524, 20128, 16859, 16362, 58185, 19695, 54123, 414084, 279572, 142980, 21897, 54445, 21926, 17874, 83490, 100340, 257632, 24088, 81897, 171285	534	82	18082	10.3236	4.17029e-14	4.90622e-16	1.33613e-14
GOTERM_BP_ALL	GO:0097530~granulocyte migration	29	4.80929	7.04922e-18	22324, 14131, 16803, 74748, 20306, 330122, 16854, 20305, 15978, 20308, 20307, 20750, 12977, 20302, 16409, 12267, 16963, 20297, 20295, 20296, 24047, 14825, 20299, 20310, 21825, 20293, 16176, 20292, 257632	534	119	18082	8.25194	4.27183e-14	4.96724e-16	1.36866e-14
GOTERM_BP_ALL	GO:1990266~neutrophil migration	27	4.47761	9.76429e-18	22324, 14131, 16803, 74748, 330122, 16854, 20306, 20305, 15978, 20308, 20307, 20750, 20302, 16409, 12267, 16963, 20297, 20295, 20296, 24047, 14825, 20299, 20310, 20293, 16176, 20292, 257632	534	101	18082	9.05206	5.91716e-14	6.80133e-16	1.89581e-14
GOTERM_MF_ALL	GO:0042379~chemokine receptor binding	22	3.64842	1.98702e-17	21785, 16963, 15945, 20297, 20295, 24047, 20296, 14825, 20299, 20306, 20310, 330122, 20305, 20311, 20846, 20293, 20308, 20292, 20307, 55985, 20302, 17329	527	60	17446	12.1383	2.06451e-14	6.8817e-15	3.15473e-14
GOTERM_BP_ALL	GO:0051240~positive regulation of multicellular organismal process	110	18.2421	2.43607e-17	12475, 56193, 65255, 16803, 30925, 77125, 16854, 12522, 17386, 233079, 16859, 14998, 19204, 57765, 20302, 16963, 216799, 14825, 23845, 13058, 21825, 71586, 24088, 16000, 171285, 27083, 229898, 17869, 80861, 78781, 21391, 11441, 16878, 16160, 56619, 16161, 16362, 58185, 20750, 383619, 12977, 19225, 16168, 16169, 67596, 18173, 384009, 100043314, 15930, 27007, 21897, 20354, 76905, 12981, 17874, 2152…	534	1596	18082	2.33381	1.47626e-13	1.67756e-15	4.7298e-14
GOTERM_BP_ALL	GO:0030593~neutrophil chemotaxis	25	4.14594	3.1342e-17	12267, 22324, 16963, 20297, 14131, 20295, 24047, 20296, 14825, 16803, 20299, 20306, 20310, 330122, 16854, 20305, 20293, 16176, 20308, 15978, 20292, 20307, 20750, 20302, 16409	534	87	18082	9.73029	1.89932e-13	2.13407e-15	6.08527e-14
GOTERM_BP_ALL	GO:0002460~adaptive immune response based on somatic recombination of immune receptors built from immunoglobulin superfamily domains	41	6.79934	3.5775e-17	12259, 14939, 140474, 14131, 30925, 667277, 14130, 77125, 12051, 21929, 16160, 16161, 16859, 15978, 16362, 58185, 14998, 57765, 21355, 54123, 12268, 12267, 15170, 50909, 12266, 16963, 18173, 14961, 20297, 15458, 216799, 24047, 21926, 17874, 13032, 14129, 12260, 257632, 12262, 171285, 23882	534	273	18082	5.08542	2.16797e-13	2.40885e-15	6.94598e-14
GOTERM_MF_ALL	GO:0008009~chemokine activity	20	3.31675	4.55009e-17	16963, 15945, 20297, 20295, 20296, 14825, 24047, 20299, 20306, 20310, 330122, 20305, 20311, 20293, 20308, 20292, 20307, 55985, 20302, 17329	527	48	17446	13.7935	4.72754e-14	1.18189e-14	7.22406e-14
GOTERM_BP_ALL	GO:1903037~regulation of leukocyte cell-cell adhesion	42	6.96517	9.60276e-17	21950, 20555, 12477, 15117, 78317, 12522, 16854, 15505, 60533, 22361, 12524, 16160, 54167, 16161, 16859, 15978, 16362, 16184, 93695, 14998, 58205, 19204, 16168, 11898, 15170, 67596, 16963, 100043314, 15930, 14961, 20297, 243910, 216799, 20296, 24047, 21926, 66824, 16176, 16768, 237256, 16000, 171285	534	295	18082	4.82095	6.72795e-13	7.43849e-15	2.10942e-13
GOTERM_BP_ALL	GO:0043901~negative regulation of multi-organism process	31	5.14096	1.24445e-16	80861, 16803, 19288, 15900, 78781, 21929, 16160, 246727, 231655, 15978, 16184, 58185, 56417, 20302, 23961, 18854, 21926, 21857, 74735, 17874, 20846, 17858, 94088, 230738, 20821, 24088, 257632, 69550, 57444, 16000, 171285	534	154	18082	6.81626	6.72795e-13	7.32747e-15	2.10942e-13
GOTERM_BP_ALL	GO:0072676~lymphocyte migration	24	3.9801	1.72666e-16	11815, 14525, 16963, 27007, 15945, 20297, 20295, 24047, 20296, 20299, 12642, 20306, 20305, 71223, 20293, 16859, 66824, 20308, 20292, 20307, 55985, 57765, 20302, 13123	534	84	18082	9.67469	1.34559e-12	1.44329e-14	4.32987e-13
GOTERM_BP_ALL	GO:0071219~cellular response to molecule of bacterial origin	38	6.30182	2.06639e-16	12475, 15945, 16803, 15900, 14130, 21938, 16819, 330122, 17079, 21929, 12524, 16160, 15978, 14581, 20302, 414084, 83433, 27007, 21897, 20297, 216799, 20296, 21926, 20310, 12981, 246256, 17874, 20846, 20293, 66824, 16176, 230738, 24088, 17084, 257632, 81897, 22169, 171285	534	245	18082	5.25198	1.34559e-12	1.43219e-14	4.32987e-13
GOTERM_BP_ALL	GO:0043900~regulation of multi-organism process	51	8.45771	3.27718e-16	16803, 19288, 15900, 17079, 72512, 21929, 16859, 246727, 15978, 16184, 19204, 20302, 23961, 15957, 14825, 21926, 74735, 17858, 230073, 21973, 20821, 24088, 257632, 16000, 171285, 80861, 78781, 16160, 20128, 16161, 231655, 58185, 383619, 56417, 214763, 16323, 16168, 21355, 18854, 21857, 17874, 20311, 20846, 20847, 66824, 94088, 230738, 17084, 57444, 69550, 234311	534	442	18082	3.90709	2.01839e-12	2.12053e-14	6.43929e-13
GOTERM_BP_ALL	GO:1903555~regulation of tumor necrosis factor superfamily cytokine production	28	4.64345	3.43693e-16	12475, 14131, 16803, 12051, 21929, 11441, 60533, 16160, 20128, 16859, 15978, 93695, 19204, 20302, 21941, 142980, 21897, 20296, 24047, 13058, 17874, 21825, 66824, 230738, 257632, 24088, 81897, 171285	534	126	18082	7.52476	2.01839e-12	2.09832e-14	6.43929e-13
GOTERM_BP_ALL	GO:1902533~positive regulation of intracellular signal transduction	76	12.6036	3.49332e-16	64095, 15114, 15945, 12768, 21938, 20306, 20305, 15978, 20308, 20307, 93695, 18413, 16181, 15560, 20302, 12266, 24108, 142980, 16963, 320207, 24047, 14103, 21926, 21825, 209588, 83490, 16176, 257632, 24088, 81897, 16000, 171285, 23882, 21785, 170743, 80861, 78781, 15163, 11441, 16878, 12703, 16160, 99571, 15442, 12977, 19222, 16168, 19225, 15170, 327957, 83433, 384009, 21897, 15458, 20297, 20295,…	534	905	18082	2.84361	2.01839e-12	2.07612e-14	6.43929e-13
GOTERM_BP_ALL	GO:0022407~regulation of cell-cell adhesion	47	7.79436	3.86921e-16	21950, 20555, 12477, 15117, 78317, 140474, 12522, 16854, 15505, 21929, 60533, 22361, 12524, 16160, 54167, 16161, 99571, 16859, 15978, 16362, 16184, 93695, 58205, 14998, 16181, 19204, 16168, 11898, 15170, 67596, 16963, 100043314, 15930, 14961, 20297, 243910, 216799, 20296, 24047, 21926, 66824, 16176, 16768, 55985, 237256, 16000, 171285	534	380	18082	4.18812	2.01839e-12	2.06501e-14	6.43929e-13
GOTERM_BP_ALL	GO:0009966~regulation of signal transduction	143	23.7148	5.6897e-16	22324, 64095, 56193, 15945, 16803, 20306, 16854, 20305, 16859, 20308, 14581, 20307, 93695, 18413, 23795, 71690, 20302, 24108, 16963, 320207, 12122, 216799, 14103, 105171, 20377, 21825, 83490, 269295, 24088, 16000, 171285, 21785, 17869, 80861, 78781, 11441, 12703, 16878, 12702, 16160, 16362, 14562, 58185, 13163, 56417, 12977, 19222, 16168, 19225, 279572, 414084, 58203, 327957, 67596, 384009, 18854…	534	2468	18082	1.96199	3.36398e-12	3.39728e-14	1.07692e-12
GOTERM_BP_ALL	GO:0071216~cellular response to biotic stimulus	39	6.46766	5.73152e-16	12475, 15945, 16803, 15900, 14130, 21938, 16819, 330122, 17079, 21929, 12524, 16160, 15978, 14581, 20302, 414084, 83433, 27007, 21897, 20297, 216799, 20296, 21926, 20310, 12981, 246256, 17874, 20846, 20293, 66824, 16176, 230738, 56644, 24088, 17084, 257632, 81897, 22169, 171285	534	265	18082	4.98338	3.36398e-12	3.36398e-14	1.07692e-12
GOTERM_BP_ALL	GO:0071706~tumor necrosis factor superfamily cytokine production	28	4.64345	6.33459e-16	12475, 14131, 16803, 12051, 21929, 11441, 60533, 16160, 20128, 16859, 15978, 93695, 19204, 20302, 21941, 142980, 21897, 20296, 24047, 13058, 17874, 21825, 66824, 230738, 257632, 24088, 81897, 171285	534	128	18082	7.40719	4.03677e-12	3.9968e-14	1.28786e-12
GOTERM_BP_ALL	GO:0050777~negative regulation of immune response	28	4.64345	6.33459e-16	12477, 434341, 67742, 140474, 80861, 12768, 74748, 77125, 14130, 16854, 21929, 16160, 64685, 16859, 26388, 16362, 16184, 56417, 21355, 231712, 15170, 16963, 21926, 15368, 100340, 257632, 69550, 171285	534	128	18082	7.40719	4.03677e-12	3.9968e-14	1.28786e-12
GOTERM_BP_ALL	GO:0032640~tumor necrosis factor production	27	4.47761	7.06091e-16	21941, 12475, 142980, 21897, 14131, 24047, 20296, 16803, 13058, 12051, 21929, 17874, 11441, 21825, 20128, 16160, 16859, 66824, 15978, 230738, 93695, 19204, 24088, 20302, 257632, 81897, 171285	534	118	18082	7.74795	4.03677e-12	3.95239e-14	1.28786e-12
GOTERM_BP_ALL	GO:0002687~positive regulation of leukocyte migration	28	4.64345	8.98608e-16	15945, 16803, 12768, 20306, 330122, 16854, 16859, 12977, 19204, 20302, 12267, 16963, 20297, 24047, 14825, 20296, 27226, 20310, 20311, 12061, 21825, 66824, 20293, 16176, 55985, 20339, 24088, 17329	534	130	18082	7.29323	5.38236e-12	5.22915e-14	1.72085e-12
GOTERM_BP_ALL	GO:0032609~interferon-gamma production	26	4.31177	9.07145e-16	21950, 12475, 12399, 142980, 16963, 18173, 27007, 170743, 30925, 15900, 21926, 75234, 77125, 12051, 60533, 16160, 16161, 16859, 66824, 16176, 230738, 58205, 257632, 81897, 23882, 171285	534	109	18082	8.07704	5.38236e-12	5.17364e-14	1.72085e-12
GOTERM_BP_ALL	GO:0016477~cell migration	89	14.7595	1.0759e-15	22324, 64095, 11838, 12661, 21930, 15116, 15945, 15117, 14131, 16803, 12768, 77125, 74748, 330122, 16854, 20306, 20305, 60533, 20208, 233079, 71223, 243659, 16859, 15978, 20308, 20307, 93695, 12569, 16181, 57765, 19204, 17381, 20302, 19200, 16409, 12267, 16963, 14825, 24047, 21926, 20377, 27226, 12165, 12061, 21825, 16176, 55985, 20684, 20339, 257632, 24088, 16000, 14525, 11815, 16975, 17869, 126…	534	1199	18082	2.51348	6.72795e-12	6.40599e-14	2.15383e-12
GOTERM_BP_ALL	GO:0033993~response to lipid	79	13.1012	1.4116e-15	15566, 12475, 11839, 15945, 16803, 15900, 21938, 330122, 17079, 16819, 21929, 12524, 233079, 16859, 15978, 14581, 16181, 19204, 20302, 12122, 21923, 216799, 14825, 14103, 21926, 20377, 13058, 12061, 21825, 16176, 16477, 55985, 257632, 24088, 81897, 16000, 171285, 12740, 16975, 17869, 14528, 21391, 66107, 16160, 20750, 13163, 16323, 19222, 16168, 19225, 414084, 11898, 13123, 21941, 83433, 18173, 1…	534	991	18082	2.69935	8.74634e-12	8.24896e-14	2.79776e-12
GOTERM_BP_ALL	GO:0051249~regulation of lymphocyte activation	48	7.9602	1.62525e-15	21950, 20555, 12477, 67742, 78317, 14130, 12522, 16854, 15505, 21929, 60533, 22361, 12524, 16160, 54167, 16161, 16859, 15978, 16362, 16184, 75345, 93695, 14998, 58205, 57765, 16168, 16169, 15170, 67596, 16963, 100043314, 15930, 14961, 20297, 243910, 216799, 20296, 24047, 20377, 17874, 66824, 16176, 16768, 237256, 257632, 81897, 16000, 171285	534	412	18082	3.94502	1.00919e-11	9.4369e-14	3.23075e-12
GOTERM_BP_ALL	GO:0002449~lymphocyte mediated immunity	38	6.30182	1.78444e-15	22324, 12259, 14939, 140474, 14131, 30925, 667277, 14130, 12051, 16160, 16859, 15978, 58185, 14998, 57765, 21355, 54123, 12268, 15170, 50909, 12266, 18173, 16963, 27007, 14961, 15458, 20297, 216799, 21926, 75234, 17874, 13032, 14129, 16768, 12260, 257632, 12262, 171285	534	260	18082	4.94898	1.07647e-11	9.9698e-14	3.45279e-12
GOTERM_BP_ALL	GO:0002819~regulation of adaptive immune response	30	4.97512	1.97895e-15	67742, 140474, 14131, 77125, 14130, 21929, 16160, 16859, 16161, 15978, 16362, 58185, 14998, 57765, 21355, 54123, 15170, 12266, 18173, 16963, 14961, 15458, 20297, 216799, 24047, 21926, 66824, 14129, 257632, 171285	534	157	18082	6.47034	1.21103e-11	1.11133e-13	3.87468e-12
GOTERM_BP_ALL	GO:0032680~regulation of tumor necrosis factor production	27	4.47761	2.34799e-15	21941, 12475, 142980, 21897, 14131, 24047, 20296, 16803, 13058, 12051, 21929, 17874, 11441, 21825, 20128, 16160, 16859, 66824, 15978, 230738, 93695, 19204, 24088, 20302, 257632, 81897, 171285	534	124	18082	7.37305	1.41287e-11	1.28453e-13	4.52971e-12
GOTERM_BP_ALL	GO:0002699~positive regulation of immune effector process	32	5.3068	3.11822e-15	22324, 14131, 80861, 16803, 30925, 78781, 77125, 233079, 16160, 16362, 15978, 58185, 19204, 57765, 21355, 12266, 16963, 27007, 15458, 216799, 20296, 24047, 14825, 21926, 14191, 94088, 14129, 16768, 15368, 24088, 257632, 234311	534	184	18082	5.88894	1.88383e-11	1.69753e-13	6.03961e-12
GOTERM_BP_ALL	GO:0010646~regulation of cell communication	153	25.3731	3.83001e-15	22324, 64095, 56193, 15945, 16803, 20306, 16854, 20305, 233079, 16859, 20308, 14581, 20307, 93695, 18413, 23795, 71690, 20302, 24108, 16963, 320207, 12122, 216799, 14103, 105171, 20377, 21825, 83490, 269295, 24088, 16000, 171285, 21785, 17869, 80861, 78781, 171180, 11441, 12703, 16878, 12702, 16160, 28240, 16362, 14562, 58185, 13163, 56417, 12977, 19222, 16168, 19225, 279572, 414084, 58203, 32795…	534	2785	18082	1.86025	2.2875e-11	2.04281e-13	7.32747e-12
GOTERM_BP_ALL	GO:0002703~regulation of leukocyte mediated immunity	32	5.3068	4.19681e-15	22324, 140474, 14131, 30925, 14130, 16160, 16859, 15978, 58185, 19204, 57765, 21355, 15170, 12266, 142980, 16963, 27007, 15458, 20297, 216799, 14825, 21926, 20311, 14191, 14129, 16768, 15368, 24088, 257632, 81897, 69550, 171285	534	186	18082	5.82562	2.55662e-11	2.26263e-13	8.19345e-12
GOTERM_BP_ALL	GO:0051247~positive regulation of protein metabolic process	98	16.2521	4.29024e-15	11839, 81018, 14131, 12768, 16803, 77125, 21938, 12051, 20306, 21929, 20305, 64685, 16859, 15978, 20308, 20307, 93695, 18413, 16181, 12569, 15560, 19204, 20302, 12266, 142980, 16963, 52463, 320207, 12122, 216799, 24047, 14103, 21926, 105171, 13058, 12165, 21825, 16176, 16822, 23886, 257632, 24088, 81897, 16000, 171285, 23882, 214855, 21785, 16975, 17869, 170743, 16429, 15163, 15505, 11441, 12703,…	534	1428	18082	2.32382	2.6239e-11	2.30149e-13	8.40439e-12
GOTERM_BP_ALL	GO:0071347~cellular response to interleukin-1	24	3.9801	4.59864e-15	16963, 15117, 17869, 20297, 13653, 20295, 24047, 20296, 20377, 20299, 20306, 16178, 20310, 16819, 20305, 66824, 20293, 20308, 16362, 20292, 20307, 230738, 16181, 20302	534	96	18082	8.46536	2.75846e-11	2.39919e-13	8.83738e-12
GOTERM_BP_ALL	GO:0050707~regulation of cytokine secretion	30	4.97512	4.69603e-15	12475, 77125, 233079, 60533, 12703, 56619, 16859, 15978, 383619, 20302, 21897, 18854, 216799, 24047, 54445, 21926, 23845, 21942, 16178, 14191, 12363, 66824, 12362, 16176, 94088, 230738, 24088, 257632, 81897, 171285	534	162	18082	6.27063	2.82574e-11	2.43583e-13	9.04832e-12
GOTERM_BP_ALL	GO:0002274~myeloid leukocyte activation	30	4.97512	6.66794e-15	21950, 21785, 170743, 14131, 16803, 77125, 14130, 12524, 16859, 19204, 20302, 74481, 142980, 24108, 18173, 27007, 21897, 20375, 380732, 12981, 14191, 21825, 66824, 12362, 56743, 16822, 15368, 24088, 81897, 171285	534	164	18082	6.19416	4.03677e-11	3.45057e-13	1.29341e-11
GOTERM_BP_ALL	GO:0051674~localization of cell	94	15.5887	6.9955e-15	22324, 64095, 11838, 12661, 21930, 15116, 15945, 15117, 14131, 16803, 12768, 77125, 74748, 330122, 16854, 20306, 20305, 60533, 20208, 233079, 71223, 243659, 16859, 15978, 20308, 20307, 93695, 12569, 16181, 57765, 19204, 17381, 20302, 19200, 16409, 12267, 16963, 13206, 14825, 24047, 21926, 20377, 27226, 12165, 12061, 21825, 16176, 230073, 55985, 20684, 20339, 257632, 24088, 16000, 21785, 14525, 11…	534	1348	18082	2.36126	4.23861e-11	3.59157e-13	1.3578e-11
GOTERM_BP_ALL	GO:0048870~cell motility	94	15.5887	6.9955e-15	22324, 64095, 11838, 12661, 21930, 15116, 15945, 15117, 14131, 16803, 12768, 77125, 74748, 330122, 16854, 20306, 20305, 60533, 20208, 233079, 71223, 243659, 16859, 15978, 20308, 20307, 93695, 12569, 16181, 57765, 19204, 17381, 20302, 19200, 16409, 12267, 16963, 13206, 14825, 24047, 21926, 20377, 27226, 12165, 12061, 21825, 16176, 230073, 55985, 20684, 20339, 257632, 24088, 16000, 21785, 14525, 11…	534	1348	18082	2.36126	4.23861e-11	3.59157e-13	1.3578e-11
GOTERM_BP_ALL	GO:0032612~interleukin-1 production	21	3.48259	7.05273e-15	229898, 20297, 13653, 18854, 216799, 24047, 16178, 21929, 54483, 11441, 12363, 16859, 66824, 12362, 16176, 15978, 230738, 383619, 20302, 257632, 171285	534	70	18082	10.1584	4.30589e-11	3.61822e-13	1.38001e-11
GOTERM_BP_ALL	GO:0023051~regulation of signaling	153	25.3731	7.82104e-15	22324, 64095, 56193, 15945, 16803, 20306, 16854, 20305, 233079, 16859, 20308, 14581, 20307, 93695, 18413, 23795, 71690, 20302, 24108, 16963, 320207, 12122, 216799, 14103, 105171, 20377, 21825, 83490, 269295, 24088, 16000, 171285, 21785, 17869, 80861, 78781, 171180, 11441, 12703, 16878, 12702, 16160, 28240, 16362, 14562, 58185, 13163, 56417, 12977, 19222, 16168, 19225, 279572, 414084, 58203, 32795…	534	2808	18082	1.84501	4.70957e-11	3.92464e-13	1.50879e-11
GOTERM_BP_ALL	GO:0043903~regulation of symbiosis, encompassing mutualism through parasitism	42	6.96517	9.22545e-15	80861, 16803, 19288, 78781, 15900, 72512, 16160, 20128, 16161, 246727, 15978, 231655, 16184, 58185, 383619, 214763, 56417, 20302, 16168, 23961, 21355, 15957, 18854, 14825, 21926, 74735, 20311, 17874, 20846, 20847, 17858, 66824, 94088, 230738, 230073, 21973, 20821, 24088, 257632, 57444, 69550, 234311	534	334	18082	4.25802	5.5842e-11	4.6152e-13	1.78968e-11
GOTERM_BP_ALL	GO:0002520~immune system development	77	12.7695	9.47808e-15	22324, 56193, 12477, 12768, 15900, 30925, 12522, 12051, 21929, 12524, 22361, 16859, 15978, 14581, 16184, 14998, 57765, 20302, 16409, 12267, 24108, 14961, 20375, 216799, 24047, 14825, 21926, 23845, 20377, 16176, 21973, 16477, 55985, 171285, 12262, 23882, 229323, 21950, 12399, 67138, 140474, 17869, 209086, 15163, 16878, 28240, 54167, 16160, 56619, 104759, 16362, 71982, 58185, 56417, 16323, 12977, 2…	534	984	18082	2.64973	5.71876e-11	4.68736e-13	1.83187e-11
GOTERM_BP_ALL	GO:0051241~negative regulation of multicellular organismal process	85	14.0962	1.04906e-14	15566, 64095, 11839, 12477, 15945, 12768, 16803, 77125, 74748, 14130, 12522, 12051, 21929, 60533, 12524, 21337, 64685, 16859, 15978, 14581, 93695, 12569, 20302, 19695, 16963, 216799, 14103, 231507, 105171, 21926, 108909, 20377, 16178, 12165, 21825, 16176, 16768, 230073, 55985, 20684, 257632, 24088, 81897, 16000, 74499, 171285, 12262, 229323, 21785, 11815, 17869, 80861, 11441, 16878, 20128, 16160,…	534	1157	18082	2.48766	6.32427e-11	5.14144e-13	2.02616e-11
GOTERM_BP_ALL	GO:0070555~response to interleukin-1	26	4.31177	1.17937e-14	15117, 17869, 20306, 16819, 20305, 16362, 20308, 20307, 16181, 20302, 16963, 20297, 13653, 20295, 20296, 24047, 20299, 20377, 20310, 16178, 17874, 66824, 20293, 20292, 230738, 20339	534	121	18082	7.27601	7.13163e-11	5.75096e-13	2.28484e-11
GOTERM_BP_ALL	GO:1902531~regulation of intracellular signal transduction	102	16.9154	1.6626e-14	64095, 22324, 15945, 20306, 20305, 20308, 20307, 18413, 93695, 20302, 24108, 16963, 320207, 12122, 216799, 14103, 20377, 21825, 83490, 269295, 24088, 16000, 171285, 21785, 80861, 78781, 11441, 16878, 12703, 12702, 16160, 16362, 14562, 12977, 19222, 19225, 16168, 414084, 279572, 327957, 384009, 21897, 20354, 12981, 17874, 328967, 12362, 54153, 14744, 69550, 17329, 234311, 11910, 15114, 12768, 2193…	534	1552	18082	2.22543	1.00919e-10	8.07354e-13	3.23297e-11
GOTERM_BP_ALL	GO:0050729~positive regulation of inflammatory response	25	4.14594	1.70856e-14	12266, 142980, 16963, 15930, 229898, 14131, 20296, 16803, 21926, 77125, 20306, 20305, 233079, 20293, 16176, 20308, 20292, 20307, 13040, 14129, 19225, 24088, 20302, 257632, 81897	534	112	18082	7.55835	1.0361e-10	8.22342e-13	3.31957e-11
GOTERM_BP_ALL	GO:0032760~positive regulation of tumor necrosis factor production	21	3.48259	1.74212e-14	21941, 12475, 142980, 21897, 14131, 20296, 24047, 16803, 13058, 17874, 21825, 16160, 16859, 66824, 15978, 19204, 24088, 20302, 257632, 81897, 171285	534	73	18082	9.74096	1.05629e-10	8.31668e-13	3.38396e-11
GOTERM_BP_ALL	GO:0050863~regulation of T cell activation	38	6.30182	1.91008e-14	21950, 20555, 12477, 78317, 16854, 12522, 15505, 22361, 12524, 60533, 16160, 54167, 16161, 16859, 15978, 16362, 16184, 93695, 14998, 58205, 16168, 15170, 67596, 16963, 100043314, 15930, 14961, 20297, 243910, 216799, 20296, 24047, 66824, 16176, 16768, 237256, 16000, 171285	534	280	18082	4.59548	1.15721e-10	9.04055e-13	3.70814e-11
KEGG_PATHWAY	mmu05164:Influenza A	33	5.47264	1.94084e-14	15945, 170743, 214531, 77125, 12702, 16160, 246728, 246727, 15978, 58185, 14998, 56417, 23961, 54123, 142980, 12265, 320207, 14961, 18854, 216799, 20296, 14103, 21926, 17874, 20846, 20847, 12362, 17858, 66824, 20293, 16176, 230073, 71586	290	171	7720	5.13733	4.44922e-12	4.44922e-12	2.48912e-11
GOTERM_BP_ALL	GO:0042108~positive regulation of cytokine biosynthetic process	20	3.31675	2.12348e-14	21941, 142980, 21897, 170743, 20297, 13653, 14131, 16803, 21926, 13058, 12051, 17874, 21825, 16160, 16176, 15978, 16362, 19204, 24088, 81897	534	65	18082	10.4189	1.28504e-10	9.96203e-13	4.11671e-11
GOTERM_BP_ALL	GO:0002548~monocyte chemotaxis	19	3.15091	2.26956e-14	19277, 16963, 15945, 20297, 20295, 20296, 24047, 12768, 74748, 20299, 20306, 16854, 27226, 20305, 20293, 20308, 20292, 20307, 20302	534	57	18082	11.2871	1.3725e-10	1.05582e-12	4.39759e-11
GOTERM_BP_ALL	GO:1903557~positive regulation of tumor necrosis factor superfamily cytokine production	21	3.48259	2.31962e-14	21941, 12475, 142980, 21897, 14131, 20296, 24047, 16803, 13058, 17874, 21825, 16160, 16859, 66824, 15978, 19204, 24088, 20302, 257632, 81897, 171285	534	74	18082	9.60932	1.40614e-10	1.07336e-12	4.50529e-11
GOTERM_BP_ALL	GO:0040011~locomotion	100	16.5837	4.38592e-14	12661, 64095, 22324, 15945, 16803, 74748, 77125, 20306, 16854, 330122, 20305, 233079, 243659, 71223, 16859, 20308, 20307, 93695, 22138, 19204, 57765, 20302, 17381, 16409, 19200, 16963, 14825, 105171, 20377, 21825, 24088, 16000, 21785, 17869, 11441, 16160, 28240, 16874, 20750, 12977, 19225, 384009, 230837, 27007, 18854, 12773, 20354, 17874, 17329, 69550, 11838, 15116, 21930, 15117, 14131, 12768, 2…	534	1529	18082	2.21461	2.65754e-10	2.01328e-12	8.5143e-11
GOTERM_BP_ALL	GO:0032652~regulation of interleukin-1 production	19	3.15091	4.49521e-14	20297, 13653, 18854, 216799, 24047, 16178, 21929, 54483, 11441, 12363, 16859, 66824, 12362, 15978, 230738, 383619, 20302, 257632, 171285	534	59	18082	10.9045	2.72482e-10	2.04869e-12	8.72968e-11
GOTERM_BP_ALL	GO:0050663~cytokine secretion	30	4.97512	6.05894e-14	12475, 229898, 77125, 233079, 60533, 56619, 16859, 15978, 383619, 20302, 18854, 216799, 24047, 54445, 21926, 23845, 75234, 21942, 16178, 14191, 12363, 66824, 12362, 16176, 94088, 230738, 16822, 24088, 257632, 171285	534	178	18082	5.70698	3.67346e-10	2.74136e-12	1.17695e-10
GOTERM_BP_ALL	GO:0048247~lymphocyte chemotaxis	19	3.15091	6.23733e-14	16963, 27007, 15945, 20297, 20295, 20296, 24047, 20299, 12642, 20306, 20305, 16859, 20293, 20308, 20292, 20307, 55985, 20302, 13123	534	60	18082	10.7228	3.78111e-10	2.80087e-12	1.21148e-10
GOTERM_BP_ALL	GO:0051246~regulation of protein metabolic process	138	22.8856	6.62812e-14	81018, 16803, 77125, 20306, 20305, 16859, 64685, 20308, 14581, 20307, 93695, 18413, 22138, 19204, 20302, 16963, 320207, 12122, 20375, 216799, 14103, 105171, 20377, 13058, 21825, 83490, 16768, 269295, 20821, 24088, 16000, 171285, 20555, 21785, 17869, 209086, 11441, 12703, 16878, 12702, 16160, 16362, 14562, 383619, 13163, 56417, 12977, 16168, 279572, 327957, 384009, 18173, 16912, 21897, 18854, 1236…	534	2483	18082	1.88195	4.01659e-10	2.95342e-12	1.28686e-10
GOTERM_BP_ALL	GO:0042089~cytokine biosynthetic process	24	3.9801	6.94518e-14	21941, 142980, 21897, 170743, 20297, 13653, 14131, 16803, 21926, 13058, 12051, 17874, 21825, 16160, 64685, 16176, 15978, 16362, 16768, 19204, 24088, 81897, 54123, 23882	534	108	18082	7.52476	4.2117e-10	3.07421e-12	1.34937e-10
GOTERM_BP_ALL	GO:0002521~leukocyte differentiation	53	8.78939	7.08741e-14	22324, 12477, 12768, 30925, 12522, 12051, 21929, 12524, 22361, 16859, 15978, 16184, 14998, 57765, 20302, 16409, 24108, 14961, 20375, 216799, 24047, 21926, 20377, 16176, 16477, 23882, 12262, 21950, 17869, 15163, 16878, 16160, 28240, 56619, 71982, 16362, 58185, 12977, 16168, 246746, 16169, 74481, 15170, 17474, 83433, 67596, 20297, 21949, 13653, 243910, 12981, 12047, 16658	534	544	18082	3.299	4.29243e-10	3.11051e-12	1.37523e-10
GOTERM_BP_ALL	GO:0048519~negative regulation of biological process	219	36.3184	7.53467e-14	64095, 12477, 15945, 72169, 16803, 13710, 64685, 14581, 23795, 12122, 20375, 216799, 20377, 21825, 269295, 20821, 213233, 24088, 16000, 20555, 17869, 80861, 78781, 11441, 12703, 12702, 28240, 14562, 383619, 20750, 58205, 19222, 19225, 19227, 231712, 327959, 100043314, 18712, 15930, 11847, 18854, 12044, 20354, 212032, 12981, 54483, 17874, 215257, 12047, 74041, 94088, 12045, 19734, 69550, 11910, 11…	534	4757	18082	1.55889	4.56828e-10	3.28648e-12	1.46361e-10
GOTERM_BP_ALL	GO:0030155~regulation of cell adhesion	58	9.61857	7.89607e-14	22324, 12477, 78317, 15117, 12522, 16854, 21929, 60533, 12524, 22361, 16859, 15978, 16184, 93695, 14998, 16181, 19204, 23795, 16963, 14961, 21923, 216799, 24047, 107321, 21926, 21825, 16176, 16768, 55985, 237256, 16000, 171285, 21950, 20555, 11815, 140474, 15505, 54167, 16160, 99571, 16161, 16362, 58205, 20750, 12977, 16168, 11898, 15170, 67596, 100043314, 15930, 20297, 18854, 243910, 20354, 2029…	534	639	18082	3.07349	4.78357e-10	3.41682e-12	1.53266e-10
GOTERM_BP_ALL	GO:0002688~regulation of leukocyte chemotaxis	24	3.9801	8.566e-14	12267, 16963, 27007, 15945, 20296, 14825, 24047, 12768, 16803, 74748, 20306, 20310, 330122, 27226, 20311, 21825, 16859, 20293, 16176, 55985, 12977, 20302, 257632, 17329	534	109	18082	7.45573	5.19398e-10	3.68372e-12	1.66411e-10
GOTERM_MF_ALL	GO:0005102~receptor binding	102	16.9154	9.71332e-14	15945, 16803, 77125, 330122, 16854, 20306, 17386, 20305, 12524, 243659, 16859, 20308, 20307, 18413, 93695, 23795, 20302, 71690, 16963, 58210, 14825, 14103, 105171, 20377, 21825, 16768, 24088, 16000, 21785, 59027, 16369, 21810, 16878, 15898, 12703, 16160, 16161, 14562, 20750, 13163, 12977, 72925, 16168, 19227, 17474, 67596, 100043314, 27007, 21897, 20354, 76905, 12981, 17874, 215257, 17329, 11839,…	527	1562	17446	2.16174	1.00933e-10	2.01866e-11	1.54232e-10
GOTERM_BP_ALL	GO:1901700~response to oxygen-containing compound	105	17.4129	1.07324e-13	12475, 15945, 12669, 16803, 330122, 20306, 12524, 233079, 16859, 14581, 19204, 20302, 12122, 20375, 216799, 14825, 14103, 20377, 13058, 21825, 16477, 24088, 16000, 171285, 17869, 16369, 21391, 11441, 12703, 12702, 28240, 16160, 16362, 20750, 19222, 19225, 16168, 414084, 64008, 18173, 18712, 15930, 27007, 212032, 12981, 246256, 17874, 12982, 12363, 12362, 74041, 94088, 16154, 17329, 22169, 15566, …	534	1670	18082	2.12901	6.50593e-10	4.58167e-12	2.08444e-10
GOTERM_BP_ALL	GO:0045937~positive regulation of phosphate metabolic process	78	12.9353	1.09115e-13	11839, 56193, 15945, 12768, 21938, 20306, 20305, 16859, 15978, 20308, 20307, 93695, 18413, 12569, 16181, 15560, 19204, 20302, 12266, 142980, 16963, 320207, 24047, 21926, 12165, 21825, 16176, 16822, 23886, 257632, 24088, 81897, 16000, 171285, 23882, 21785, 16975, 17869, 103988, 16429, 15163, 15505, 11441, 16878, 12703, 16160, 99571, 14562, 13163, 16323, 12977, 19222, 16168, 19227, 327957, 83433, 1…	534	1053	18082	2.50825	6.61358e-10	4.62486e-12	2.11897e-10
GOTERM_BP_ALL	GO:0010562~positive regulation of phosphorus metabolic process	78	12.9353	1.09115e-13	11839, 56193, 15945, 12768, 21938, 20306, 20305, 16859, 15978, 20308, 20307, 93695, 18413, 12569, 16181, 15560, 19204, 20302, 12266, 142980, 16963, 320207, 24047, 21926, 12165, 21825, 16176, 16822, 23886, 257632, 24088, 81897, 16000, 171285, 23882, 21785, 16975, 17869, 103988, 16429, 15163, 15505, 11441, 16878, 12703, 16160, 99571, 14562, 13163, 16323, 12977, 19222, 16168, 19227, 327957, 83433, 1…	534	1053	18082	2.50825	6.61358e-10	4.62486e-12	2.11897e-10
GOTERM_BP_ALL	GO:1903039~positive regulation of leukocyte cell-cell adhesion	30	4.97512	1.09441e-13	21950, 15117, 78317, 12522, 15505, 22361, 12524, 60533, 16160, 54167, 16161, 16859, 15978, 16362, 16184, 14998, 58205, 19204, 16168, 67596, 16963, 14961, 216799, 24047, 20296, 21926, 66824, 16176, 16000, 171285	534	182	18082	5.58155	6.63376e-10	4.60676e-12	2.12541e-10
GOTERM_BP_ALL	GO:0071222~cellular response to lipopolysaccharide	34	5.63847	1.14271e-13	12475, 15945, 16803, 15900, 21938, 16819, 330122, 17079, 21929, 12524, 16160, 15978, 14581, 20302, 414084, 83433, 27007, 20297, 216799, 20296, 21926, 20310, 12981, 246256, 17874, 20846, 66824, 20293, 16176, 230738, 17084, 81897, 22169, 171285	534	237	18082	4.85776	6.92306e-10	4.77451e-12	2.21811e-10
GOTERM_BP_ALL	GO:0002822~regulation of adaptive immune response based on somatic recombination of immune receptors built from immunoglobulin superfamily domains	27	4.47761	1.20563e-13	140474, 14131, 77125, 14130, 21929, 16160, 16859, 16161, 15978, 16362, 58185, 14998, 57765, 21355, 15170, 12266, 18173, 16963, 14961, 15458, 20297, 216799, 24047, 21926, 14129, 257632, 171285	534	145	18082	6.30523	7.30656e-10	5.00444e-12	2.34091e-10
GOTERM_BP_ALL	GO:0031325~positive regulation of cellular metabolic process	148	24.5439	1.32229e-13	56193, 81018, 15945, 16803, 19288, 77125, 20306, 20305, 13710, 64685, 16859, 20308, 20307, 108961, 93695, 18413, 19204, 57765, 20302, 16963, 320207, 12122, 20375, 216799, 14825, 14103, 105171, 20377, 13058, 21825, 21973, 16477, 24088, 16000, 171285, 21785, 18991, 56222, 59027, 17869, 17865, 78781, 11441, 12703, 16878, 16160, 16362, 14562, 383619, 13163, 12977, 19222, 16168, 19225, 19227, 327957, …	534	2769	18082	1.80986	8.01299e-10	5.45097e-12	2.56728e-10
GOTERM_BP_ALL	GO:0032268~regulation of cellular protein metabolic process	130	21.5589	1.34048e-13	81018, 77125, 20306, 20305, 16859, 64685, 20308, 14581, 20307, 93695, 18413, 22138, 19204, 20302, 16963, 320207, 12122, 20375, 216799, 14103, 105171, 20377, 21825, 83490, 269295, 20821, 24088, 16000, 171285, 20555, 21785, 17869, 11441, 12703, 16878, 12702, 16160, 16362, 14562, 383619, 13163, 56417, 12977, 16168, 279572, 327957, 384009, 18173, 21897, 18854, 12364, 20354, 75234, 12981, 54483, 17874…	534	2298	18082	1.91557	8.12064e-10	5.48694e-12	2.60181e-10
GOTERM_BP_ALL	GO:0006935~chemotaxis	52	8.62355	1.49116e-13	22324, 64095, 12661, 15945, 14131, 12768, 16803, 74748, 20306, 16854, 330122, 20305, 20208, 233079, 16859, 15978, 20308, 20307, 12569, 19204, 20302, 16409, 12267, 16963, 16574, 14825, 24047, 27226, 21825, 16176, 55985, 257632, 12399, 12642, 28240, 20750, 12977, 13123, 19277, 27007, 20297, 12773, 13654, 20295, 20296, 20354, 20299, 20310, 20311, 20293, 20292, 17329	534	536	18082	3.28506	9.03564e-10	6.06415e-12	2.89491e-10
GOTERM_BP_ALL	GO:0042107~cytokine metabolic process	24	3.9801	1.5844e-13	21941, 142980, 21897, 170743, 20297, 13653, 14131, 16803, 21926, 13058, 12051, 17874, 21825, 16160, 64685, 16176, 15978, 16362, 16768, 19204, 24088, 81897, 54123, 23882	534	112	18082	7.25602	9.60079e-10	6.40055e-12	3.07598e-10
GOTERM_BP_ALL	GO:0044765~single-organism transport	161	26.6998	1.63672e-13	75209, 22324, 12475, 64095, 56193, 27060, 15945, 117167, 12669, 70358, 76184, 71898, 16803, 19288, 77125, 16854, 17386, 233079, 20500, 270160, 16859, 13040, 18413, 12722, 19204, 23795, 20302, 74152, 23844, 16963, 214922, 17167, 216799, 14825, 23845, 20377, 241612, 13058, 21825, 56743, 56644, 24088, 16000, 171285, 50934, 71939, 76574, 21785, 23985, 229898, 223672, 17869, 269356, 171180, 75761, 114…	534	3128	18082	1.74287	9.917e-10	6.56752e-12	3.17735e-10
GOTERM_BP_ALL	GO:0042330~taxis	52	8.62355	1.7377e-13	22324, 64095, 12661, 15945, 14131, 12768, 16803, 74748, 20306, 16854, 330122, 20305, 20208, 233079, 16859, 15978, 20308, 20307, 12569, 19204, 20302, 16409, 12267, 16963, 16574, 14825, 24047, 27226, 21825, 16176, 55985, 257632, 12399, 12642, 28240, 20750, 12977, 13123, 19277, 27007, 20297, 12773, 13654, 20295, 20296, 20354, 20299, 20310, 20311, 20293, 20292, 17329	534	538	18082	3.27285	1.05292e-09	6.92713e-12	3.37352e-10
GOTERM_BP_ALL	GO:0030097~hemopoiesis	70	11.6086	1.75482e-13	22324, 56193, 12477, 12768, 15900, 30925, 12522, 12051, 21929, 12524, 22361, 16859, 15978, 14581, 16184, 14998, 57765, 20302, 16409, 24108, 14961, 20375, 216799, 24047, 14825, 21926, 23845, 20377, 16176, 21973, 16477, 23882, 12262, 229323, 21950, 12399, 67138, 140474, 17869, 209086, 15163, 16878, 28240, 16160, 56619, 104759, 16362, 71982, 58185, 56417, 16323, 12977, 246746, 16168, 16169, 74481, 1…	534	892	18082	2.65729	1.06369e-09	6.95222e-12	3.40794e-10
GOTERM_BP_ALL	GO:0022409~positive regulation of cell-cell adhesion	32	5.3068	1.91401e-13	21950, 15117, 78317, 12522, 15505, 22361, 12524, 60533, 16160, 54167, 16161, 99571, 16859, 15978, 16362, 16184, 14998, 58205, 19204, 16168, 67596, 16963, 14961, 216799, 24047, 20296, 21926, 66824, 16176, 55985, 16000, 171285	534	213	18082	5.08716	1.1599e-09	7.53186e-12	3.71625e-10
GOTERM_BP_ALL	GO:0032270~positive regulation of cellular protein metabolic process	90	14.9254	2.01866e-13	11839, 81018, 12768, 77125, 21938, 12051, 20306, 21929, 20305, 16859, 64685, 15978, 20308, 20307, 93695, 18413, 12569, 16181, 15560, 19204, 20302, 12266, 142980, 16963, 52463, 320207, 12122, 216799, 24047, 14103, 105171, 21926, 12165, 21825, 16176, 16822, 23886, 257632, 24088, 81897, 16000, 171285, 23882, 214855, 21785, 16975, 17869, 16429, 15163, 15505, 11441, 16878, 12703, 16160, 99571, 14562, …	534	1334	18082	2.2845	1.22314e-09	7.89124e-12	3.91887e-10
GOTERM_BP_ALL	GO:0031348~negative regulation of defense response	28	4.64345	2.19501e-13	11815, 434341, 21785, 21930, 80861, 12768, 74748, 21938, 14130, 21929, 11441, 12702, 16160, 64685, 16859, 26388, 16184, 56417, 21355, 231712, 27052, 216799, 16178, 54483, 230738, 100340, 257632, 171285	534	161	18082	5.88894	1.33012e-09	8.5264e-12	4.26159e-10
GOTERM_BP_ALL	GO:0009893~positive regulation of metabolic process	156	25.8706	2.28814e-13	56193, 81018, 15945, 16803, 19288, 77125, 20306, 20305, 13710, 64685, 16859, 20308, 20307, 108961, 93695, 18413, 19204, 57765, 23795, 20302, 16963, 320207, 12122, 20375, 216799, 14825, 14103, 105171, 20377, 13058, 21825, 21973, 16477, 24088, 16000, 171285, 21785, 18991, 56222, 59027, 17869, 17865, 78781, 11441, 12703, 16878, 16160, 16362, 14562, 383619, 13163, 56417, 12977, 19222, 16168, 19225, 1…	534	3004	18082	1.75845	1.38663e-09	8.83205e-12	4.44267e-10
GOTERM_BP_ALL	GO:0032649~regulation of interferon-gamma production	23	3.81426	2.29078e-13	21950, 12475, 142980, 18173, 16963, 27007, 170743, 30925, 21926, 15900, 77125, 12051, 60533, 16160, 16859, 66824, 16161, 16176, 230738, 58205, 257632, 81897, 171285	534	103	18082	7.56129	1.38798e-09	8.78464e-12	4.447e-10
GOTERM_CC_ALL	GO:0009897~external side of plasma membrane	40	6.6335	2.31172e-13	12475, 12477, 11871, 15945, 14131, 12768, 57781, 14130, 16854, 12522, 11441, 60533, 12524, 54167, 16161, 99571, 16185, 15978, 16184, 75345, 15560, 16409, 16519, 27007, 14961, 12773, 24047, 14103, 21926, 21942, 246256, 21825, 14129, 239849, 16768, 269295, 24088, 17329, 12515, 18566	570	340	19662	4.0582	1.22046e-10	6.10232e-11	3.35409e-10
GOTERM_BP_ALL	GO:0022610~biological adhesion	101	16.7496	2.3657e-13	12661, 22324, 56193, 236573, 12477, 30925, 16854, 12522, 12524, 16859, 14998, 93695, 23795, 57765, 19204, 19200, 16409, 16963, 216799, 64931, 20377, 21825, 16768, 16000, 171285, 20555, 78781, 51797, 11441, 21810, 15898, 54167, 16160, 56619, 16161, 16362, 58205, 58185, 20750, 12977, 16168, 12508, 17474, 67596, 18173, 100043314, 15930, 20354, 246707, 55932, 246256, 12047, 19039, 16658, 21930, 15116…	534	1595	18082	2.1442	1.43373e-09	9.01712e-12	4.59355e-10
GOTERM_BP_ALL	GO:0050867~positive regulation of cell activation	38	6.30182	4.23899e-13	21950, 56193, 78317, 16803, 77125, 12522, 15505, 22361, 12524, 60533, 16160, 54167, 16161, 16859, 15978, 16362, 16184, 14998, 58205, 57765, 19204, 16168, 16169, 67596, 16963, 27007, 14961, 216799, 24047, 20296, 14191, 17874, 21825, 66824, 16176, 257632, 16000, 171285	534	309	18082	4.16419	2.56873e-09	1.60546e-11	8.22997e-10
GOTERM_BP_ALL	GO:0032642~regulation of chemokine production	20	3.31675	4.87301e-13	142980, 11815, 170743, 13653, 16803, 13349, 21926, 77125, 54483, 20311, 17874, 233079, 16859, 66824, 16176, 15978, 24088, 257632, 81897, 171285	534	76	18082	8.9109	2.9529e-09	1.8341e-11	9.46088e-10
GOTERM_BP_ALL	GO:0001932~regulation of protein phosphorylation	88	14.5937	4.93139e-13	11910, 11839, 12768, 21938, 20306, 21929, 20305, 16859, 15978, 20308, 20307, 93695, 18413, 12569, 22138, 16181, 15560, 20302, 12266, 142980, 16963, 320207, 24047, 21926, 108909, 20377, 12165, 12061, 21825, 83490, 16176, 269295, 16822, 23886, 257632, 24088, 81897, 16000, 171285, 23882, 20555, 21785, 67742, 16975, 170743, 18768, 16429, 15163, 15505, 11441, 16878, 12703, 12702, 16160, 99571, 16362, …	534	1309	18082	2.2764	2.98856e-09	1.84479e-11	9.57512e-10
GOTERM_BP_ALL	GO:0042327~positive regulation of phosphorylation	71	11.7745	5.2187e-13	11839, 12768, 21938, 20306, 20305, 16859, 15978, 20308, 20307, 93695, 18413, 12569, 16181, 15560, 20302, 12266, 142980, 16963, 320207, 24047, 21926, 12165, 21825, 16176, 16822, 23886, 257632, 24088, 81897, 16000, 171285, 23882, 21785, 16975, 17869, 103988, 16429, 15163, 15505, 11441, 16878, 12703, 16160, 99571, 14562, 13163, 16323, 12977, 16168, 327957, 83433, 384009, 18173, 21897, 15458, 20297, …	534	934	18082	2.57405	3.16281e-09	1.94037e-11	1.01333e-09
GOTERM_BP_ALL	GO:0034612~response to tumor necrosis factor	28	4.64345	5.4591e-13	12475, 15117, 14528, 20306, 16819, 20305, 66107, 16362, 20308, 20307, 383619, 20302, 19225, 24108, 16963, 20297, 20295, 20296, 24047, 21926, 20299, 20377, 20846, 21825, 66824, 20293, 20292, 230738	534	167	18082	5.67736	3.30813e-09	2.01715e-11	1.0599e-09
GOTERM_BP_ALL	GO:0002696~positive regulation of leukocyte activation	37	6.13599	5.5541e-13	21950, 78317, 16803, 77125, 12522, 15505, 22361, 12524, 60533, 16160, 54167, 16161, 16859, 15978, 16362, 16184, 14998, 58205, 57765, 19204, 16168, 16169, 67596, 16963, 27007, 14961, 216799, 24047, 20296, 14191, 17874, 21825, 66824, 16176, 257632, 16000, 171285	534	296	18082	4.23268	3.36599e-09	2.04e-11	1.07844e-09
GOTERM_BP_ALL	GO:0042325~regulation of phosphorylation	92	15.257	6.17956e-13	11910, 11839, 434341, 12768, 21938, 74748, 20306, 21929, 20305, 16859, 15978, 20308, 20307, 93695, 18413, 12569, 22138, 16181, 15560, 20302, 12266, 142980, 16963, 320207, 24047, 21926, 108909, 20377, 12165, 12061, 21825, 83490, 16176, 269295, 16822, 23886, 257632, 24088, 81897, 16000, 171285, 23882, 20555, 21785, 67742, 16975, 170743, 17869, 103988, 18768, 16429, 15163, 15505, 11441, 16878, 12703…	534	1407	18082	2.21411	3.74478e-09	2.2559e-11	1.1998e-09
GOTERM_BP_ALL	GO:0048534~hematopoietic or lymphoid organ development	71	11.7745	7.03261e-13	22324, 56193, 12477, 12768, 15900, 30925, 12522, 12051, 21929, 12524, 22361, 16859, 15978, 14581, 16184, 14998, 57765, 20302, 16409, 24108, 14961, 20375, 216799, 24047, 14825, 21926, 23845, 20377, 16176, 21973, 16477, 55985, 23882, 12262, 229323, 21950, 12399, 67138, 140474, 17869, 209086, 15163, 16878, 28240, 16160, 56619, 104759, 16362, 71982, 58185, 56417, 16323, 12977, 246746, 16168, 16169, 7…	534	940	18082	2.55762	4.26148e-09	2.55179e-11	1.36534e-09
GOTERM_BP_ALL	GO:0032635~interleukin-6 production	24	3.9801	8.88242e-13	21950, 142980, 21897, 170743, 16803, 54445, 21926, 77125, 21929, 17874, 11441, 215257, 20128, 16859, 66824, 16176, 15978, 230738, 230073, 19204, 24088, 257632, 81897, 171285	534	121	18082	6.71632	5.38303e-09	3.20419e-11	1.72468e-09
GOTERM_BP_ALL	GO:0032675~regulation of interleukin-6 production	24	3.9801	8.88242e-13	21950, 142980, 21897, 170743, 16803, 54445, 21926, 77125, 21929, 17874, 11441, 215257, 20128, 16859, 66824, 16176, 15978, 230738, 230073, 19204, 24088, 257632, 81897, 171285	534	121	18082	6.71632	5.38303e-09	3.20419e-11	1.72468e-09
GOTERM_BP_ALL	GO:0019220~regulation of phosphate metabolic process	101	16.7496	9.56044e-13	56193, 15945, 74748, 20306, 20305, 16859, 20308, 20307, 18413, 93695, 22138, 19204, 20302, 16963, 320207, 20377, 21825, 83490, 269295, 24088, 16000, 171285, 20555, 21785, 17869, 11441, 16878, 12703, 12702, 16160, 16362, 14562, 13163, 56417, 12977, 19222, 16168, 279572, 19227, 327957, 18173, 384009, 21897, 18854, 20354, 12981, 17874, 14744, 94088, 17329, 11910, 11839, 434341, 12768, 21938, 21929, …	534	1632	18082	2.09559	5.79344e-09	3.42807e-11	1.85617e-09
GOTERM_BP_ALL	GO:0051174~regulation of phosphorus metabolic process	101	16.7496	9.96168e-13	56193, 15945, 74748, 20306, 20305, 16859, 20308, 20307, 18413, 93695, 22138, 19204, 20302, 16963, 320207, 20377, 21825, 83490, 269295, 24088, 16000, 171285, 20555, 21785, 17869, 11441, 16878, 12703, 12702, 16160, 16362, 14562, 13163, 56417, 12977, 19222, 16168, 279572, 19227, 327957, 18173, 384009, 21897, 18854, 20354, 12981, 17874, 14744, 94088, 17329, 11910, 11839, 434341, 12768, 21938, 21929, …	534	1633	18082	2.09431	6.03699e-09	3.55117e-11	1.9342e-09
GOTERM_MF_ALL	GO:0005515~protein binding	321	53.2338	1.05463e-12	27060, 65255, 15945, 72169, 16803, 71893, 17386, 243659, 69028, 64685, 14581, 14998, 22138, 23795, 19204, 71690, 74152, 16409, 19200, 21426, 74568, 15957, 58210, 12122, 20375, 216799, 20377, 21825, 56743, 71586, 20821, 24088, 213233, 16000, 20555, 17869, 625018, 78781, 105859, 11441, 110637, 21810, 12703, 12702, 56619, 14562, 58205, 20750, 383619, 12977, 72925, 19225, 279572, 19227, 231712, 24091…	527	7972	17446	1.33298	1.09573e-09	1.82622e-10	1.67436e-09
GOTERM_BP_ALL	GO:0098609~cell-cell adhesion	78	12.9353	1.07373e-12	22324, 12661, 56193, 12477, 15117, 78317, 30925, 16854, 12522, 12051, 21929, 60533, 12524, 22361, 16859, 15978, 16184, 93695, 14998, 12569, 16181, 57765, 19204, 16409, 16963, 14961, 216799, 24047, 21926, 16176, 16768, 55985, 20339, 237256, 16000, 171285, 23882, 21950, 20555, 12740, 140474, 26570, 78781, 51797, 11441, 15505, 15898, 54167, 16160, 56619, 99571, 16161, 16362, 328833, 58205, 58185, 16…	534	1101	18082	2.3989	6.5066e-09	3.80503e-11	2.08465e-09
GOTERM_BP_ALL	GO:0042098~T cell proliferation	29	4.80929	1.23742e-12	21950, 20555, 12477, 78317, 51797, 12524, 60533, 16160, 16161, 16859, 15978, 16362, 16184, 58205, 93695, 16168, 16409, 15170, 18173, 16963, 15930, 14961, 24047, 246256, 66824, 16176, 237256, 16000, 171285	534	186	18082	5.27947	7.49897e-09	4.35987e-11	2.40261e-09
GOTERM_BP_ALL	GO:0050715~positive regulation of cytokine secretion	23	3.81426	1.39262e-12	12475, 216799, 24047, 54445, 21926, 23845, 77125, 14191, 233079, 60533, 12363, 16859, 66824, 12362, 56619, 16176, 15978, 94088, 383619, 24088, 20302, 257632, 171285	534	112	18082	6.95369	8.43954e-09	4.87835e-11	2.70396e-09
GOTERM_BP_ALL	GO:0001934~positive regulation of protein phosphorylation	68	11.2769	1.64863e-12	11839, 12768, 21938, 20306, 20305, 16859, 15978, 20308, 20307, 93695, 18413, 12569, 16181, 15560, 20302, 12266, 142980, 16963, 320207, 24047, 21926, 12165, 21825, 16176, 16822, 23886, 257632, 24088, 81897, 16000, 23882, 171285, 21785, 16975, 16429, 15163, 15505, 11441, 16878, 12703, 16160, 99571, 14562, 13163, 16323, 12977, 16168, 327957, 83433, 384009, 18173, 21897, 15458, 20297, 20295, 20354, 2…	534	893	18082	2.57847	9.99101e-09	5.74196e-11	3.20104e-09
GOTERM_BP_ALL	GO:0042035~regulation of cytokine biosynthetic process	22	3.64842	1.72774e-12	21941, 142980, 21897, 170743, 20297, 13653, 14131, 16803, 21926, 13058, 12051, 17874, 21825, 16160, 64685, 16176, 15978, 16362, 16768, 19204, 24088, 81897	534	102	18082	7.30344	1.047e-08	5.98288e-11	3.35452e-09
GOTERM_BP_ALL	GO:0032611~interleukin-1 beta production	17	2.81924	1.94906e-12	229898, 13653, 18854, 216799, 24047, 21929, 54483, 11441, 12363, 66824, 12362, 16176, 15978, 230738, 383619, 20302, 257632	534	54	18082	10.6601	1.18116e-08	6.71113e-11	3.78433e-09
GOTERM_BP_ALL	GO:0007155~cell adhesion	98	16.2521	2.29391e-12	12661, 22324, 56193, 12477, 30925, 16854, 12522, 12524, 16859, 14998, 93695, 23795, 57765, 19204, 19200, 16409, 16963, 216799, 64931, 20377, 21825, 16768, 16000, 171285, 20555, 78781, 51797, 11441, 21810, 15898, 54167, 16160, 56619, 16161, 16362, 58205, 58185, 20750, 12977, 16168, 12508, 17474, 67596, 18173, 100043314, 15930, 20354, 246707, 246256, 12047, 19039, 16658, 21930, 15116, 78317, 15117,…	534	1583	18082	2.09629	1.39013e-08	7.85384e-11	4.45386e-09
GOTERM_BP_ALL	GO:0040012~regulation of locomotion	64	10.6136	2.80927e-12	21930, 15116, 15117, 15945, 12669, 12768, 16803, 74748, 77125, 20306, 16854, 330122, 60533, 16859, 15978, 93695, 16181, 15560, 19204, 20302, 12267, 16963, 14825, 24047, 105171, 20377, 27226, 12165, 12061, 21825, 16176, 230073, 55985, 20684, 20339, 257632, 24088, 16000, 21785, 11815, 14525, 17869, 12977, 19225, 384009, 27007, 13653, 20297, 12773, 20354, 20296, 21857, 20310, 14191, 17874, 20311, 20…	534	819	18082	2.64607	1.70244e-08	9.56427e-11	5.45448e-09
GOTERM_BP_ALL	GO:0070661~leukocyte proliferation	37	6.13599	3.23593e-12	21950, 20555, 12477, 78317, 30925, 14130, 77125, 16854, 17079, 51797, 12524, 60533, 16160, 16161, 16859, 15978, 16362, 16184, 93695, 58205, 12977, 16168, 16409, 15170, 18173, 16963, 15930, 14961, 24047, 246256, 17874, 20293, 66824, 16176, 237256, 16000, 171285	534	314	18082	3.99004	1.961e-08	1.09553e-10	6.28286e-09
GOTERM_BP_ALL	GO:0032755~positive regulation of interleukin-6 production	19	3.15091	3.34382e-12	21950, 142980, 21897, 170743, 16803, 54445, 21926, 77125, 17874, 215257, 16859, 66824, 16176, 15978, 230073, 19204, 24088, 257632, 81897	534	74	18082	8.69415	2.02632e-08	1.12574e-10	6.49217e-09
GOTERM_BP_ALL	GO:0031399~regulation of protein modification process	99	16.4179	3.37875e-12	20306, 20305, 64685, 16859, 14581, 20308, 20307, 18413, 93695, 22138, 20302, 16963, 320207, 20375, 105171, 20377, 21825, 83490, 269295, 20821, 24088, 16000, 171285, 20555, 21785, 11441, 12703, 16878, 12702, 16160, 16362, 14562, 13163, 56417, 12977, 16168, 279572, 327957, 384009, 18173, 21897, 18854, 20354, 12981, 17874, 94088, 11910, 11839, 12768, 21938, 21929, 13003, 15978, 16181, 12569, 15560, …	534	1618	18082	2.07187	2.04752e-08	1.13123e-10	6.56007e-09
GOTERM_BP_ALL	GO:0035556~intracellular signal transduction	129	21.393	3.73445e-12	22324, 64095, 56193, 65255, 15945, 20306, 20305, 270160, 20308, 20307, 93695, 18413, 19204, 20302, 24108, 16963, 320207, 12122, 216799, 14103, 20377, 212937, 21825, 83490, 56743, 71586, 269295, 24088, 16000, 171285, 21785, 17869, 80861, 78781, 11441, 12703, 16878, 217151, 12702, 28240, 16160, 16362, 14562, 12977, 19222, 19225, 16168, 414084, 279572, 16169, 327957, 384009, 18173, 21897, 18854, 120…	534	2380	18082	1.83535	2.26308e-08	1.24345e-10	7.25072e-09
GOTERM_BP_ALL	GO:0030334~regulation of cell migration	60	9.95025	3.76588e-12	15116, 21930, 15117, 15945, 12768, 16803, 74748, 77125, 20306, 16854, 330122, 60533, 16859, 15978, 93695, 16181, 19204, 20302, 12267, 16963, 14825, 24047, 20377, 27226, 12165, 12061, 21825, 16176, 230073, 55985, 20684, 20339, 257632, 24088, 16000, 21785, 11815, 14525, 17869, 12977, 19225, 384009, 27007, 13653, 20297, 20354, 20296, 21857, 20310, 14191, 17874, 20311, 20293, 66824, 20292, 230738, 11…	534	742	18082	2.73812	2.28212e-08	1.24706e-10	7.31172e-09
KEGG_PATHWAY	mmu04060:Cytokine-cytokine receptor interaction	36	5.97015	4.50425e-12	21950, 60504, 15945, 12768, 21938, 20306, 16878, 16160, 16161, 16185, 15978, 20307, 16184, 18413, 12977, 20302, 16168, 16169, 21941, 21949, 20297, 12773, 24047, 20296, 14103, 21926, 21942, 16178, 12981, 12982, 20293, 16176, 20292, 55985, 16154, 17329	290	245	7720	3.91161	1.03148e-09	5.15741e-10	5.77066e-09
GOTERM_BP_ALL	GO:0035456~response to interferon-beta	16	2.6534	5.67422e-12	142980, 15957, 327959, 15944, 71701, 55932, 225594, 72512, 20846, 26388, 21822, 16362, 94088, 383619, 69550, 240328	534	49	18082	11.0568	3.43859e-08	1.8688e-10	1.10169e-08
GOTERM_BP_ALL	GO:0042129~regulation of T cell proliferation	26	4.31177	6.54616e-12	21950, 20555, 12477, 78317, 16854, 12524, 60533, 16160, 16859, 16161, 16362, 15978, 16184, 58205, 93695, 16168, 15170, 16963, 15930, 14961, 24047, 66824, 16176, 237256, 16000, 171285	534	158	18082	5.57213	3.967e-08	2.14433e-10	1.27099e-08
GOTERM_BP_ALL	GO:1902578~single-organism localization	163	27.0315	6.67496e-12	75209, 22324, 12475, 64095, 56193, 27060, 15945, 117167, 12669, 70358, 76184, 71898, 16803, 19288, 77125, 16854, 17386, 233079, 20500, 270160, 16859, 13040, 18413, 12722, 19204, 23795, 20302, 74152, 23844, 16963, 214922, 17167, 12122, 216799, 14825, 23845, 20377, 241612, 13058, 21825, 56743, 56644, 24088, 16000, 171285, 50934, 71939, 76574, 21785, 23985, 229898, 223672, 17869, 269356, 171180, 757…	534	3325	18082	1.65997	4.04505e-08	2.17476e-10	1.296e-08
GOTERM_MF_ALL	GO:0048020~CCR chemokine receptor binding	15	2.48756	7.21053e-12	16963, 20297, 20295, 24047, 20296, 20299, 20306, 20305, 20846, 20293, 20292, 20308, 20307, 55985, 20302	527	41	17446	12.1114	7.49178e-09	1.07025e-09	1.1448e-08
GOTERM_BP_ALL	GO:0050870~positive regulation of T cell activation	27	4.47761	7.23293e-12	21950, 78317, 12522, 15505, 22361, 12524, 60533, 54167, 16160, 16859, 16161, 15978, 16362, 16184, 14998, 58205, 16168, 67596, 16963, 14961, 216799, 24047, 20296, 66824, 16176, 16000, 171285	534	172	18082	5.31546	4.38313e-08	2.34392e-10	1.40432e-08
GOTERM_BP_ALL	GO:0042127~regulation of cell proliferation	99	16.4179	7.96732e-12	12477, 15945, 330122, 16854, 12524, 237911, 243659, 16859, 18413, 93695, 19204, 17381, 71690, 19695, 16963, 12122, 14825, 14103, 20377, 21825, 16477, 24088, 16000, 171285, 20555, 21785, 59027, 17869, 11441, 16878, 16160, 30939, 16161, 16362, 21816, 58205, 12977, 19222, 19225, 16168, 19227, 18712, 15930, 18854, 76905, 12981, 17874, 17329, 11910, 11839, 78317, 15117, 21938, 14130, 21929, 60533, 159…	534	1642	18082	2.04158	4.82818e-08	2.56818e-10	1.54691e-08
GOTERM_BP_ALL	GO:0030335~positive regulation of cell migration	44	7.29685	8.71077e-12	21930, 15945, 15117, 17869, 16803, 12768, 20306, 330122, 16854, 60533, 16859, 15978, 93695, 12977, 19204, 19225, 20302, 12267, 384009, 16963, 13653, 20297, 24047, 14825, 20354, 20296, 20310, 27226, 20311, 14191, 21825, 12061, 20293, 66824, 16176, 20292, 230738, 55985, 20339, 11602, 24088, 17329, 13078, 16000	534	446	18082	3.34059	5.27875e-08	2.79299e-10	1.69127e-08
GOTERM_BP_ALL	GO:0065009~regulation of molecular function	121	20.0663	9.15991e-12	22324, 64095, 56193, 19288, 74748, 20306, 20305, 16859, 69028, 20308, 14581, 20307, 13040, 22138, 19204, 20302, 20893, 16963, 320207, 12122, 216799, 14103, 105171, 20377, 74735, 21825, 269295, 20821, 24088, 16000, 171285, 17869, 78781, 11441, 12703, 16878, 12702, 16160, 383619, 13163, 56417, 12977, 19227, 71310, 230837, 18173, 18712, 16912, 27007, 11847, 21897, 18854, 12364, 20354, 54483, 17874, …	534	2201	18082	1.86153	5.5509e-08	2.92152e-10	1.77846e-08
KEGG_PATHWAY	mmu05140:Leishmaniasis	19	3.15091	9.37218e-12	15170, 12266, 17970, 17972, 14961, 14131, 21926, 17874, 246256, 20846, 16160, 16176, 15978, 14129, 14998, 19225, 24088, 17357, 16409	290	64	7720	7.90302	2.14623e-09	7.15409e-10	1.20072e-08
GOTERM_BP_ALL	GO:0051716~cellular response to stimulus	291	48.2587	9.54412e-12	12475, 64095, 12477, 65255, 15944, 15945, 16803, 243659, 64685, 14581, 23795, 57765, 19204, 71690, 16409, 21426, 15957, 12122, 20375, 216799, 20377, 212937, 21825, 21822, 56743, 71586, 269295, 56644, 24088, 16000, 17869, 80861, 78781, 11441, 12703, 12702, 28240, 56619, 14562, 20750, 383619, 12977, 72536, 19222, 19225, 279572, 58203, 19227, 327957, 17474, 67596, 18712, 18854, 12044, 12364, 20354, …	534	7253	18082	1.35857	5.78375e-08	3.02814e-10	1.85306e-08
GOTERM_BP_ALL	GO:0044707~single-multicellular organism process	257	42.6202	1.06202e-11	12475, 64095, 12477, 65255, 15945, 16803, 17386, 13710, 64685, 14581, 14998, 22138, 23795, 57765, 19204, 71690, 16409, 12122, 20375, 216799, 20377, 21825, 71586, 269295, 24088, 16000, 27083, 17869, 80861, 78781, 11441, 21810, 12703, 12702, 28240, 56619, 21816, 14562, 58205, 20750, 383619, 212943, 12977, 19225, 19227, 17474, 67596, 100043314, 15930, 18712, 18854, 11847, 20354, 76905, 12981, 54483,…	534	6161	18082	1.4125	6.43582e-08	3.35199e-10	2.06198e-08
GOTERM_BP_ALL	GO:0010604~positive regulation of macromolecule metabolic process	143	23.7148	1.15391e-11	81018, 16803, 77125, 20306, 20305, 13710, 16859, 64685, 20308, 20307, 108961, 93695, 18413, 19204, 57765, 23795, 20302, 16963, 320207, 12122, 20375, 216799, 14103, 105171, 20377, 13058, 21825, 21973, 16477, 24088, 16000, 171285, 21785, 18991, 59027, 17869, 56222, 17865, 78781, 11441, 12703, 16878, 16160, 16362, 14562, 383619, 13163, 56417, 12977, 16168, 327957, 384009, 18173, 18712, 18854, 21897,…	534	2794	18082	1.73306	6.9927e-08	3.62316e-10	2.2404e-08
GOTERM_BP_ALL	GO:0070663~regulation of leukocyte proliferation	30	4.97512	1.44287e-11	21950, 20555, 12477, 78317, 14130, 16854, 12524, 60533, 16160, 16161, 16859, 15978, 16362, 16184, 58205, 93695, 12977, 16168, 15170, 16963, 15930, 14961, 24047, 17874, 66824, 20293, 16176, 237256, 16000, 171285	534	220	18082	4.61747	8.74378e-08	4.5071e-10	2.80143e-08
GOTERM_BP_ALL	GO:0032655~regulation of interleukin-12 production	16	2.6534	1.48751e-11	21950, 142980, 100043314, 15930, 24047, 54445, 15900, 21942, 54483, 21825, 16160, 16362, 15978, 24088, 257632, 81897	534	52	18082	10.4189	9.01431e-08	4.62272e-10	2.88811e-08
GOTERM_BP_ALL	GO:0002695~negative regulation of leukocyte activation	25	4.14594	1.57279e-11	20555, 12477, 21785, 67742, 14130, 16854, 21929, 60533, 16859, 16362, 16184, 58205, 93695, 15170, 16963, 15930, 100043314, 14961, 243910, 20377, 380732, 16768, 15368, 237256, 171285	534	151	18082	5.6062	9.53108e-08	4.8628e-10	3.05368e-08
GOTERM_BP_ALL	GO:0040017~positive regulation of locomotion	45	7.46269	1.75279e-11	21930, 15945, 15117, 17869, 16803, 12768, 20306, 330122, 16854, 60533, 16859, 15978, 93695, 12977, 19204, 19225, 20302, 12267, 384009, 16963, 13653, 20297, 12773, 20296, 24047, 14825, 20354, 20310, 27226, 20311, 14191, 21825, 12061, 20293, 66824, 16176, 20292, 230738, 55985, 20339, 11602, 24088, 17329, 13078, 16000	534	474	18082	3.21469	1.0622e-07	5.39186e-10	3.40318e-08
GOTERM_BP_ALL	GO:0032943~mononuclear cell proliferation	35	5.80431	1.99501e-11	21950, 20555, 12477, 78317, 30925, 14130, 16854, 17079, 51797, 12524, 60533, 16160, 16161, 16859, 15978, 16362, 16184, 93695, 58205, 12977, 16168, 16409, 15170, 18173, 16963, 15930, 14961, 24047, 246256, 17874, 66824, 16176, 237256, 16000, 171285	534	301	18082	3.93737	1.20897e-07	6.10592e-10	3.87345e-08
GOTERM_BP_ALL	GO:0012501~programmed cell death	107	17.7446	2.11946e-11	12661, 12477, 77125, 16854, 109032, 18413, 20302, 74568, 24108, 12122, 20375, 216799, 14103, 23845, 20377, 21825, 21973, 16000, 64136, 14939, 17869, 17865, 12702, 16160, 72244, 16362, 14562, 20750, 383619, 13163, 56417, 19225, 327959, 18712, 15930, 27007, 18854, 12044, 12364, 212032, 12981, 17874, 12363, 12362, 12047, 14744, 74041, 13032, 12045, 13421, 11910, 18788, 21938, 14130, 16819, 12051, 72…	534	1870	18082	1.93753	1.28439e-07	6.45423e-10	4.11509e-08
GOTERM_BP_ALL	GO:0032651~regulation of interleukin-1 beta production	15	2.48756	2.27543e-11	13653, 18854, 216799, 24047, 21929, 54483, 11441, 12363, 66824, 12362, 15978, 383619, 230738, 20302, 257632	534	45	18082	11.2871	1.37891e-07	6.89454e-10	4.4179e-08
GOTERM_BP_ALL	GO:0008219~cell death	112	18.5738	2.5222e-11	12661, 12477, 77125, 16854, 109032, 93695, 18413, 23795, 20302, 74568, 24108, 12122, 20375, 216799, 14103, 23845, 20377, 21825, 21973, 16000, 64136, 14939, 17869, 17865, 12702, 28240, 16160, 72244, 16362, 14562, 20750, 383619, 13163, 56417, 19225, 327959, 18712, 15930, 27007, 18854, 12044, 12364, 212032, 12981, 17874, 12363, 12362, 12047, 14744, 74041, 13032, 12045, 13421, 11910, 18788, 21938, 14…	534	2003	18082	1.8934	1.52845e-07	7.60423e-10	4.89702e-08
GOTERM_BP_ALL	GO:2000147~positive regulation of cell motility	44	7.29685	2.56975e-11	21930, 15945, 15117, 17869, 16803, 12768, 20306, 330122, 16854, 60533, 16859, 15978, 93695, 12977, 19204, 19225, 20302, 12267, 384009, 16963, 13653, 20297, 24047, 14825, 20354, 20296, 20310, 27226, 20311, 14191, 21825, 12061, 20293, 66824, 16176, 20292, 230738, 55985, 20339, 11602, 24088, 17329, 13078, 16000	534	461	18082	3.23189	1.55726e-07	7.70923e-10	4.98935e-08
GOTERM_BP_ALL	GO:0032722~positive regulation of chemokine production	16	2.6534	2.72062e-11	142980, 170743, 13653, 16803, 21926, 77125, 17874, 233079, 16859, 66824, 16176, 15978, 24088, 257632, 81897, 171285	534	54	18082	10.033	1.6487e-07	8.12166e-10	5.28229e-08
GOTERM_BP_ALL	GO:0050866~negative regulation of cell activation	26	4.31177	2.98778e-11	20555, 12477, 21785, 67742, 14130, 16854, 21929, 60533, 16859, 99571, 16362, 16184, 58205, 93695, 15170, 16963, 100043314, 15930, 14961, 243910, 20377, 380732, 16768, 15368, 237256, 171285	534	169	18082	5.20945	1.81059e-07	8.87545e-10	5.80099e-08
GOTERM_BP_ALL	GO:0032944~regulation of mononuclear cell proliferation	29	4.80929	3.11308e-11	21950, 20555, 12477, 78317, 14130, 16854, 12524, 60533, 16160, 16859, 16161, 15978, 16362, 16184, 58205, 93695, 12977, 16168, 15170, 16963, 15930, 14961, 24047, 17874, 66824, 16176, 237256, 16000, 171285	534	212	18082	4.63199	1.88653e-07	9.20259e-10	6.04429e-08
GOTERM_BP_ALL	GO:0032653~regulation of interleukin-10 production	15	2.48756	3.18345e-11	16963, 100043314, 15930, 14130, 21942, 12051, 12522, 60533, 16160, 16859, 66824, 58205, 24088, 257632, 81897	534	46	18082	11.0418	1.92917e-07	9.36492e-10	6.18091e-08
GOTERM_BP_ALL	GO:2000145~regulation of cell motility	60	9.95025	3.23436e-11	15116, 21930, 15117, 15945, 12768, 16803, 74748, 77125, 20306, 16854, 330122, 60533, 16859, 15978, 93695, 16181, 19204, 20302, 12267, 16963, 14825, 24047, 20377, 27226, 12165, 12061, 21825, 16176, 230073, 55985, 20684, 20339, 257632, 24088, 16000, 21785, 11815, 14525, 17869, 12977, 19225, 384009, 27007, 13653, 20297, 20354, 20296, 21857, 20310, 14191, 17874, 20311, 20293, 66824, 20292, 230738, 11…	534	782	18082	2.59806	1.96003e-07	9.46873e-10	6.27976e-08
GOTERM_BP_ALL	GO:0051179~localization	238	39.4693	3.30255e-11	12475, 64095, 27060, 15945, 117167, 72169, 71898, 16803, 17386, 243659, 69028, 14998, 12722, 57765, 19204, 23795, 17381, 74152, 16409, 19200, 12122, 216799, 20377, 241612, 21825, 56743, 56644, 24088, 16000, 17869, 11441, 110637, 12703, 28240, 56619, 383619, 20750, 12977, 19225, 230837, 101187, 18854, 11847, 20354, 12981, 17874, 328561, 68279, 12363, 19332, 12362, 94088, 69550, 208263, 11838, 2053…	534	5623	18082	1.43322	2.00135e-07	9.62188e-10	6.41216e-08
GOTERM_CC_ALL	GO:0005576~extracellular region	199	33.0017	3.42606e-11	12475, 117167, 15945, 71898, 16803, 17386, 69028, 14998, 22138, 23795, 17381, 71690, 16409, 58210, 12122, 56336, 216799, 20377, 241612, 21825, 56743, 269295, 16000, 625018, 21810, 21816, 14562, 20750, 58205, 12977, 19227, 240913, 16912, 74180, 20354, 246707, 55932, 76905, 12981, 215257, 328561, 12363, 12362, 69550, 11839, 20537, 12259, 20539, 21930, 14544, 20288, 14131, 18788, 22375, 14130, 21929…	570	4493	19662	1.52781	1.80896e-08	6.02986e-09	4.97146e-08
GOTERM_BP_ALL	GO:0032602~chemokine production	18	2.98507	4.53677e-11	142980, 11815, 170743, 13653, 16803, 21926, 77125, 54483, 17874, 233079, 16859, 66824, 16176, 15978, 24088, 257632, 81897, 171285	534	75	18082	8.12674	2.74928e-07	1.31544e-09	8.80845e-08
GOTERM_BP_ALL	GO:0010941~regulation of cell death	96	15.9204	4.73465e-11	11910, 12661, 12477, 18788, 21938, 14130, 16854, 12051, 21929, 109032, 22361, 80885, 15978, 16185, 93695, 18413, 12569, 16181, 23795, 20302, 24108, 142980, 12122, 216799, 24047, 14103, 231507, 21926, 23845, 20377, 12165, 21825, 16176, 21973, 16477, 20684, 23886, 257632, 16000, 23882, 211329, 64136, 12399, 27356, 140474, 17869, 56847, 15162, 17865, 15163, 15505, 12702, 28240, 16160, 99571, 26388, …	534	1620	18082	2.0066	2.8692e-07	1.36628e-09	9.19266e-08
GOTERM_BP_ALL	GO:0032615~interleukin-12 production	16	2.6534	4.83915e-11	21950, 142980, 100043314, 15930, 24047, 54445, 15900, 21942, 54483, 21825, 16160, 16362, 15978, 24088, 257632, 81897	534	56	18082	9.67469	2.93253e-07	1.38982e-09	9.39556e-08
GOTERM_BP_ALL	GO:0046903~secretion	73	12.1061	4.98783e-11	15566, 12475, 56193, 15114, 14131, 12669, 12768, 15466, 77125, 21928, 16854, 17386, 60533, 233079, 80885, 16859, 21337, 15978, 18413, 16181, 15560, 19204, 23795, 20302, 216799, 24047, 23845, 21926, 20377, 16178, 17069, 16176, 56743, 16822, 257632, 24088, 81897, 16000, 171285, 21785, 229898, 17869, 15277, 15162, 103988, 171180, 11441, 16878, 12703, 28240, 99571, 56619, 13371, 58185, 383619, 16323,…	534	1076	18082	2.29729	3.02262e-07	1.42576e-09	9.68422e-08
GOTERM_BP_ALL	GO:0051272~positive regulation of cellular component movement	44	7.29685	5.5064e-11	21930, 15945, 15117, 17869, 16803, 12768, 20306, 330122, 16854, 60533, 16859, 15978, 93695, 12977, 19204, 19225, 20302, 12267, 384009, 16963, 13653, 20297, 24047, 14825, 20354, 20296, 20310, 27226, 20311, 14191, 21825, 12061, 20293, 66824, 16176, 20292, 230738, 55985, 20339, 11602, 24088, 17329, 13078, 16000	534	472	18082	3.15657	3.33688e-07	1.56661e-09	1.06911e-07
GOTERM_BP_ALL	GO:0006928~movement of cell or subcellular component	100	16.5837	5.54462e-11	12661, 64095, 22324, 15945, 16803, 74748, 77125, 20306, 16854, 330122, 20305, 233079, 243659, 71223, 16859, 20308, 20307, 93695, 19204, 57765, 20302, 17381, 16409, 19200, 16963, 14825, 20377, 21825, 24088, 16000, 21785, 17869, 11441, 16160, 28240, 16874, 20750, 12977, 19225, 384009, 230837, 27007, 18854, 12773, 20354, 17874, 17329, 69550, 11838, 15114, 15116, 21930, 15117, 14131, 12768, 20208, 60…	534	1724	18082	1.96412	3.36004e-07	1.57011e-09	1.07653e-07
[truncated: 451 more rows]

## Sheet: PR8vsRV.PR8.2
Category	Term	Count	X.	PValue	Genes	List.Total	Pop.Hits	Pop.Total	Fold.Enrichment	Bonferroni	Benjamini	FDR
[truncated: 74 more rows]

[truncated: 13 more sheets: mock.0vsmock.PR8.4, mock.0vsRV.PR8.4, mock.0vsmock.PR8.6, mock.0vsRV.PR8.6, PR8vsRV.PR8.6, mock.0vsRV.PVM.2, PVMvsRV.PVM.2, mock.0vsmock.PVM.4, mock.0vsRV.PVM.4, PVMvsRV.PVM.4, mock.0vsmock.PVM.6, mock.0vsRV.PVM.6, PVMvsRV.PVM.6]
